# Supplementary material for: Genome-wide screens identify Toxoplasma gondii determinants of parasite fitness in IFNγ-activated murine macrophages
Source: Nat Commun. 2020 Oct 16;11:5258. doi: 10.1038/s41467-020-18991-8 (PMC7567896; doi:10.1038/s41467-020-18991-8)
Supplement: Supplementary file 5 — Supplementary Data 1 [file 41467_2020_18991_MOESM5_ESM.xlsx]

## Sheet: Raw reads
sgRNA.ID	sgRNA.Sequence	S1_Lib	S1_HFF early passage	S1_HFF control	S1_Naïve BMDM	S1_IFNγ BMDM	S2_Lib	S2_HFF early passage	S2_HFF control	S2_Naïve BMDM	S2_IFNγ BMDM	S3_Lib	S3_HFF early passage	S3_HFF control	S3_Naïve BMDM	S3_IFNγ BMDM
sgTGGT1_200010_1	ATATTGCCGAAAGCACGCGA	354	938	17575	3582	2796	159	1588	2005	1822	1542	59	241	378	530	595
sgTGGT1_200010_10	AAAACTGAGAGAGACCGTGA	334	0	0	0	0	103	486	552	792	662	76	30	0	0	0
sgTGGT1_200010_2	ATGCATAGCCGGAACTGCGT	1202	385	9385	2715	1820	437	2471	3286	2564	3120	215	725	1525	1501	1406
sgTGGT1_200010_3	CAATATGCACAACCTAGTCC	984	230	6149	833	963	281	949	1152	1417	1322	148	414	868	238	647
sgTGGT1_200010_4	ACAGAAACGCCAGCAACACC	273	112	1799	471	76	74	0	0	0	0	51	125	101	252	335
sgTGGT1_200010_5	CGATGGAGGCGAACAACACA	354	490	8399	1733	748	140	0	4	0	2	77	518	1190	700	1185
sgTGGT1_200010_6	CGTGGGAAGACAACGAAACC	214	1	0	0	0	59	6	0	0	0	46	46	8	41	96
sgTGGT1_200010_7	GAAACGAGAAGACCGCGCCG	312	642	8665	3641	1958	32	83	51	99	101	68	129	537	739	226
sgTGGT1_200010_8	GAGTCGGAAAAGAGGAGCCA	749	511	4406	1923	592	244	453	367	412	583	149	195	98	239	229
sgTGGT1_200010_9	AATCAGGCGCGGCGATGTGG	481	177	2252	625	754	179	130	37	77	81	69	107	142	409	105
sgTGGT1_200270_1	AATGTGAAGAAGCCACACTG	220	0	0	0	0	66	0	0	0	0	38	99	203	234	357
sgTGGT1_200270_10	AAGGAGCGGACCAAGTACGC	270	0	0	0	0	129	3	0	0	4	37	69	0	0	3
sgTGGT1_200270_2	GCAGCGGAGCCCAAATGCAA	197	4	18	7	0	59	3	0	0	0	31	16	0	0	0
sgTGGT1_200270_3	GACGTTCCCCAAGAGCGAGG	191	0	0	0	0	70	0	0	0	0	30	20	0	0	0
sgTGGT1_200270_4	GTTGCTCCATAATAGTGCCG	277	111	1557	314	244	77	597	705	716	846	62	101	409	155	149
sgTGGT1_200270_5	GTGTCAAATGGGGTGCGCAG	206	0	0	0	0	97	1	36	4	7	43	33	2	0	0
sgTGGT1_200270_6	ACGGTCCCAAACAAACTCAG	75	0	0	0	0	29	0	0	0	0	11	22	3	13	77
sgTGGT1_200270_7	CAGGCGATATCACATGCTGA	663	0	0	0	0	239	183	233	93	151	117	111	87	1	14
sgTGGT1_200270_8	ACGCCGCTGCAACAACAACG	165	371	7746	2056	4619	60	98	138	73	144	21	68	212	90	188
sgTGGT1_200270_9	ACGCTGGCTTGTGCCAGCAG	44	5	0	0	0	13	0	0	0	0	10	0	0	0	0
sgTGGT1_200280_1	GGAGAATGTGCACTTACTGG	188	0	0	0	0	76	0	0	0	0	17	23	0	0	0
sgTGGT1_200280_10	CATGAGCTTCTGCTTACCTG	150	0	0	0	0	50	0	0	0	0	23	47	31	53	19
sgTGGT1_200280_2	ACAGCTCTCTACACAGACGG	483	316	2421	702	978	207	786	909	1136	1089	89	94	433	202	76
sgTGGT1_200280_3	CCACACAGGAATGTCGACAG	172	0	0	0	0	83	5	0	0	0	28	22	0	0	0
sgTGGT1_200280_4	GAGACCGCATTCAGTCGCGG	348	0	0	0	0	155	0	0	0	0	60	42	1	1	0
sgTGGT1_200280_5	CGGGCGAAACCCAGAAGCCA	99	0	0	0	0	44	0	0	0	0	19	6	0	1	0
sgTGGT1_200280_6	GACGGCGCAGCAAGAAGTGA	109	0	0	0	0	41	0	0	0	0	16	12	0	0	0
sgTGGT1_200280_7	TGTATCTGAGGAGCTCGCGG	127	0	0	0	0	72	0	0	0	0	20	4	0	0	0
sgTGGT1_200280_8	GAGACTGAAGGACGTGGCGA	718	0	0	0	0	316	1	0	0	0	155	138	0	6	0
sgTGGT1_200280_9	AAGTGAAGTCCCCAGAACCG	56	14	0	10	0	26	18	0	0	0	13	8	0	0	0
sgTGGT1_200290_1	AGAGTTGCAGAAGAACGCGG	210	158	1454	448	104	97	180	38	107	149	28	55	83	180	47
sgTGGT1_200290_10	TGACCCTGCTTTATCAGAGG	260	0	1	0	0	79	549	961	1566	726	34	18	0	0	0
sgTGGT1_200290_2	AAAGCGAATAGGCATCGACC	208	0	0	0	0	71	65	18	62	38	31	91	492	240	148
sgTGGT1_200290_3	TGAGGGAGAAATGAGGGAAG	80	0	0	0	0	53	1	0	0	0	12	6	0	0	0
sgTGGT1_200290_4	GGTGTCCTTTGTGCTCCTGA	1164	108	870	358	0	385	1280	1711	2592	2374	169	336	681	872	237
sgTGGT1_200290_5	GACTCCGATTCAACGAGCAG	451	163	2360	696	0	172	511	579	1164	864	73	395	1104	1589	411
sgTGGT1_200290_6	GCAGAAAGACGGGAAGGAGC	264	0	0	0	0	105	0	0	0	0	49	88	51	44	0
sgTGGT1_200290_7	AAATGTAGGACAAATCCCTG	123	0	0	0	0	22	0	0	0	0	18	10	0	0	0
sgTGGT1_200290_8	TAAGCCTGTGTGGTACCCCT	335	165	249	155	0	115	545	1004	865	645	70	235	486	409	117
sgTGGT1_200290_9	TCGCGGCTGCAGACGCCCAG	462	31	260	21	0	107	234	287	579	405	87	130	387	491	37
sgTGGT1_200295_1	GAGCCTCTGCAATCCCCTGA	469	2	0	9	0	181	165	442	191	119	82	77	0	15	150
sgTGGT1_200295_10	CTCGTGAGCCAATGCAGGGC	235	0	0	0	0	106	40	0	12	0	32	22	0	0	0
sgTGGT1_200295_2	GTGGCCGACATAGTCACTCA	155	0	0	0	0	72	14	29	34	5	24	53	186	50	169
sgTGGT1_200295_3	AGGGGCTGTACGTGAAGACG	343	0	0	1	0	147	0	0	0	0	54	187	469	596	304
sgTGGT1_200295_4	GGATCATGGCGTGCAACGCA	198	0	0	0	0	38	157	60	158	87	27	74	70	31	20
sgTGGT1_200295_5	GCAGGGCCGGATTGCCCTCA	732	28	94	127	196	290	14	0	0	0	115	124	25	40	49
sgTGGT1_200295_6	AGGAACTAGCCGACGACCCA	159	0	0	0	0	48	10	3	0	0	32	18	12	43	47
sgTGGT1_200295_7	TCACCTTGTCGCCTAGCCGA	392	0	0	1	0	151	236	243	172	462	54	103	0	0	0
sgTGGT1_200295_8	TAGACCAGACCTCTTCAGAG	187	0	0	0	0	54	0	0	0	0	29	6	0	30	20
sgTGGT1_200295_9	CGTTCACAAAATTCAATCCG	401	592	5232	1983	1353	131	452	699	685	602	64	37	21	27	8
sgTGGT1_200300_1	GGCACTCTCAGCATCAGTCG	265	0	0	0	0	83	55	90	35	81	44	177	280	162	192
sgTGGT1_200300_10	CCTCGAGGTGGAGAGAGCCA	75	57	84	22	0	29	0	0	0	0	15	13	0	0	0
sgTGGT1_200300_2	GGAAGCACAGCTGCAAACGG	515	123	1062	361	388	177	284	236	377	179	67	77	107	90	98
sgTGGT1_200300_3	GCTGCTGACAGAAATCCTCG	115	116	1954	627	528	42	25	31	26	76	13	30	51	11	56
sgTGGT1_200300_4	TCTTCCATACTTCTACGCGG	703	615	5943	2048	1516	220	846	1176	1217	1068	117	152	227	287	482
sgTGGT1_200300_5	CTGATCCGAACCGAGACGGG	59	0	0	0	0	31	0	0	0	0	7	5	0	0	0
sgTGGT1_200300_6	CAAGAAGAAGACAAACACCA	60	0	0	0	0	16	16	4	17	7	12	14	0	0	0
sgTGGT1_200300_7	AGAAAGCCTCGAAATCTTAG	65	0	0	0	0	15	0	0	0	0	11	0	0	0	0
sgTGGT1_200300_8	GCGGAGGGATGCACCTTGCG	200	0	0	0	0	79	0	1	0	0	39	10	0	0	0
sgTGGT1_200300_9	CAAGATGATGACGACTCACA	53	0	0	0	0	5	0	0	0	0	12	68	92	369	237
sgTGGT1_200310_1	GGACTCACCGCAGTTGGCAA	267	0	0	0	0	108	0	4	0	0	54	41	0	0	0
sgTGGT1_200310_10	TGACAGGCATTAACCTGCTG	404	0	0	0	0	164	2	0	0	0	102	42	0	0	0
sgTGGT1_200310_2	GCAGCCTGCAGGAACAGGCG	246	0	0	0	0	111	0	4	0	0	32	19	0	0	0
sgTGGT1_200310_3	GGAAGGACGAAACGAGCGCG	111	63	446	118	90	49	135	24	42	50	16	18	45	0	0
sgTGGT1_200310_4	GCAGCCCAGCAGGAGACTTG	227	0	0	0	0	98	48	9	0	4	40	8	0	0	0
sgTGGT1_200310_5	CAGACGGTCATATAACGTCG	235	0	0	0	0	83	0	0	0	0	35	22	0	0	0
sgTGGT1_200310_6	CCGTCTGGCAAACATGGCTG	245	0	0	0	0	114	0	0	0	0	33	29	0	0	1
sgTGGT1_200310_7	AACGGAATGAACAAGAGGGA	245	25	49	9	0	74	71	4	0	6	41	64	28	0	0
sgTGGT1_200310_8	CCGAGAGATTTCTTTCGGCG	419	12	26	0	584	155	4	0	0	0	50	16	1	25	1
sgTGGT1_200310_9	AGGTTTGTTCTCCGTAGCCC	144	0	0	0	0	60	0	4	0	0	21	29	0	0	0
sgTGGT1_200330_1	GATCGCGTCCATAATGGCAG	237	310	6723	1034	554	86	219	171	225	75	43	280	628	208	184
sgTGGT1_200330_10	AGCCTGCCTCCTGCTAGGGA	691	1519	33094	8293	1367	289	1335	1980	2738	735	120	342	1278	481	239
sgTGGT1_200330_2	GAAGGCAGAGCCATAACAAG	79	0	0	0	0	20	515	622	424	161	18	47	138	65	48
sgTGGT1_200330_3	GATTGAGCTCCTCCACGGGA	181	0	0	0	0	47	150	37	19	15	30	16	0	0	0
sgTGGT1_200330_4	AGAGGTTACGGAGAAAGCAG	43	0	0	0	0	15	0	0	0	0	8	9	0	0	0
sgTGGT1_200330_5	GGAGCTTCTAAGAGATCTCG	253	0	0	0	0	105	0	0	0	0	32	1	0	0	0
sgTGGT1_200330_6	GCAGTAGGAGCTCTAATCAG	116	0	0	0	0	35	0	0	0	0	14	12	0	0	0
sgTGGT1_200330_7	GAGCGAATCTACCCTTGTGG	303	0	0	0	0	92	199	257	102	53	62	42	5	0	1
sgTGGT1_200330_8	GTTAAATGACACGCAAAGCG	107	0	0	0	0	30	0	0	0	0	17	9	0	0	0
sgTGGT1_200330_9	TGACGGAGAGTCCGTCACCG	342	0	0	0	0	127	0	5	0	0	54	60	0	0	0
sgTGGT1_200340_1	GCGGCGCTTTCAGCGCCCAG	7	0	0	0	0	4	0	0	0	0	1	1	0	0	0
sgTGGT1_200340_10	GTTCGGGGAGTACGACATGG	166	0	1	0	0	72	240	135	186	283	24	167	1033	488	515
sgTGGT1_200340_2	CAGTCTTCCAAAGTATACAG	147	0	1	0	0	28	56	13	46	142	17	19	0	0	4
sgTGGT1_200340_3	GCTGGAGCAGCGCTTACACG	381	814	18787	4949	2292	191	169	235	253	149	75	82	239	51	96
sgTGGT1_200340_4	GGTACGGTCTCCGTGCACTG	454	0	0	0	0	185	1186	1058	1153	1566	76	546	621	1138	772
sgTGGT1_200340_5	TACCTACCGGAAATTAGCCG	159	4	27	16	0	56	0	0	0	0	33	38	43	6	0
sgTGGT1_200340_6	AAATCTTCGGGCGTGAAAGG	130	0	1	0	0	40	0	0	0	0	19	74	695	490	157
sgTGGT1_200340_7	GAAAGAGATACCGACGCAGG	176	0	0	1	0	58	485	488	548	421	34	88	367	460	92
sgTGGT1_200340_8	CCACGACATACTTCCACCAG	270	0	0	0	0	66	140	159	58	38	42	61	113	49	35
sgTGGT1_200340_9	CGTGTGTTACAAACGACGTG	358	0	0	0	0	104	182	129	105	145	50	201	586	183	1055
sgTGGT1_200350_1	CAGGTTGTGATTCCCTGCGG	186	71	503	227	70	71	0	0	0	0	35	14	9	7	17
sgTGGT1_200350_10	TAGTGGGCAATTCCTTCCCG	243	311	3226	815	239	119	452	567	560	527	52	229	476	1081	471
sgTGGT1_200350_2	TCAGATATTCACACGACCGA	80	1	0	0	0	1	0	0	0	0	13	10	0	0	0
sgTGGT1_200350_3	AATCAACCCAGCCAACCCCG	105	474	5771	3136	2932	37	203	389	354	330	16	51	174	197	43
sgTGGT1_200350_4	CACCAGCCCCGACAGAAGGG	75	0	0	0	0	27	359	546	695	495	15	36	223	128	17
sgTGGT1_200350_5	CCAAAACAGATTCTCTCCAG	113	228	1607	554	77	34	0	0	0	0	14	20	132	29	2
sgTGGT1_200350_6	GGCCTGGCTGGGGTGTGCTG	779	955	7723	3820	3096	264	808	673	595	724	101	263	395	228	419
sgTGGT1_200350_7	GATGGGGATGCAGCTAAGGA	271	95	993	473	1590	128	998	1178	1213	1233	44	94	266	458	304
sgTGGT1_200350_8	GCACGGACGGATAGAACTGA	214	61	558	510	0	89	349	494	293	496	50	82	178	351	216
sgTGGT1_200350_9	AAACAGTGAGAAGGAACGCG	180	0	0	0	0	64	53	15	25	6	27	62	162	82	80
sgTGGT1_200360_1	CCAATGAAGGTGGAACCCAG	136	164	3415	1007	348	59	494	664	391	885	28	138	309	22	280
sgTGGT1_200360_10	CAAGGCAAGCAAATGGATGA	145	0	0	0	0	49	323	367	411	493	19	47	48	5	80
sgTGGT1_200360_2	GAAGGTTGCTAACACAAGAG	124	20	323	215	205	46	0	0	0	0	14	101	279	332	201
sgTGGT1_200360_3	TAAGGGGACAAGTGCACTGA	106	0	0	0	0	42	0	0	0	0	30	22	0	0	0
sgTGGT1_200360_4	CAGATTTGGAGTATGACCAG	82	0	0	0	0	34	311	480	190	512	20	107	423	100	379
sgTGGT1_200360_5	GATGAAGGCAAGAAAAGTTG	96	13	530	196	0	26	9	0	0	0	13	28	128	179	65
sgTGGT1_200360_6	GGGGCGGCAGTGTCGCAAGA	148	7	1	1	123	63	1201	1821	2110	2738	24	109	129	168	242
sgTGGT1_200360_7	CATAAAACGTACACTACCGA	221	0	0	0	0	53	42	53	38	112	37	69	24	29	2
sgTGGT1_200360_8	AGGTGTAGTAAGCCCAATGA	527	730	18815	4113	1044	164	2310	3843	3832	5105	87	488	1769	987	868
sgTGGT1_200360_9	AATGCTGACAACGAACTCAA	251	1	0	0	0	72	293	284	556	301	45	54	0	0	1
sgTGGT1_200370_1	TGTTCCACTCGAAAAGGCGA	403	61	1136	107	0	189	1012	820	986	382	73	139	3	125	128
sgTGGT1_200370_10	ACAGAGGAAGAGCGTAGTCG	233	47	26	79	0	96	354	463	397	261	30	24	1	0	0
sgTGGT1_200370_2	GTGAAGAGACAGGAGGACAG	42	0	0	0	0	20	0	0	0	0	8	6	0	0	0
sgTGGT1_200370_3	GTAGGCTGAGACAGACGTGA	435	30	167	0	0	177	49	11	28	0	85	83	0	0	0
sgTGGT1_200370_4	GAAAGGCAGGGATTCAATGG	136	250	1984	926	1260	47	214	111	93	45	18	7	0	0	0
sgTGGT1_200370_5	GTAGACGAGCCAGCAACGAG	197	167	688	397	0	88	143	95	154	55	45	37	0	0	0
sgTGGT1_200370_6	GGCATGGGACCGGCAAGCTG	518	0	0	0	0	222	130	32	124	34	81	72	9	32	30
sgTGGT1_200370_7	GAAGACAGCAAAGAGCGAGA	54	0	0	0	0	21	9	11	0	0	8	14	0	0	0
sgTGGT1_200370_8	GCAGGATCTTCAGATGAGGG	140	0	0	0	0	72	30	68	62	18	23	14	0	11	0
sgTGGT1_200370_9	GCCGCCTGTCAGACCTACGA	321	137	1284	316	0	131	139	159	94	71	63	105	26	60	5
sgTGGT1_200385_1	GGAGTTAAGGAGGAAAAGGG	124	0	0	0	0	40	8	0	1	0	21	18	0	0	0
sgTGGT1_200385_10	GCAGCAGGAGAGAATGGTAG	61	0	0	0	0	17	98	31	72	12	10	17	11	0	21
sgTGGT1_200385_2	GAGCGGATGCGCCTTCGCAG	198	456	2507	1050	291	79	51	14	13	8	27	68	58	7	59
sgTGGT1_200385_3	ACAGCGAAATCGAAAACCCG	69	919	16901	5519	11596	39	0	0	0	0	16	16	23	0	121
sgTGGT1_200385_4	AAGGCTGCTGTTCCACGCGA	258	101	2715	390	54	112	95	150	104	94	55	168	649	166	174
sgTGGT1_200385_5	AATGAGACAGGATGAAGCTG	267	0	0	0	0	87	0	0	0	0	47	144	771	506	60
sgTGGT1_200385_6	GGGAACGTGGCAGCAGGAGG	180	0	1	0	0	79	0	0	0	0	23	25	0	0	0
sgTGGT1_200385_7	GCATCTGGGTCAGATGCCGA	198	0	0	0	0	46	0	0	0	0	31	60	341	231	196
sgTGGT1_200385_8	GCACTGGAGACAACAGGGAG	102	682	8445	5616	2071	42	89	103	165	93	23	10	0	0	0
sgTGGT1_200385_9	GAGACCAATATCATCACTCG	246	21	193	120	0	80	964	1358	907	2138	40	126	178	13	47
sgTGGT1_200400_1	GAAGCGCCTGGGCAATCCCG	150	0	0	0	0	54	0	0	0	0	24	8	0	0	0
sgTGGT1_200400_10	GCTGTCTCCCCGCAGAAAGG	185	0	0	0	0	50	0	0	1	2	17	20	0	0	0
sgTGGT1_200400_2	GGAGTCTCTCTCCACACCGG	220	0	0	0	0	113	0	0	0	0	37	9	0	0	0
sgTGGT1_200400_3	AGGGAGGTTGAAGGAAGCAG	214	0	0	0	0	94	0	0	0	0	29	42	0	0	0
sgTGGT1_200400_4	GTACACCCCTGAGACGGCGG	284	5	8	124	0	137	38	3	0	0	53	37	22	0	0
sgTGGT1_200400_5	GCTTGCAACAGAGACTCTGG	176	21	7	0	20	57	0	0	0	0	22	15	0	0	0
sgTGGT1_200400_6	GGACTGCCCTCGAAAACCGG	100	0	0	0	0	35	0	0	0	0	20	9	0	0	0
sgTGGT1_200400_7	CTAGACGGCAGAGCAGCCGA	132	0	0	0	0	50	0	0	0	0	37	6	0	0	0
sgTGGT1_200400_8	ATGAAGAGTTGAAAGGGCAG	132	0	0	0	0	35	0	0	0	0	17	11	0	0	0
sgTGGT1_200400_9	CACCCCAGGAGACTCTACCG	158	0	0	0	0	47	0	0	0	0	27	11	0	0	0
sgTGGT1_200410_1	GCAGACGGCGCGGAACACGG	226	0	0	0	0	104	467	411	487	436	39	50	103	52	62
sgTGGT1_200410_10	GGTGTGGGCGGGATACCCCA	139	0	0	0	0	57	3	0	0	0	27	19	10	1	6
sgTGGT1_200410_2	GAGAAACAGGGAGAAAGCCG	179	0	0	0	0	99	0	0	0	0	44	14	0	0	0
sgTGGT1_200410_3	CGACAGACAAGACAACGCCG	312	741	9895	5057	4243	72	40	0	0	0	65	60	0	18	11
sgTGGT1_200410_4	AATCAGTCCCCGCCCAGCGG	118	48	193	96	150	63	0	0	0	0	19	14	54	83	37
sgTGGT1_200410_5	GCTAGAGGGAAGAAATGCCG	89	89	174	229	0	36	0	0	0	0	23	8	74	90	21
sgTGGT1_200410_6	GAAGCGCGAGCGACAGCGGG	73	0	0	0	0	26	0	0	0	0	17	23	8	27	14
sgTGGT1_200410_7	ACATGGCGGGGCCGACACGG	74	0	0	0	0	42	0	0	0	0	13	3	81	82	66
sgTGGT1_200410_8	GAAATCTGCGACAGACATGG	450	360	1717	809	143	161	61	64	30	67	75	58	9	63	129
sgTGGT1_200410_9	GAAGCCGCGCGCAAGAGGGG	117	0	0	0	0	65	0	0	0	0	24	17	0	0	0
sgTGGT1_200430_1	AGAAGCAGGAAACACGCCGG	58	0	0	0	0	8	20	4	33	11	8	17	20	10	0
sgTGGT1_200430_10	GAGACGGAATCGAAGAGGCA	78	0	0	0	0	29	0	0	0	0	26	20	0	0	0
sgTGGT1_200430_2	CGAGGTGTGCGTACATCCGG	148	22	0	34	0	47	0	0	0	0	21	26	0	0	0
sgTGGT1_200430_3	GGAGCTTCTGAGTCTTCTGG	118	0	0	0	0	67	9	0	5	44	20	2	0	0	0
sgTGGT1_200430_4	GAACTCGCCCTGGACTCCGG	205	0	0	0	0	68	105	89	54	98	37	53	50	41	75
sgTGGT1_200430_5	CGAGCGAGTCGCACGCCCAG	194	0	0	0	0	45	280	130	500	589	28	48	3	1	17
sgTGGT1_200430_6	TCGAACGCCATCCACGCCGG	175	15	0	69	0	52	0	0	0	0	26	60	113	0	0
sgTGGT1_200430_7	CCGTCAGGCAATTCGAACGG	327	0	0	0	0	121	163	112	159	70	56	50	0	0	0
sgTGGT1_200430_8	CCGGAGGCAGACGAGACAGG	373	0	0	0	0	192	0	0	0	0	69	29	0	0	0
sgTGGT1_200430_9	GGGTGCTGTGCGGAGCGGAG	292	37	185	239	0	131	0	2	0	0	37	39	50	98	33
sgTGGT1_200440_1	GAAGGTCGGTACACGAGCGG	252	13	246	26	59	92	0	0	0	0	36	85	16	66	35
sgTGGT1_200440_10	ATTCCTCGCAGGAAAAGCAG	351	20	70	0	0	152	343	535	542	333	58	45	45	35	1
sgTGGT1_200440_2	GGCACTGCGGAAGTGAGCAG	180	0	0	0	0	63	246	547	388	613	25	69	333	119	44
sgTGGT1_200440_3	GAGAAGTGGAGAGGGCACTG	192	0	107	0	0	87	0	0	0	0	29	28	0	0	0
sgTGGT1_200440_4	GGCAGGCGAGGAAAGCGCGA	178	4	2	0	65	105	0	0	0	0	23	48	0	0	0
sgTGGT1_200440_5	GGAGACAGGAGAAAGCAGGG	141	0	0	0	0	64	0	0	0	0	18	1	0	0	0
sgTGGT1_200440_6	GATTCCCCACTACTACCCAG	212	0	0	0	0	78	148	155	132	178	44	116	42	128	175
sgTGGT1_200440_7	GCGGGATGAAGAAACCGACG	44	0	0	0	0	11	0	0	0	0	12	5	0	0	0
sgTGGT1_200440_8	TCCGAAGAAACTCCAGGCGA	140	2	0	0	3	39	727	878	504	467	16	6	32	8	0
sgTGGT1_200440_9	GCCGATCTGGGAGTGTCTGG	299	132	362	127	411	96	296	234	210	127	39	32	0	0	0
sgTGGT1_200450_1	GATGAGTCGGTGCCGAGCGG	173	75	268	137	599	80	127	103	111	94	30	47	54	11	0
sgTGGT1_200450_10	GACGAAGAGGGCGATTGCGG	528	302	3217	1319	2338	225	368	363	432	425	80	112	288	295	323
sgTGGT1_200450_2	GAATGAGCAAAAGCATGCGC	462	0	0	0	0	147	0	1	0	0	87	216	625	218	218
sgTGGT1_200450_3	AGCGATCAGAGAACAACTGA	105	0	0	0	0	38	0	2	0	0	20	21	0	0	0
sgTGGT1_200450_4	CTTTTCGGCCAACTCCCCGG	204	0	0	0	0	74	38	6	0	0	32	5	0	0	0
sgTGGT1_200450_5	GGACCACCTCACTCCTGCGA	233	0	0	0	0	63	0	0	0	0	44	26	0	4	0
sgTGGT1_200450_6	AAGCCGATTCGTTTCTGCGG	248	0	0	0	0	103	195	136	129	208	55	40	90	42	0
sgTGGT1_200450_7	GGAAACGGGCACAAAGGAGG	164	0	0	0	0	67	0	0	0	0	24	16	0	0	0
sgTGGT1_200450_8	GAAACTCGCAGTCCACACAA	420	61	844	174	169	136	0	3	0	0	64	53	56	29	1
sgTGGT1_200450_9	AAGGAACTTCAGGCGCGCCG	149	0	1	0	0	57	0	0	0	0	19	27	4	56	39
sgTGGT1_200460_1	GAAACAGTTCCCAAGAGCGG	226	97	681	360	0	91	84	143	116	125	45	20	0	0	0
sgTGGT1_200460_10	GGAGCCCGACTGCTTGAAAG	130	38	34	172	0	52	205	122	206	72	12	7	0	0	0
sgTGGT1_200460_2	CCATAGAGCAGATTTCCCGC	136	43	515	194	0	65	0	0	4	0	36	49	88	0	22
sgTGGT1_200460_3	TGTGGTCCTCACCTCTGCGC	284	131	739	344	0	124	1	0	0	0	47	59	0	0	0
sgTGGT1_200460_4	CGAGCTTCTGAGAAACATCG	132	0	0	0	0	38	10	0	15	0	22	5	0	0	0
sgTGGT1_200460_5	AAGCGGGAACGCGCACGCAG	119	0	0	0	0	47	54	25	50	35	11	76	109	63	419
sgTGGT1_200460_6	GGACTGTACGCAAGAAAACA	246	155	855	255	0	77	83	8	16	21	35	13	0	0	0
sgTGGT1_200460_7	GCAGATTCGCGACAATCGTG	840	60	270	307	665	287	416	337	394	308	119	123	137	118	189
sgTGGT1_200460_8	TGTGTCGCAGGAGGGGACAG	361	22	0	0	0	170	25	38	6	16	53	83	16	0	23
sgTGGT1_200460_9	CGCAGGGGTGAAGACCCCGA	113	0	0	0	0	46	0	0	0	0	30	6	0	0	0
sgTGGT1_200470_1	GCTGAGGAAGGTACTCGCGG	176	1	0	0	0	75	205	239	145	122	30	47	11	16	31
sgTGGT1_200470_10	AGGCTTCTTCCCACCAGAAG	201	0	0	0	0	73	0	0	0	0	49	7	0	0	0
sgTGGT1_200470_2	GCGGTGCGGAGACCAACAGG	230	0	0	0	0	98	0	0	0	0	46	116	70	49	35
sgTGGT1_200470_3	ACGCTGAACGAACACCGCGA	255	225	6177	818	198	96	7	0	0	0	51	35	0	11	0
sgTGGT1_200470_4	CCAGAAGCGGCCACACGACG	59	0	0	0	0	21	0	0	0	0	16	9	0	0	0
sgTGGT1_200470_5	GAGGCGTCGAGACAGCGAAG	195	0	0	0	0	75	64	27	66	48	25	48	0	18	0
sgTGGT1_200470_6	GGTGCGCCGGAGGCTGAGGA	222	0	0	0	0	100	62	31	102	124	34	14	62	0	57
sgTGGT1_200470_7	GAGCGCCTTCATCGGAGCGG	164	288	4655	1618	282	64	39	0	40	34	26	93	856	510	183
sgTGGT1_200470_8	GAGGTGGACGGCATTGACAG	143	12	0	0	0	47	0	0	0	0	26	16	0	0	0
sgTGGT1_200470_9	GGAGAATACAGACGGTCCGG	253	0	0	0	0	75	0	0	0	0	24	12	21	2	21
sgTGGT1_200480_1	AAGCTGAAGGAATCACAGGA	202	0	0	0	0	74	7	0	0	0	27	31	7	8	0
sgTGGT1_200480_10	GGTATCGGCAGCGGGAGCGA	50	0	0	0	0	28	0	0	0	0	10	74	146	8	107
sgTGGT1_200480_2	AGGCGGCTTGCAGAAGGCGG	106	0	0	0	0	45	21	3	3	2	14	14	0	0	0
sgTGGT1_200480_3	GTGATTCACAGTGCTGATGA	308	0	0	0	0	115	817	1163	1033	1473	52	104	395	80	169
sgTGGT1_200480_4	AGCTATCTTGGGACTGCTGG	385	527	4554	1795	1914	156	0	0	0	0	81	21	0	0	0
sgTGGT1_200480_5	TCGTACAAAGACGATGATCG	139	0	0	0	0	49	0	0	0	0	24	46	183	87	77
sgTGGT1_200480_6	TCCCCTAGCAGGGAAGCTGA	164	0	0	0	0	54	81	123	149	128	24	20	27	0	10
sgTGGT1_200480_7	GGCCAAAGTAGTCCTTTCCC	370	13	534	194	160	117	126	88	44	115	50	46	0	0	0
sgTGGT1_200480_8	CTGTCAAGCTACAGCAATGT	143	0	0	0	0	57	156	555	471	472	22	22	0	0	0
sgTGGT1_200480_9	GTTTGCCAGAATCCCCTAGC	406	2	0	0	0	122	0	0	0	0	63	24	1	0	7
sgTGGT1_200590_1	AGTGCTTCAGAACTAGACCG	390	251	4141	1648	374	164	172	12	3	13	75	84	138	161	95
sgTGGT1_200590_10	GACCTGCCCGTCCGGAGCGT	839	77	1197	349	63	372	645	582	623	527	168	374	440	491	303
sgTGGT1_200590_2	GAGACGAATACTGATTGGAG	275	0	0	0	0	99	144	152	432	395	55	131	640	610	321
sgTGGT1_200590_3	CAGTTGGACAGACACACGAG	586	193	4861	885	493	241	136	194	129	184	99	298	474	762	462
sgTGGT1_200590_4	CGAGAGGGTACAACAGTCGG	369	0	0	0	0	134	1008	1259	1059	1307	54	134	174	243	119
sgTGGT1_200590_5	GAACACTCGAAAGTAACGAA	201	29	181	78	0	53	0	0	0	0	40	93	98	52	40
sgTGGT1_200590_6	ACCGAGAACGGAATCAACCA	267	189	1975	1183	145	108	578	554	549	554	62	237	418	129	407
sgTGGT1_200590_7	GACGGGAGCTGGAAAGCGGT	606	0	0	0	0	255	460	239	208	204	84	210	307	113	133
sgTGGT1_200590_8	ATGACTCAATTGTAGCACCG	324	3	0	0	0	125	26	0	0	0	87	119	36	56	138
sgTGGT1_200590_9	ACTTCAAGGATCCAACGCTC	443	321	5714	2584	1881	139	36	10	0	0	69	109	342	172	198
sgTGGT1_200595_1	TAGAGGAGTTCAGACCACGT	284	0	0	0	0	99	25	2	0	0	40	45	100	80	35
sgTGGT1_200595_10	GACTTTTCTAAGGCTACTCC	1202	56	0	2	0	375	926	910	1398	1136	180	198	297	113	86
sgTGGT1_200595_2	GCTGCAGCATCACTCCGACG	468	0	0	0	4	191	213	211	171	184	83	48	0	0	0
sgTGGT1_200595_3	GTATTGTGTTTGAGAGGGCA	238	146	1182	320	331	68	249	181	208	199	44	51	0	0	0
sgTGGT1_200595_4	CAAGTATTGATGGGGAGAGA	306	43	0	0	0	111	235	196	185	223	49	54	31	51	51
sgTGGT1_200595_5	ATGAAACACTGGACATCCAT	112	0	0	0	0	32	0	0	0	0	16	44	0	0	0
sgTGGT1_200595_6	TTGCGACAAGGAAGCTGCCA	266	0	0	0	0	112	35	0	0	0	45	52	0	0	0
sgTGGT1_200595_7	TTGGCGACAGGAGGAAAACC	33	163	3642	984	1	10	0	0	0	0	7	5	0	0	0
sgTGGT1_200595_8	CTACTCCGGGAAGAGGGTAG	130	0	0	0	0	46	41	0	0	0	18	7	0	0	0
sgTGGT1_200595_9	TTGCAGCAGGCATGAAACAC	324	11	0	23	0	125	181	36	53	27	54	119	13	13	3
sgTGGT1_200600_1	AGTAAGCCATGAATCCACGG	422	0	1	0	0	178	266	256	259	174	82	79	7	39	4
sgTGGT1_200600_10	GACGCACAGTAGCGTACTGC	266	0	0	0	0	110	0	3	0	0	47	230	62	52	45
sgTGGT1_200600_2	AACATTGTCAGACTGAACGA	98	0	0	0	0	39	0	3	0	0	9	2	0	0	0
sgTGGT1_200600_3	GAAACCAGTCTGTGACGCGG	125	0	0	0	0	49	13	0	0	0	30	40	0	27	0
sgTGGT1_200600_4	GTGGAGGCGGGCAACAACAG	90	0	0	0	0	37	41	15	4	21	14	24	0	0	0
sgTGGT1_200600_5	GAACACGACATGACATAGAG	329	31	1127	105	503	74	473	807	482	934	71	69	8	22	5
sgTGGT1_200600_6	GGCGTTGTCGTTCTTGAAGG	406	9	0	1	0	211	34	3	0	0	69	68	151	43	79
sgTGGT1_200600_7	GTCACGCGGCGACGTGAGGG	273	22	0	29	0	108	135	405	435	846	41	49	0	0	2
sgTGGT1_200600_8	ATCGTCGAGCAAGATGCCCA	294	0	0	0	0	86	62	50	84	34	48	65	7	0	69
sgTGGT1_200600_9	ACAGACGTGACGTTTGGCGC	366	111	0	1	1	148	77	23	15	7	57	64	0	0	0
sgTGGT1_201100_1	CAGTGCCGTCACCATCGCGG	907	601	13267	3364	4500	423	977	1111	1127	1711	156	428	181	230	592
sgTGGT1_201100_10	GTGAGGGTGGTGGGGAGGGC	159	0	0	0	0	62	13	0	0	0	30	16	0	0	0
sgTGGT1_201100_2	GATGGTGATGATGATGGTGG	287	0	0	0	0	117	0	0	0	0	51	17	0	0	0
sgTGGT1_201100_3	GGTGCGGAGGGTGAGGGTGG	170	0	1	0	0	61	0	0	0	0	16	22	0	0	1
sgTGGT1_201100_4	GGCGGGTGAGGATGGTGCGG	607	0	0	0	0	277	0	3	0	0	86	63	0	0	0
sgTGGT1_201100_5	GACGAGGAGGGTGCGGGTGG	200	0	0	0	0	115	9	0	0	0	40	21	0	0	0
sgTGGT1_201100_6	TGAGGCGGCTGGGATGGCGG	291	0	0	0	0	170	3	0	0	0	42	28	0	0	0
sgTGGT1_201100_7	GGAGGGTAAGGCTTCATTGG	329	107	686	218	84	114	8	1	0	6	49	40	104	27	31
sgTGGT1_201100_8	GTGCATGCTGGCCTTTGGTG	405	48	663	77	66	167	499	462	383	417	68	123	285	59	95
sgTGGT1_201100_9	GCGAAGAGTGAGACGAAGCG	143	73	77	243	0	49	41	108	27	21	16	22	0	0	0
sgTGGT1_201110_1	GAGAGATGCAGCCAAAGGGA	212	0	0	0	0	97	0	0	0	0	23	29	0	0	0
sgTGGT1_201110_10	GCGCGTTCGCGACAGAAGAG	722	0	0	0	0	197	0	2	0	0	107	69	0	0	0
sgTGGT1_201110_2	ACAGTGAAGCAGTGAGACGC	136	0	0	0	0	71	4	0	0	0	29	22	0	0	0
sgTGGT1_201110_3	TGGGAAAGCCCAATCTGCGA	243	1	0	0	0	82	0	0	0	0	37	40	0	0	0
sgTGGT1_201110_4	GATGGGGCTGGAAATGACAT	122	0	0	0	0	43	0	0	0	0	25	21	0	0	0
sgTGGT1_201110_5	GTCGGACTCACACAACATGG	246	0	0	0	0	80	0	0	0	0	38	23	0	0	0
sgTGGT1_201110_6	ACATCGAGACAGCGAGGAGA	212	0	0	0	0	76	0	0	0	0	37	20	0	0	0
sgTGGT1_201110_7	TGCGCATGCATGCATCGGAG	344	117	1424	1125	766	159	0	0	0	0	60	48	0	0	0
sgTGGT1_201110_8	GTTACGAGCGGATGGTGCCA	872	0	0	14	0	339	88	46	36	2	167	219	151	30	105
sgTGGT1_201110_9	CGTAGGAATGGGTTTGGAGA	333	0	0	0	0	109	0	0	0	0	45	23	0	0	0
sgTGGT1_201120_1	GGACCGAGGAAGCGACACGA	181	87	12	22	42	79	0	0	0	0	30	9	0	0	0
sgTGGT1_201120_10	GTGGCGATCTTGAACGACCG	162	0	0	0	0	54	53	32	29	2	38	16	0	0	0
sgTGGT1_201120_2	GGAGCGCCGCCAGGTTACGG	151	14	63	47	0	71	176	13	71	66	28	17	9	10	27
sgTGGT1_201120_3	GGAGAGACAGAACGAGGACG	167	0	0	0	0	69	0	0	0	0	29	21	0	0	0
sgTGGT1_201120_4	CAAGAGAGTGAACCAAAAGG	59	0	0	0	0	16	0	0	0	0	7	0	0	0	0
sgTGGT1_201120_5	GAGGAGGCGAAGGGAAGCGA	394	0	0	0	0	178	13	18	2	4	72	49	0	0	0
sgTGGT1_201120_6	GAAGCATCGAAGGACAGCGG	135	0	0	0	0	55	0	0	0	0	24	28	0	0	0
sgTGGT1_201120_7	ACAGCGATCAACATCCCCAG	192	0	0	0	0	84	0	0	0	0	34	37	40	39	35
sgTGGT1_201120_8	GAGATCATGCGGGATAGCGG	95	436	3642	1538	1027	54	0	0	0	0	22	23	0	0	0
sgTGGT1_201120_9	GTACGCGTAGTAAGAAGCGG	157	0	1	0	0	77	314	830	838	461	23	95	105	134	84
sgTGGT1_201130_1	GCCGGGGATCACTCACGCGA	196	0	0	0	0	66	168	376	140	130	35	10	0	0	0
sgTGGT1_201130_10	GAACGAGACGGGACGCGCGT	301	0	0	0	0	145	14	0	0	0	48	51	0	0	0
sgTGGT1_201130_2	GCTGCTTGAGGCAGACGCCG	91	0	0	0	0	45	0	0	0	0	16	46	32	308	176
sgTGGT1_201130_3	GCAGATGCTCGAAGAGCCGC	263	479	3055	1140	977	99	252	200	160	146	45	23	19	0	11
sgTGGT1_201130_4	GTCCAGAAGCTGCACCGCGA	844	106	906	72	0	295	348	159	144	193	156	100	0	9	0
sgTGGT1_201130_5	CTTGAGTGATAAGATGACGG	186	231	1015	448	797	62	206	195	162	91	31	41	30	54	41
sgTGGT1_201130_6	GGAAGCTGCCACTGTCGTGG	203	0	0	0	0	74	0	0	0	0	32	20	0	0	0
sgTGGT1_201130_7	ACCGCATTCACATCCACCCG	144	0	0	0	0	47	645	535	467	515	26	62	31	177	130
sgTGGT1_201130_8	GTCGAAGGAGCTGAGAGCGC	155	0	0	0	0	54	85	59	51	31	24	23	10	0	0
sgTGGT1_201130_9	GAAGTCGGCGATGCGTGCGC	277	0	6	0	0	120	251	144	87	99	52	61	0	0	0
sgTGGT1_201140_1	AATGAGAGGAGATGCCGAGG	63	79	4	32	32	12	0	0	0	0	13	3	0	0	0
sgTGGT1_201140_10	GCAGGCGAAGGAAAGTGAGG	147	0	2	0	0	51	0	0	0	0	33	23	0	0	0
sgTGGT1_201140_2	GACGAAGTCGAAGGATGCGC	181	0	0	0	0	79	0	2	0	0	28	57	0	0	0
sgTGGT1_201140_3	TAGGAGGACTTGAAGGGAGG	238	47	273	331	0	94	0	0	0	0	47	12	0	0	0
sgTGGT1_201140_4	CGAACGACGGACCCAGACAG	158	0	0	0	0	95	0	0	0	0	24	36	38	56	31
sgTGGT1_201140_5	GACCGGCGACAAGCGAACGA	264	0	0	0	0	85	7	0	0	0	41	20	0	0	0
sgTGGT1_201140_6	GAGCCGACACAGGGGACCCG	184	0	0	0	0	74	4	0	13	1	44	19	4	4	2
sgTGGT1_201140_7	GCAGTCGGAGCAGGCGGAGG	279	9	22	0	0	113	272	85	194	38	33	13	0	0	0
sgTGGT1_201140_8	GGATGCTGCGACGAGAGGGA	339	2	104	8	0	134	346	174	351	283	62	37	0	0	0
sgTGGT1_201140_9	TGAGGAGGACAGCTCGGCGG	96	0	0	0	0	32	0	0	0	0	18	17	0	0	0
sgTGGT1_201150_1	GAAGTGTCAGAGGAACACGA	77	0	0	0	0	34	0	0	0	0	12	18	0	0	0
sgTGGT1_201150_10	GGCATAGTGGAGCTGCGCCG	330	0	0	1	0	160	9	1	0	0	78	33	57	29	16
sgTGGT1_201150_2	GTAGGGAGCTCGAGGAGCGG	223	28	0	0	0	93	26	0	0	9	38	11	0	0	1
sgTGGT1_201150_3	GAAGAAGTGGCGCAAAGGAG	168	5	0	0	0	56	5	15	9	18	23	13	0	0	0
sgTGGT1_201150_4	TGAGTTCCGCAACGAAGCGA	141	0	0	0	0	63	0	1	0	0	30	7	0	0	0
sgTGGT1_201150_5	GAGGGGACTGAAGAACGGGG	94	0	0	0	0	42	0	0	0	0	14	2	0	0	0
sgTGGT1_201150_6	TCAGCTCGTGAAAGAAGCGC	227	7	0	0	0	94	0	0	0	0	49	22	0	1	0
sgTGGT1_201150_7	GCAACCTCCCCGAGAAGAGG	138	0	0	0	0	54	0	0	0	0	26	12	0	0	0
sgTGGT1_201150_8	GAGCAGCCGTGCGCTACCAG	357	98	304	0	148	155	77	3	44	63	61	56	48	15	4
sgTGGT1_201150_9	TCCGAGACTTTCGATCACGG	190	0	0	0	0	86	0	0	0	0	34	29	23	294	0
sgTGGT1_201160_1	GCGAGTCAACATCTACGCCG	146	208	2626	465	224	48	148	141	172	203	39	78	66	17	19
sgTGGT1_201160_10	AAGCACGGTACCACAGGAGA	168	49	656	167	226	68	146	117	114	94	25	44	20	27	12
sgTGGT1_201160_2	GAGACGGCGAAGCGCCGGGA	162	0	0	0	0	47	5	0	0	1	26	21	0	0	0
sgTGGT1_201160_3	GGCAACCACGGAGTCACCAG	105	28	572	185	0	55	436	488	410	1042	26	42	20	1	7
sgTGGT1_201160_4	GCAGCCACACCGAGAGAGGG	145	0	0	0	0	56	58	68	62	45	20	7	0	0	0
sgTGGT1_201160_5	GTGGCTGCGGAGCAAAGGTG	278	0	0	0	0	94	39	2	4	37	44	30	0	0	1
sgTGGT1_201160_6	GAAATGGGCAACTTGACAGG	52	0	0	0	0	17	0	0	0	0	11	4	0	0	0
sgTGGT1_201160_7	GTGGAGTTGAGCCGACACCG	628	957	13348	4818	3715	274	1406	2166	1636	2444	124	219	374	465	513
sgTGGT1_201160_8	GCACTGCGAAGAGCACCGCA	184	398	5445	1454	1080	55	518	531	476	489	40	41	0	0	0
sgTGGT1_201160_9	GAACGAATCGTTCGTGGCGA	310	212	2607	971	1163	103	636	665	536	745	55	104	351	205	129
sgTGGT1_201170_1	AGCGCGCCAGAATCTCCCGG	86	0	0	0	0	33	6	0	0	0	12	7	25	33	22
sgTGGT1_201170_10	CTGCCGGCTTTGCGTCGTAG	630	590	5885	1997	846	290	572	703	661	1041	93	97	17	4	19
sgTGGT1_201170_2	GAAGTAGTCATGTAACGTTG	461	0	0	0	0	156	0	0	0	0	62	121	219	23	337
sgTGGT1_201170_3	CAAGGGCACGAGACAGCCGC	96	0	0	0	0	36	0	0	0	0	25	55	22	13	52
sgTGGT1_201170_4	GAGGCTCTTCGAAAGAACAA	352	451	3965	1471	821	135	352	361	512	359	46	42	2	46	10
sgTGGT1_201170_5	GCATTCATGTCCTCTTGAGG	551	19	309	226	0	171	0	1	0	0	93	238	556	621	727
sgTGGT1_201170_6	ACAGGAAGCTCCTTTTGGGA	211	0	0	0	0	66	44	53	69	86	35	22	18	12	18
sgTGGT1_201170_7	GGAGCAATGGAGCAGCCAAC	147	0	0	0	0	42	0	1	0	0	33	58	18	64	1
sgTGGT1_201170_8	AATGCTGTCGTAGAGCGCAT	723	596	9003	2467	3558	246	97	121	36	167	119	241	55	136	146
sgTGGT1_201170_9	AAACTTCCACTACATCCTGC	144	0	0	0	0	50	8	0	0	0	25	41	105	0	8
sgTGGT1_201180A_1	AAGGACCCGGAAGAACCGCA	142	99	236	15	135	66	337	333	186	215	22	42	21	4	118
sgTGGT1_201180A_10	GAGCAGCTTCCAATGCCCGA	364	99	1054	586	259	133	846	974	940	1174	66	40	0	0	0
sgTGGT1_201180A_2	GCGCTCGGCTCTTAAAGAAG	28	0	0	0	0	8	0	0	0	0	4	0	0	0	0
sgTGGT1_201180A_3	GCCGCTGATACGCGACCAGG	383	30	53	29	0	128	81	93	77	53	57	49	1	0	7
sgTGGT1_201180A_4	GCGTCGTTCACATCTCCGGG	803	150	1935	946	1019	295	1056	1855	1727	2153	139	403	1432	1250	1014
sgTGGT1_201180A_5	AGATTGAAGAAGCCGAGCGA	185	0	1	0	0	69	0	0	0	9	34	18	8	0	0
sgTGGT1_201180A_6	AGAGATACTGGTCGCAACGG	197	8	0	10	0	62	6	0	0	2	20	13	0	8	0
sgTGGT1_201180A_7	ACAGACAACTCTGAAGGAGG	139	0	0	0	0	35	31	21	4	90	16	28	25	15	33
sgTGGT1_201180A_8	CAGCAGAGTGGACAGAGCTG	172	0	0	0	0	83	0	0	0	0	42	148	291	263	409
sgTGGT1_201180A_9	GCAGCGGTAAAGTCCGCGGA	180	501	4116	1313	2227	94	0	0	0	0	31	24	0	0	0
sgTGGT1_201180B_1	GGAGGAGCTTGAGTCGCCTG	415	0	0	2	0	194	657	1093	668	1239	66	188	544	316	333
sgTGGT1_201180B_10	CGACGGCAGAAGGATTGCCG	197	0	0	0	0	88	0	1	0	0	38	76	67	44	105
sgTGGT1_201180B_2	TAGCCCACCGGCTGACGAGG	119	299	3728	3029	2323	52	6	0	0	0	19	17	0	0	0
sgTGGT1_201180B_3	GACGAGGAGGAGGATGAGTG	822	0	0	0	0	291	0	0	0	0	103	83	0	0	0
sgTGGT1_201180B_4	GCCTCGGCAAGGACTCATGC	156	0	0	0	0	65	0	0	0	0	34	89	93	68	140
sgTGGT1_201180B_5	GCTCCGGAGGCGACGGCAGA	204	44	241	124	130	93	0	1	0	0	31	29	2	83	58
sgTGGT1_201180B_6	ATTCACATTCTCTGATGAGG	852	111	724	514	3756	288	723	1406	1130	1490	93	117	168	98	164
sgTGGT1_201180B_7	GTCTGACGAAGAAGCCAAAG	98	0	0	0	0	27	0	0	0	0	16	1	1	0	0
sgTGGT1_201180B_8	AGCGCAGCCAGTTAGCCCAC	185	277	5076	1189	274	70	0	0	0	0	45	54	0	0	2
sgTGGT1_201180B_9	TCTGTCGCCTCCGGAGGCGG	196	0	0	0	0	84	5	0	0	0	22	46	22	187	24
sgTGGT1_201190_1	AGAGCGGCAAAGAAGAAAAG	143	4	0	0	0	50	0	1	0	0	15	8	0	0	0
sgTGGT1_201190_10	GTGCCGTCTGCCCCAGCGTA	953	260	2981	1580	1071	330	321	342	290	374	145	592	744	455	1067
sgTGGT1_201190_2	GCACAAAACAAACTGACACG	188	0	0	0	355	53	155	236	191	146	27	74	45	0	8
sgTGGT1_201190_3	GTCGTGTGTTGCGTCAAGGG	219	669	8474	5390	2442	81	52	12	47	32	31	45	55	115	37
sgTGGT1_201190_4	GTTCCGAAAAGCCACTAAGA	370	16	16	25	0	99	80	29	0	27	54	24	0	0	0
sgTGGT1_201190_5	AATACTGACGCGCCATACGC	304	49	342	183	0	94	108	37	15	15	53	66	0	0	0
sgTGGT1_201190_6	AAAAGTGGCCAGCTGCGTCA	265	112	265	68	270	108	150	213	150	101	35	30	2	0	7
sgTGGT1_201190_7	AGACACAGAACCCGCGAGAG	301	37	38	103	0	140	2	0	0	0	38	18	0	0	0
sgTGGT1_201190_8	TGTTGCTAGAGTTTTCTGGG	209	0	0	0	0	65	0	0	0	0	38	8	5	0	0
sgTGGT1_201190_9	GGGAATAGTCTCCGTCTTAG	304	330	4285	1427	516	98	4	0	0	0	58	101	266	148	94
sgTGGT1_201200_1	GCCTCCAGACACATAATCCG	295	0	0	0	0	77	0	0	0	0	41	33	0	0	0
sgTGGT1_201200_10	GAGTGAAGAGCAGCTGGCTG	286	0	0	0	0	133	0	0	0	0	34	34	0	0	0
sgTGGT1_201200_2	AGTGAAAGCCAAGCTGGCGC	288	57	683	392	90	139	0	0	0	0	55	40	0	0	0
sgTGGT1_201200_3	TTCTCCGCAAACGAAAGCGG	189	0	0	0	0	63	0	0	0	0	25	16	0	0	0
sgTGGT1_201200_4	GCGGCAAGTCGTCATTCCAG	193	0	0	0	0	61	0	0	0	0	32	23	0	0	0
sgTGGT1_201200_5	GCATCGCGAAGAAGGCCGAG	237	109	425	67	271	111	0	0	0	0	41	25	0	0	0
sgTGGT1_201200_6	GAAGCTACGACGGTTCACAG	178	81	980	128	43	69	0	0	0	0	24	50	5	0	4
sgTGGT1_201200_7	GCCATGGCTCTGTCGCGGGA	307	0	0	0	0	137	0	0	0	0	62	27	3	0	15
sgTGGT1_201200_8	AACCATGTGGGGAGAATCGG	25	0	0	0	0	8	0	0	0	0	4	2	0	0	0
sgTGGT1_201200_9	GATTCGCCAGAATCTGATCG	270	0	0	0	0	74	0	0	0	0	45	32	0	0	0
sgTGGT1_201210_1	GAGGTGCAGACGAGACGCGC	167	0	0	0	0	64	0	0	0	0	19	117	25	298	204
sgTGGT1_201210_10	GCGGGTGGGGAAAGGCGCAG	50	2	0	0	0	29	0	0	0	0	6	1	0	0	0
sgTGGT1_201210_2	GGAAAAGCCCAAAGCAGAGA	99	0	0	0	0	30	0	0	0	0	17	4	0	0	0
sgTGGT1_201210_3	GCCGAAGGAAAGGGGACCGG	198	0	0	0	0	28	0	0	0	0	35	19	0	0	0
sgTGGT1_201210_4	CGACCAGACGGGAGAAGCAG	93	0	0	0	0	24	0	0	0	0	19	10	0	0	0
sgTGGT1_201210_5	AGAGAGAGAAGACGACCAGA	224	8	0	65	0	5	0	0	4	0	51	26	0	0	0
sgTGGT1_201210_6	GCAGGGCGGCTCTCTGGGGA	377	0	0	0	0	158	0	0	0	0	52	18	0	0	0
sgTGGT1_201210_7	GCACTCCAAGCCTCATGCAG	571	0	0	0	0	197	1	2	0	0	93	74	0	0	0
sgTGGT1_201210_8	GAGGAGGCGAGTGTCGCTCG	249	0	0	0	0	124	1	3	0	0	46	9	0	0	0
sgTGGT1_201210_9	GATATCTCGCCGCGAAAAGG	341	0	0	1	0	107	34	64	6	33	43	24	0	0	0
sgTGGT1_201220_1	TCAGAGGGAAATCGACACGA	38	0	0	0	0	8	0	0	0	0	11	1	0	0	0
sgTGGT1_201220_10	GAGACAGCTCGAGCTTCAGA	140	0	0	0	0	47	0	0	0	0	20	14	0	0	0
sgTGGT1_201220_2	GCCGCCCACAGAGGTCGCCA	420	0	0	0	0	160	0	0	0	0	70	50	0	0	1
sgTGGT1_201220_3	GAAGAAGACGAAAGATCAGG	173	0	0	0	0	63	0	0	0	0	27	21	0	0	0
sgTGGT1_201220_4	AGATCGAGGGAAGAGACGCG	75	0	0	0	0	18	0	0	0	0	6	15	0	0	0
sgTGGT1_201220_5	GCGAACAGCTCCTCCAGCGA	284	0	0	0	0	102	0	2	0	0	56	29	0	0	0
sgTGGT1_201220_6	GCAGTTATCGCAGAGAGGCA	239	0	0	0	0	113	0	0	0	0	55	28	0	0	0
sgTGGT1_201220_7	GGGACATGCAGACGCCACCC	198	0	0	0	0	62	0	1	0	0	47	60	0	0	0
sgTGGT1_201220_8	ACAGTTCGTACACTTCCCCA	169	0	0	0	0	51	0	0	0	0	45	21	0	0	0
sgTGGT1_201220_9	GGTCCGCCGAAATTGTCGCG	422	0	0	0	0	175	0	2	0	0	58	73	0	0	0
sgTGGT1_201230_1	GACGAGACGCCGAATCGCGG	399	0	0	0	0	165	0	0	0	0	66	51	0	0	0
sgTGGT1_201230_10	AGGCGCAGGCGACATCACGA	384	60	1126	241	0	162	2	0	0	0	68	109	318	240	335
sgTGGT1_201230_2	GAAGGAGATCGGAGAAGCCG	177	0	0	0	0	69	0	0	0	0	34	6	0	0	0
sgTGGT1_201230_3	GCTTCCTCCACAGAGAGCGA	219	168	4580	504	0	78	1	0	0	0	53	107	313	146	33
sgTGGT1_201230_4	AAAGGAGCCAAACGCGACAG	89	0	0	0	0	3	0	1	0	0	22	9	0	0	0
sgTGGT1_201230_5	GAAGAGGGGCAGGAAGCTCA	176	4	24	11	0	64	0	3	0	0	20	7	0	0	0
sgTGGT1_201230_6	GAGCGGAATAGTGGCTACAG	116	0	0	0	0	43	34	44	0	0	18	11	0	0	0
sgTGGT1_201230_7	GAAACTTCGGGAGGTGACGG	122	0	0	0	0	33	0	0	0	0	12	9	0	0	0
sgTGGT1_201230_8	GTGGGGAGAAGAGGACGACG	131	0	0	0	0	59	0	0	0	0	37	22	0	0	0
sgTGGT1_201230_9	GAGGAGAGTTCTGAGAGTGG	227	0	0	0	0	76	31	4	26	1	36	9	0	0	0
sgTGGT1_201240_1	AAGAGGCCGCCATTCCACGA	157	22	0	0	0	62	56	4	6	43	34	94	69	114	135
sgTGGT1_201240_10	GAAGAAAGATTCTTGGCCAC	423	358	4218	1359	25103	132	437	525	631	526	82	97	136	336	111
sgTGGT1_201240_2	TGTGCTCGAAGACGACACGC	205	0	0	0	0	77	0	0	0	0	41	38	0	0	0
sgTGGT1_201240_3	GATACTCGTCATGCAGGCTG	207	550	16012	4589	3355	70	221	273	173	234	32	53	2	0	0
sgTGGT1_201240_4	AATGCCGGGCACCCAAAGCA	201	3	0	0	0	80	0	0	0	0	29	10	0	0	0
sgTGGT1_201240_5	AACATGACGAGCCACCATCG	138	154	2563	862	521	57	0	0	0	0	23	111	165	57	178
sgTGGT1_201240_6	CGACTGCTGGGCTGATGCTG	148	25	534	0	0	48	0	0	0	0	25	16	0	39	0
sgTGGT1_201240_7	AGCACAGCTGCAGATGCCAG	186	0	0	0	0	71	0	0	0	0	38	36	0	0	0
sgTGGT1_201240_8	TGTCACCTCGTACATGGAAG	280	19	0	68	0	91	0	0	0	0	40	26	0	1	0
sgTGGT1_201240_9	ACGACGTTGTCGGTGCATGG	276	0	0	1	0	70	19	1	4	0	48	38	105	15	55
sgTGGT1_201250_1	GGAGAGGCAGAGCAGCGGGG	379	0	0	0	0	246	0	0	0	0	49	21	0	0	0
sgTGGT1_201250_10	CCGGAGGAGGCACATGGCCG	166	0	0	0	0	63	0	0	0	0	37	11	0	0	1
sgTGGT1_201250_2	GCAGCATGGAGACGAAACGG	66	0	0	0	0	33	0	0	0	0	9	9	0	0	0
sgTGGT1_201250_3	GGCGCGGAGAAACAGAGCCA	119	0	0	1	0	47	0	0	0	0	27	48	262	94	54
sgTGGT1_201250_4	GATGATCAGTCCGGAAGCGC	419	0	0	0	0	152	0	0	0	0	75	56	0	0	0
sgTGGT1_201250_5	GGGCTGGGGAAACAACCAGG	167	10	134	41	192	58	9	14	2	0	25	9	0	0	0
sgTGGT1_201250_6	GTCTCACGAAGCTATCGCGA	353	104	2675	604	441	133	237	376	343	240	81	152	399	175	339
sgTGGT1_201250_7	GAGCTTCTCGAATACCGCGT	257	48	1636	105	0	86	4	3	0	1	46	83	57	29	108
sgTGGT1_201250_8	GCTCGTGCCAGCGAGACCGG	240	627	12568	4622	3925	106	34	0	6	0	44	43	0	0	0
sgTGGT1_201250_9	CAAGATGTCCAAGAGTCCGG	260	262	5312	1568	1174	94	0	0	0	0	32	13	4	0	0
sgTGGT1_201260_1	CAAATGATGCGACCAACATG	178	0	0	0	0	50	608	805	670	517	35	44	3	17	0
sgTGGT1_201260_10	CAGGTCGGCTGCGTATTCGG	271	42	994	209	0	137	36	12	0	47	33	17	0	0	0
sgTGGT1_201260_2	GTTGGGGCCCTCACATGAGG	171	303	4515	1964	475	67	16	39	21	3	17	31	220	135	40
sgTGGT1_201260_3	ATGTATCGAAGAGGCCGGGG	498	66	217	253	0	129	441	599	1131	970	79	35	0	0	1
sgTGGT1_201260_4	AGGGGTGGCCACCGAGGAGG	137	69	234	56	69	48	388	315	213	196	12	73	171	82	42
sgTGGT1_201260_5	AGAGCGCCTCTAGATTCAGG	323	457	8297	2298	4857	99	379	306	351	439	39	103	348	155	338
sgTGGT1_201260_6	GCAAAGGACGACAAACGCCC	119	0	0	0	0	24	0	0	0	0	30	21	0	0	0
sgTGGT1_201260_7	TCAAAAGCAGAAACCGGCGA	513	58	648	182	957	210	9	0	0	1	75	84	483	377	55
sgTGGT1_201260_8	AACATGTGGCACTCACCCGT	739	1606	49602	8735	4543	299	824	985	720	1163	132	554	863	820	1280
sgTGGT1_201260_9	GCAGAACACTGAAACGCTAG	159	424	5113	2132	1616	84	4	0	1	0	20	141	363	451	186
sgTGGT1_201270_1	GCAGACGGTGACGCAGACGA	612	0	0	0	0	234	0	0	0	0	124	103	1	0	0
sgTGGT1_201270_10	GAAGTAACAAAGGCAGCAGG	226	0	0	0	0	90	30	24	46	69	30	66	15	0	25
sgTGGT1_201270_2	GAGGCGAAAAGGCCTACACA	54	0	0	0	0	31	0	0	0	0	10	35	143	0	0
sgTGGT1_201270_3	AAAGCACCGTAACGAACGCA	81	0	0	0	0	23	0	0	0	0	10	13	0	7	0
sgTGGT1_201270_4	GAAGTGGTGTTGCGTAGAAG	503	0	0	0	0	233	3	0	0	0	72	58	1	0	0
sgTGGT1_201270_5	GGCAATGGATGAGTCAGCGA	136	0	0	0	0	56	0	0	0	0	12	27	0	0	0
sgTGGT1_201270_6	GTGAGGAAACACGAGAACGA	92	0	0	0	0	40	0	0	0	0	17	6	0	0	0
sgTGGT1_201270_7	GAGGTGCTCAAGGAATACAG	196	0	0	0	0	64	0	0	0	0	41	37	0	0	0
sgTGGT1_201270_8	GTTTTCAGAAGAGGAATGGG	151	0	0	0	0	63	0	0	0	0	23	4	0	0	0
sgTGGT1_201270_9	ATGGGTGGAAGAGCTAACCG	183	0	0	0	0	62	0	0	0	0	26	18	0	0	2
sgTGGT1_201380_1	TCGTCTGGAATGAAGACCGG	308	0	0	0	0	133	0	0	0	0	41	32	0	0	0
sgTGGT1_201380_10	GGAGTCGACAACCCGACGCC	379	0	0	0	0	143	0	0	0	0	76	51	0	0	0
sgTGGT1_201380_2	GCATCTCCGGTGCAATCGTG	502	0	0	0	0	190	0	0	0	0	82	32	0	0	0
sgTGGT1_201380_3	GCCGTGTTTCGACAAAGTGG	193	0	0	0	0	80	0	0	0	0	31	14	0	0	0
sgTGGT1_201380_4	GCAGACTGGAGCACCTCCAG	803	0	0	0	0	298	0	2	0	0	128	60	0	0	1
sgTGGT1_201380_5	GAAGGACGCAGGGATCGTGG	130	0	0	0	0	42	0	0	0	0	11	18	0	0	0
sgTGGT1_201380_6	GCCATGCTCTCAACCAGAGG	210	0	0	0	0	59	0	0	0	0	38	47	0	0	0
sgTGGT1_201380_7	TGGACGCGGGACTGTCGCGA	289	0	0	0	0	119	0	0	0	0	53	27	0	0	0
sgTGGT1_201380_8	GGCTCACGCGGACCACGCCA	319	0	0	0	0	106	0	0	0	0	64	45	0	0	0
sgTGGT1_201380_9	GCGAGGAGAGGAACTCGTCG	81	0	0	0	0	42	0	0	0	0	19	13	0	0	0
sgTGGT1_201390_1	GGCCAGGCCACAAAGCGCGA	178	0	0	1	0	64	0	0	0	0	26	69	195	79	15
sgTGGT1_201390_10	CTTCTGGCCCGGTTACCTCG	294	15	293	10	0	117	0	0	0	37	56	59	264	321	106
sgTGGT1_201390_2	GGCCTGGCCACAGCGAGCCA	291	253	2450	1034	672	89	925	757	579	1253	50	111	74	0	145
sgTGGT1_201390_3	GGATGCCTTTGCAGCCAGGG	385	1172	14159	7968	4501	131	99	264	254	495	44	96	174	128	80
sgTGGT1_201390_4	CAACTGCAGCGGCACCCACG	204	102	701	121	0	89	35	19	14	19	48	110	168	43	160
sgTGGT1_201390_5	TCATTTACTTCTTTTCGCGG	432	587	3828	1728	2121	133	42	50	22	55	69	89	167	302	238
sgTGGT1_201390_6	CTTGGTGACAGGGTATGCAC	355	90	1157	181	128	164	660	1150	547	930	66	98	78	9	80
sgTGGT1_201390_7	CGTCTTGAAACGTTGTGCCG	353	170	1551	111	374	104	1250	1932	1193	1837	64	151	207	243	418
sgTGGT1_201390_8	AGCCAGGGTGGCGGGTGCGA	398	874	6657	1820	3222	191	360	338	224	236	64	96	112	35	41
sgTGGT1_201390_9	CAAGGCCACGGCAACTGCAG	133	248	2272	329	481	56	0	0	0	0	19	23	35	49	51
sgTGGT1_201400_1	CGTCTGCCTCGAACAAGCGG	284	13	0	0	0	135	0	0	0	0	53	95	16	26	45
sgTGGT1_201400_10	GAGGGGAGGGAGCAAAGGCG	151	0	0	0	0	84	0	0	0	0	25	26	0	0	0
sgTGGT1_201400_2	AGGACGCGACACACAAGCCG	124	33	25	45	0	38	58	0	68	44	19	12	0	0	0
sgTGGT1_201400_3	GACTCCGCGAGAGCTCGCGG	295	6	16	13	0	112	55	0	89	29	37	33	0	0	0
sgTGGT1_201400_4	AAAGAGGATGGAGTCCCCGG	171	0	0	0	0	77	57	4	70	6	20	18	0	0	0
sgTGGT1_201400_5	GGTGGTTCAAGAGGAACCGG	75	24	0	41	0	34	0	0	0	0	11	18	6	0	0
sgTGGT1_201400_6	GAGACAACGGCGAAGAGAGG	137	4	0	0	0	44	38	5	21	6	20	22	1	0	0
sgTGGT1_201400_7	CGACCGACGACGCCTAGAGG	405	104	63	364	0	137	142	96	268	179	65	64	0	14	0
sgTGGT1_201400_8	GGCACAGGTCGAAGCAGCGA	211	0	0	0	0	66	112	86	80	72	38	23	0	0	0
sgTGGT1_201400_9	GAGGCGAACGGGTGATCTGG	281	0	0	0	0	103	0	4	0	0	43	51	0	0	13
sgTGGT1_201520_1	GCGTGTTACCAACATCGCCC	295	0	0	0	0	122	27	12	15	19	76	71	0	0	0
sgTGGT1_201520_10	AATGCATGGAGTCCGAGCCT	609	0	0	0	0	216	180	192	219	385	116	115	51	11	23
sgTGGT1_201520_2	GTACAACAGGCTTATAGAAG	470	216	2304	636	1719	118	154	198	88	140	66	60	85	61	30
sgTGGT1_201520_3	GATGAGGTGAAAGTGGAACG	96	0	0	0	0	23	0	0	0	0	13	4	0	0	0
sgTGGT1_201520_4	GGTTTTGCAGTGATTGGCGA	373	5	4	0	0	118	181	154	130	98	59	73	63	107	83
sgTGGT1_201520_5	CAAGGCAGTAATGTTGTCGG	322	0	0	0	0	107	0	2	0	0	29	21	53	0	12
sgTGGT1_201520_6	GTGTGTAACCAGGTTCACCA	506	195	2128	644	2	166	259	296	500	496	86	90	62	47	115
sgTGGT1_201520_7	ATCACGTGCCAAATGATCCA	148	59	140	157	0	42	66	90	72	88	21	17	0	0	0
sgTGGT1_201520_8	GTTGCAACGCCGCGAATCCG	375	116	1267	606	348	131	0	1	0	0	69	32	17	0	8
sgTGGT1_201520_9	TCCTCCTTCAGAAGCCTCCG	882	213	785	326	457	330	381	456	426	605	133	81	4	92	0
sgTGGT1_201630A_1	ACTTTTCTACTCTCCGGCGA	186	383	3070	1337	3368	55	13	15	7	0	25	2	0	0	0
sgTGGT1_201630A_2	CATGATGTCACTCCCATCGC	286	91	1167	194	410	101	9	30	0	61	55	39	0	28	10
sgTGGT1_201630A_3	AGGCGTGTTTACAATAGCCG	145	165	2361	856	974	60	4	0	0	0	20	16	0	0	0
sgTGGT1_201630A_4	CAGTGACAAGAGAACTGCCG	49	0	0	0	0	18	0	0	0	0	12	2	0	0	0
sgTGGT1_201630A_5	TGTACCGCATGGCTTCCGGT	1163	108	2195	92	126	439	656	752	659	945	160	256	197	316	198
sgTGGT1_201630A_6	CACGTACTCGATGTACCGCA	410	942	26392	5062	4112	171	16	8	0	0	83	266	379	751	217
sgTGGT1_201630A_7	CATCATGGTCATGAAAACGA	153	0	1	0	0	43	4	0	0	0	24	21	0	0	0
sgTGGT1_201630B_1	CAGATGATCCAGAGGAGTGG	420	42	529	105	0	150	207	290	169	343	45	24	0	0	0
sgTGGT1_201630B_10	GGCTTCGCAGTGATCGGAGA	209	97	999	352	149	70	353	524	372	606	40	17	0	0	0
sgTGGT1_201630B_2	GCCTGTAACCAACATCGCCC	161	301	6200	1521	1257	57	67	115	83	153	42	53	0	0	23
sgTGGT1_201630B_3	CTACTCCAGCAGGCTTACGG	245	0	0	0	0	119	51	9	26	0	39	46	123	20	22
sgTGGT1_201630B_4	GAAAATTCGGAGCTTGGCTG	377	0	0	0	0	115	196	240	80	356	56	38	29	0	74
sgTGGT1_201630B_5	ACGTAGATGGAGAAGACTGG	157	0	0	0	0	59	24	0	0	0	37	207	179	95	199
sgTGGT1_201630B_6	CTGGAGGACGAATTTCGGCA	169	10	42	40	0	82	37	0	0	0	31	26	0	0	0
sgTGGT1_201630B_7	GGTGCCTAAGATCAGCGACG	74	0	0	0	0	41	0	0	0	0	17	37	126	67	239
sgTGGT1_201630B_8	GTCCGACAACATAACCGTCC	296	119	1700	723	323	100	723	905	647	838	55	104	335	48	81
sgTGGT1_201630B_9	GGCTGCCTAGAACATGGGTA	131	285	5908	1940	702	57	49	142	75	33	17	17	0	0	0
sgTGGT1_201640_1	GCGCTGCAACCACGACGGGG	138	0	0	0	0	2	8	9	15	8	30	40	293	123	9
sgTGGT1_201640_10	CACTCGGCAAACCAATCTGG	126	0	0	0	0	44	0	0	0	0	19	14	0	0	0
sgTGGT1_201640_2	GGAGCACCAAATGAACCCAG	164	0	0	0	0	65	0	0	0	0	38	18	0	0	0
sgTGGT1_201640_3	GAAACGCGGGTGAAGCGCAG	563	0	0	1	0	250	193	52	115	68	99	62	19	0	18
sgTGGT1_201640_4	GCGGCAATCAATGATGGTGG	198	0	0	0	0	74	401	271	209	340	32	73	32	81	18
sgTGGT1_201640_5	ACAGGTGTTGAACCGAAAGA	132	0	0	0	0	29	24	16	11	30	14	8	0	0	0
sgTGGT1_201640_6	TGCCCTCCCAGACACAGGGG	526	29	349	56	0	183	43	49	40	12	86	117	271	619	69
sgTGGT1_201640_7	ACAGTCAGAGGACAATGCCG	192	0	0	1	0	68	88	99	44	104	34	68	6	0	27
sgTGGT1_201640_8	GCATGCGGTCCAAGACGCCC	310	128	2475	459	109	109	269	294	295	229	54	122	202	146	198
sgTGGT1_201640_9	GCCTGGTGCTCCGAACGACG	208	0	0	0	0	66	0	0	0	0	33	19	0	0	0
sgTGGT1_201650_1	AGAGCCAGTCCTCAAAGGCG	137	0	0	0	0	62	7	0	3	0	15	23	0	0	1
sgTGGT1_201650_10	GACAGGGAAGAAGGGCCACG	94	123	2200	423	54	70	21	72	6	34	15	29	0	0	0
sgTGGT1_201650_2	GGGGTCTAGAGGAGGAACAG	127	0	0	0	0	29	0	0	0	0	10	22	41	142	52
sgTGGT1_201650_3	GGCATGGACGGAGAAAGATG	298	0	0	0	0	94	7	4	0	0	43	41	0	0	1
sgTGGT1_201650_4	GCGCTCGAGAAAAGCCCCAG	209	0	0	0	0	77	102	39	51	9	28	14	0	0	0
sgTGGT1_201650_5	CGTGAAGACGGGAGGAGCGG	176	0	0	0	0	74	0	0	0	0	35	27	0	0	0
sgTGGT1_201650_6	AGTGAGAAGCAGGAATGGGA	208	0	0	0	0	83	50	77	63	117	33	17	0	0	0
sgTGGT1_201650_7	AGAGTGGAAGACGCAAATGC	133	2	123	22	0	48	0	0	0	0	24	16	0	0	0
sgTGGT1_201650_8	TGGAAGCTCAGGCAAAACAG	177	0	0	0	0	60	0	0	0	0	25	30	0	0	0
sgTGGT1_201650_9	GAAGTTGCTAGATCATCTCC	195	0	0	0	0	57	2	0	0	0	43	39	0	0	0
sgTGGT1_201660_1	GGGGAGGACGGCAACAGCAG	557	0	0	0	0	314	0	5	0	0	103	83	0	23	0
sgTGGT1_201660_10	GAGCAAATCGGAACCACCAA	192	0	0	0	0	63	22	18	33	5	29	19	0	0	0
sgTGGT1_201660_2	GGTGGGCAGAGCAACTCCGA	243	23	227	58	0	81	178	171	194	294	44	66	17	24	18
sgTGGT1_201660_3	AGCATGGAGCGTCGACACGG	222	2	0	0	0	115	0	0	0	0	29	211	311	353	396
sgTGGT1_201660_4	GAGGTAGAGTACCCGGACGA	136	0	0	0	0	43	259	201	165	294	11	25	71	9	67
sgTGGT1_201660_5	GAGCAATACATGCCGTCCAG	180	37	122	77	138	72	0	0	0	0	34	18	0	0	0
sgTGGT1_201660_6	TGGTGATCAGAAAGAAGTGA	118	0	0	0	0	47	0	0	0	0	15	11	4	0	0
sgTGGT1_201660_7	GGTTTCCAAATGCCTCCTGG	234	421	3047	1204	1275	72	0	4	0	0	39	11	0	3	0
sgTGGT1_201660_8	ATTGAGGCAATACCACCAGG	205	0	0	0	0	69	352	461	252	463	36	9	0	0	0
sgTGGT1_201660_9	ATGCGTGGAAACCAAAGCGG	97	0	0	0	0	33	0	0	0	0	19	24	33	132	50
sgTGGT1_201670_1	AAGACACGCAGCGCCCACCG	241	0	0	0	0	101	0	0	0	0	42	114	284	221	58
sgTGGT1_201670_10	GAAGCACCTCGCGTCCGCGC	411	61	1926	411	229	169	82	87	63	301	79	156	186	39	115
sgTGGT1_201670_2	GGCGAAAGAGAAGAAGGCGA	351	0	0	0	0	114	0	0	0	0	56	49	0	0	0
sgTGGT1_201670_3	GAAGTCGAACTCACAACTGG	433	475	6169	2014	325	167	0	4	0	0	79	82	85	331	23
sgTGGT1_201670_4	GACAGGCCACCCAGACGGCG	252	0	1	0	0	101	60	108	97	159	54	50	191	83	17
sgTGGT1_201670_5	GCGGATGGAAGACAAAACCG	160	0	0	0	0	59	0	0	0	0	26	16	0	0	0
sgTGGT1_201670_6	AGGAGACGGAGAAGGTACCG	283	236	4526	1305	5101	138	0	1	0	0	46	112	39	48	0
sgTGGT1_201670_7	GAGCTGGAAGGATCAGGAGA	122	0	0	0	0	51	0	0	0	0	13	24	0	67	20
sgTGGT1_201670_8	CCGCTGCACTCTCCTCGCGG	411	0	0	0	0	183	0	0	0	0	71	23	0	0	0
sgTGGT1_201670_9	GGAACGGCTCGAGGTCCTGG	169	47	28	9	0	64	0	2	0	0	26	18	0	0	0
sgTGGT1_201680_1	GAGGTGTTCAGACAGTGCAG	124	0	0	0	0	60	0	1	0	0	17	21	0	0	0
sgTGGT1_201680_10	GAATGAAGTGACAAACGCGA	164	0	0	0	0	55	0	0	0	0	34	16	1	0	0
sgTGGT1_201680_2	GACGCAGGCGAAAGAGTCGG	145	0	0	0	0	55	0	0	0	0	22	19	0	0	1
sgTGGT1_201680_3	GATCGAGGTTCGCTCGGCGG	470	0	0	0	0	198	0	1	0	0	88	35	0	0	0
sgTGGT1_201680_4	GTCGCGAGAAACTCATGCGC	257	0	0	0	0	103	2	0	0	0	51	29	0	0	0
sgTGGT1_201680_5	GAGCACGGCGAGGACGGCGA	178	0	0	0	0	87	0	0	0	0	26	55	0	0	0
sgTGGT1_201680_6	GCGCTCACCGCGTCCAACAG	332	0	0	0	0	152	0	0	0	0	53	28	0	0	0
sgTGGT1_201680_7	GCGGTGCACATGATTTGCCC	481	0	0	0	0	167	0	0	0	0	106	90	0	0	0
sgTGGT1_201680_8	GCGTCGCCTCGAGAAACAGG	152	0	0	0	0	64	0	0	0	0	21	15	0	0	0
sgTGGT1_201680_9	AGCAGGAGAAAATCAAGCAG	76	0	0	0	0	30	0	0	0	0	13	8	0	0	0
sgTGGT1_201690_1	GCAGAAGACGAAAACAGTGA	95	0	0	0	0	36	43	79	66	49	16	13	0	0	0
sgTGGT1_201690_10	GTAGTCAAAATGGGGACCGT	284	0	1	3	7	100	137	139	132	109	49	121	268	109	51
sgTGGT1_201690_2	GTAGCGAGAGGGAGTAAAAG	108	0	0	0	0	48	0	0	0	0	30	20	0	0	0
sgTGGT1_201690_3	GCAGTCGAACAGACAGAGCG	110	9	304	50	365	45	0	0	0	0	19	14	0	0	0
sgTGGT1_201690_4	CCGGTCTGTCCGGAAGGCGG	134	0	0	0	0	56	260	354	614	508	25	18	0	0	0
sgTGGT1_201690_5	CAAGGGATTGGGATGGCAGG	202	0	0	0	0	92	0	3	0	0	23	93	348	150	87
sgTGGT1_201690_6	CCTGCCGGACGAGTTCGCCG	233	11	60	146	0	91	355	362	351	392	51	36	10	5	31
sgTGGT1_201690_7	GCAAACAGACCAGCCAAAGG	30	0	0	0	0	10	0	0	0	0	3	5	0	0	0
sgTGGT1_201690_8	GCAGCGCCAGCCAGAAGAGC	150	24	658	224	277	53	0	0	0	0	18	52	4	53	29
sgTGGT1_201690_9	GGAGCACCTGAAGGTCCGCG	214	0	0	0	0	87	0	3	0	0	40	38	0	7	20
sgTGGT1_201700_1	GCAGGAGGCAAGCAAACGGG	182	0	0	0	0	98	0	0	0	0	31	19	0	0	0
sgTGGT1_201700_10	GCAGGATTCTGCGGCAGCGA	237	163	629	342	575	123	333	429	327	336	44	17	26	12	0
sgTGGT1_201700_2	GGTGACGAAGAAAGAGACGG	124	0	0	0	0	44	0	3	0	0	20	16	0	0	0
sgTGGT1_201700_3	GAGGAAGGGAAAGACGACAG	138	0	0	0	0	6	0	0	0	0	26	13	0	0	0
sgTGGT1_201700_4	GAGCTCCTGGAGGAAAGTGG	76	0	0	0	0	33	0	0	0	0	12	13	7	8	4
sgTGGT1_201700_5	GGGGTGAACAGACTCTGAGT	201	0	0	0	0	79	0	0	0	0	25	4	0	0	0
sgTGGT1_201700_6	AGAGCCGTCGCTGCTCCCGG	328	0	0	0	0	163	0	1	0	0	52	33	0	0	0
sgTGGT1_201700_7	GAGAAGCAGCGAGGAGGCAG	111	0	0	0	0	57	0	0	0	0	19	21	0	0	0
sgTGGT1_201700_8	GCTGGGTTGGTGGAACCCCG	223	142	276	271	91	80	0	0	0	0	44	16	0	0	0
sgTGGT1_201700_9	GAAGGCGGATAGGCACCCAG	419	47	349	169	62	171	0	0	0	0	83	42	0	0	0
sgTGGT1_201710_1	GGAACTGCTGGGCGATGCGG	236	0	0	0	0	76	0	3	0	0	35	19	0	0	0
sgTGGT1_201710_10	TCTGCGACGACGCCTCCCGC	82	0	0	0	0	35	0	0	0	0	20	13	0	0	0
sgTGGT1_201710_2	TGGCCGCGCAGAAACGCCAG	278	0	0	0	0	108	2	2	0	0	47	14	0	0	0
sgTGGT1_201710_3	GAGGGGAGACGCGGAAGGCG	142	0	0	0	0	91	0	0	0	0	29	21	0	0	0
sgTGGT1_201710_4	TCGGCTGGATCACATCGAGG	175	0	0	0	0	59	0	0	0	0	20	5	0	0	0
sgTGGT1_201710_5	ACAGCTGGGGAGAGAAGACG	152	0	0	0	0	51	0	0	0	0	29	8	0	0	0
sgTGGT1_201710_6	GACCAGTGCGGAGAAACGCG	164	0	0	0	0	89	0	0	0	0	30	41	20	20	0
sgTGGT1_201710_7	CAGCCATGGCCGCCATGCGG	424	0	0	0	0	194	0	5	0	0	86	23	0	0	0
sgTGGT1_201710_8	AAGATGGGAGAATTCAACTG	109	0	0	0	0	32	0	0	0	0	10	1	0	0	0
sgTGGT1_201710_9	ACTGTGGAAGGCGCGAGCGA	184	0	0	0	0	84	0	0	0	0	19	20	0	0	0
sgTGGT1_201720_1	GAAGACGACAAAGGAGGCGG	114	0	0	0	0	36	0	0	0	0	19	15	0	0	0
sgTGGT1_201720_10	GGAAGCGGAATCTGGAGAGG	178	0	0	0	0	95	0	1	0	0	25	19	1	0	0
sgTGGT1_201720_2	AAAGTACGGCAGCATCGCGG	258	0	0	0	0	91	55	87	50	18	37	90	536	416	315
sgTGGT1_201720_3	AGGCGGAGGAGAAGAAGCAG	96	0	0	0	0	61	0	0	0	0	18	8	0	0	0
sgTGGT1_201720_4	AGCAAAGCGAGAAAGACCCG	99	0	0	0	0	33	0	0	0	0	18	9	0	0	0
sgTGGT1_201720_5	GAGCAGACGGAGATAAAGGG	162	0	0	0	0	50	0	0	0	0	35	9	0	0	0
sgTGGT1_201720_6	CATGCTGGATGGCTACGACG	334	0	0	0	0	161	89	88	81	24	61	112	26	18	38
sgTGGT1_201720_7	CGAGGCTTCCAAGTCCACGG	141	0	0	0	0	62	3	1	0	0	19	5	0	0	0
sgTGGT1_201720_8	GTGTCACCTGCTGAAAGCGA	664	4	0	1	0	246	2	0	0	0	129	100	36	39	15
sgTGGT1_201720_9	GAGAAGAAGAGAAGAACGAA	52	0	0	0	0	19	0	0	0	0	10	2	0	0	0
sgTGGT1_201730_1	CAGGGGAGAGATGGCGGCGG	239	0	0	0	0	107	5	0	0	0	25	17	0	0	0
sgTGGT1_201730_10	GAGAAGAGAGACAGCAAGAA	249	0	0	0	0	91	183	250	65	169	33	29	0	0	0
sgTGGT1_201730_2	AAAGGCAAGAGAGATGACGA	356	7	16	16	15	127	15	22	0	0	63	60	0	0	0
sgTGGT1_201730_3	AGAGCCAGGAAACGTCAGAG	230	0	0	0	0	106	16	17	0	3	40	19	0	0	0
sgTGGT1_201730_4	GCAACTGAGCGTCTGGACAG	179	25	124	55	71	82	0	0	0	0	37	16	0	0	0
sgTGGT1_201730_5	GAAACGAGCATCTTGGAAAG	199	46	915	262	344	83	0	5	0	0	32	46	70	12	33
sgTGGT1_201730_6	GTTCCTGCGACACAGCACAG	265	173	2682	531	1	110	168	346	234	237	33	20	0	0	0
sgTGGT1_201730_7	GACTCGAAAGAGAGCGACAG	165	470	3484	1394	2807	59	25	36	1	13	30	136	416	107	248
sgTGGT1_201730_8	GAGGAAACTGAGAGGGAACG	36	0	0	0	0	9	0	0	0	0	4	7	0	0	0
sgTGGT1_201730_9	CAAGGGGTTCCTGGTGACGA	72	85	1332	443	638	41	0	0	0	0	9	58	149	73	140
sgTGGT1_201740_1	GACTGGTGAAGAAGCGCTGG	145	0	0	0	0	60	11	0	19	0	23	7	0	0	0
sgTGGT1_201740_10	GCGCGGAGAGAAGAAGGCAA	379	0	0	0	0	148	0	0	0	0	53	37	0	0	0
sgTGGT1_201740_2	GAGACAGACGAAAAGAAGGA	230	0	0	0	0	76	0	0	0	0	50	47	0	0	0
sgTGGT1_201740_3	GGAGAGCCAAAGGAGTGTGG	163	10	0	0	0	54	11	0	0	0	16	20	63	22	0
sgTGGT1_201740_4	GCACTGGGATGACGTCGCCG	307	28	549	55	136	118	0	0	0	0	67	62	45	0	21
sgTGGT1_201740_5	AGAGAAGAGGAAGAAGACAG	43	0	0	0	0	13	0	0	0	0	14	1	0	0	0
sgTGGT1_201740_6	GAGAGACAGAGTATCTCTGG	173	0	0	0	0	43	0	0	0	0	23	11	0	0	0
sgTGGT1_201740_7	GAGCCGCTCTCAGGTCCGAG	457	731	9962	3352	1458	196	35	17	16	4	75	148	549	190	166
sgTGGT1_201740_8	AGTCTCAGCAGCTGACGCCG	191	0	0	0	0	88	30	47	7	53	41	12	0	0	0
sgTGGT1_201740_9	AGAGTACAGAGAGTCGTCGA	157	0	0	0	0	91	0	0	0	0	24	84	307	241	252
sgTGGT1_201750_1	GCATGCTCTCAACTCGAGAA	131	0	0	0	0	44	102	55	4	39	15	12	20	26	0
sgTGGT1_201750_10	CAACTGCGTACATGTCGCTC	382	62	4897	1104	669	111	112	18	56	80	49	466	1021	716	663
sgTGGT1_201750_2	ATCTGGGCTCAGCAAGCGAG	143	241	5063	1434	84	68	160	123	179	164	18	87	115	112	146
sgTGGT1_201750_3	AGCGAGTGGCCGCGTCATGG	314	1089	9631	3197	1487	136	155	146	97	80	51	97	191	222	98
sgTGGT1_201750_4	CATGCATTTCCTCCATGACG	209	244	5498	1447	1987	82	0	0	0	0	29	118	43	121	217
sgTGGT1_201750_5	CCGCCTTGGCCCTTCAGAAG	326	0	0	0	0	132	26	7	0	0	50	47	76	35	68
sgTGGT1_201750_6	ATTGCCGAGAATGCCGGGCA	252	83	223	200	0	92	65	9	20	17	35	42	0	0	0
sgTGGT1_201750_7	GACGTCAACCTCGACAACTG	205	0	0	2	0	78	153	176	194	214	50	48	0	0	0
sgTGGT1_201750_8	TACGAGTGCACCTACCGCCT	1218	163	4699	435	167	537	24	12	2	25	219	485	516	210	1119
sgTGGT1_201750_9	TGTAGCTTCCCCAGTTGTCG	372	0	0	1	0	121	444	1037	869	925	57	43	101	192	76
sgTGGT1_201760_1	GAGCTGCTTGGAACTCCCGC	203	0	0	1	0	82	0	0	0	0	61	304	951	743	658
sgTGGT1_201760_10	ATGGGGTCATTTGCATACGG	381	0	0	0	0	172	0	0	0	0	51	14	0	0	0
sgTGGT1_201760_2	GCGTATGAAAGACCTCCCGC	112	0	0	0	0	34	11	7	0	4	26	36	0	0	0
sgTGGT1_201760_3	ATGGCGGATCTCAAGAGCAG	117	0	0	0	0	59	0	0	0	0	21	22	0	0	0
sgTGGT1_201760_4	TGATCTCTTCGGAGTCTCGG	224	0	0	0	0	96	152	128	123	74	41	98	246	469	45
sgTGGT1_201760_5	GACCCCATTTCGCACCATGG	307	0	0	0	0	117	0	0	0	0	50	38	0	0	0
sgTGGT1_201760_6	CGCACGTGCATCCACTCCGG	186	0	0	0	0	78	56	71	37	47	36	21	15	6	12
sgTGGT1_201760_7	GGAATCGCCGCCACAGAAGA	446	18	40	31	126	138	0	14	0	18	77	79	57	52	12
sgTGGT1_201760_8	GCCCAAGATACAGTTGGCTG	315	0	0	0	0	113	0	0	0	0	51	41	36	47	53
sgTGGT1_201760_9	AACGCTCTCAATCACTGGCA	299	33	133	258	0	110	213	153	97	105	53	43	1	0	0
sgTGGT1_201770_1	TCATCGGCCGGTTTACACGG	266	11	13	259	523	129	183	84	186	125	33	29	3	0	0
sgTGGT1_201770_10	GCTCAGGTGGAACCTCGCGC	340	0	0	0	0	111	331	249	437	585	52	57	1	0	0
sgTGGT1_201770_2	GCAGAAGAGGAAGAAGGCAG	71	0	0	0	0	31	0	0	0	0	8	18	0	0	0
sgTGGT1_201770_3	TGTTGGTCATCAACAAGAGA	168	0	0	0	0	67	0	0	0	0	36	6	0	0	0
sgTGGT1_201770_4	GGAAGGGCATCTGCAAGCGG	213	27	106	44	0	103	42	44	113	101	45	13	0	0	0
sgTGGT1_201770_5	GCGCGGACTGTCCGAAGCGG	162	0	0	0	0	77	131	92	91	147	28	46	80	112	34
sgTGGT1_201770_6	TACAGGTTGGTGGAGAGCGG	210	13	0	25	0	82	0	0	0	0	35	27	0	3	0
sgTGGT1_201770_7	GAAGGAGGAAGCAGAAGAAG	93	0	0	0	0	42	0	0	0	0	7	14	0	0	0
sgTGGT1_201770_8	AGAGGGAGGACAAGGCGCGA	156	0	0	0	0	53	0	0	0	0	20	14	0	0	0
sgTGGT1_201770_9	GCATCCCCACACAGAAGAAG	78	0	0	0	0	19	0	0	0	0	13	32	79	20	0
sgTGGT1_201775_1	AGAGGCGAACAACAAACTAG	38	0	1	0	0	14	0	0	0	0	3	4	0	0	0
sgTGGT1_201775_10	CTTCGCATCAGGAATGCCGA	213	11	0	22	0	65	0	0	0	0	28	79	203	103	148
sgTGGT1_201775_2	GAGACTCACTGGCGAGACAG	640	2	0	0	0	279	153	150	94	188	119	163	70	74	140
sgTGGT1_201775_3	TCAGGCTGTGTATGTCGCTC	144	0	0	0	0	50	0	0	0	0	28	21	0	0	12
sgTGGT1_201775_4	CACTCAGTTGGGATGTGAAG	263	0	0	0	0	82	0	0	0	0	34	57	35	0	10
sgTGGT1_201775_5	AGTGAGTCTCGCACTCAGTT	586	0	1	1	0	185	282	560	543	843	83	364	842	536	488
sgTGGT1_201775_6	CAGATATAACGAAGAGGTGG	220	77	62	40	23	71	0	4	0	0	20	27	0	7	1
sgTGGT1_201775_7	AATGCCGAAGGACAATACGT	145	303	14242	3156	10577	48	10	0	0	0	29	27	0	0	0
sgTGGT1_201775_8	GTAGCGCCCTTTGTGTGCCA	346	65	171	62	117	126	853	1140	1066	1250	75	173	192	172	267
sgTGGT1_201775_9	CAGAGCAGTGGAGTGTGTGG	329	0	11	0	0	142	578	322	575	494	54	65	49	25	108
sgTGGT1_201780_1	GGCAGTACCAACACCAGTGA	426	3	0	0	0	125	0	6	22	0	79	60	0	0	0
sgTGGT1_201780_10	GACCGAAAACGGCCTCGCGT	441	12	1	0	0	177	0	0	0	0	88	110	0	0	1
sgTGGT1_201780_2	CAGTCAGCCCGAAGATACAG	196	0	0	0	0	55	0	0	0	0	37	14	0	0	0
sgTGGT1_201780_3	ACAATGACCCACCACCCCAG	85	0	0	0	0	29	0	0	0	0	18	5	0	0	0
sgTGGT1_201780_4	GTGGTGGTGGACTGAAAACG	204	9	0	0	0	84	0	0	0	0	38	29	0	0	0
sgTGGT1_201780_5	AATGAAGACCAACAACATGG	578	0	0	0	0	211	6	8	0	0	86	53	0	33	0
sgTGGT1_201780_6	TGCGAGCAGCAGCATCCTGG	287	0	0	0	0	119	2	0	0	0	39	17	0	0	0
sgTGGT1_201780_7	GGAGTGCGAGAGCGCAGGCG	302	0	0	0	0	139	2	0	0	0	38	32	0	0	0
sgTGGT1_201780_8	GAACAAGTGCGTGTGCCCGA	558	0	0	0	0	196	0	4	0	0	94	78	0	2	0
sgTGGT1_201780_9	ATTGCGGGTGGCGTCATCGG	357	0	1	0	0	170	9	1	0	0	57	24	0	0	0
sgTGGT1_201785_1	GCGAAGCGCTCCTGCAGCAG	796	851	8466	5274	2837	335	437	505	692	884	143	165	351	270	236
sgTGGT1_201785_10	CGAGCAGGATTGCATTAACC	169	1	0	0	0	53	0	0	0	0	19	27	0	0	0
sgTGGT1_201785_2	GGGAAAGCCGATTTCCGCAG	141	0	0	0	0	54	179	106	101	137	20	33	18	45	31
sgTGGT1_201785_3	GATAAGAAACACGGAATGCG	437	0	0	0	0	140	272	279	241	317	84	172	419	90	448
sgTGGT1_201785_4	CTTGCAGGTCTGTCGGGCGG	357	423	2223	1323	933	176	694	1156	1931	1203	52	56	191	512	191
sgTGGT1_201785_5	TTGGACGTAAAACGTGCTGA	394	0	0	0	0	160	14	49	6	9	55	172	100	35	55
sgTGGT1_201785_6	GATGGCTTGGTGTGTACCTG	636	1026	33578	8012	2073	219	1030	1185	1470	2594	115	331	629	149	670
sgTGGT1_201785_7	ATTCTGAGTACCTTTTGCAC	1218	268	2544	2105	382	395	23	25	1	63	223	253	194	88	221
sgTGGT1_201785_8	AATGCGGGGACTGTTCTTGA	262	0	0	0	0	64	0	4	0	0	35	82	55	167	266
sgTGGT1_201785_9	AGAGCGAGCTCCGCTGCTGC	279	222	1604	453	0	88	63	97	39	94	55	28	0	0	1
sgTGGT1_201790_1	GAAGGGAGAAGACACCCCGA	128	0	0	0	0	32	0	0	0	0	16	16	0	0	0
sgTGGT1_201790_10	GCTTCTCCGACCTCTCGCTG	363	0	0	0	0	140	0	0	0	0	78	30	0	0	0
sgTGGT1_201790_2	TGAGTGGCAAAGTCGTGCGG	110	0	0	0	0	46	0	0	0	0	17	14	0	0	0
sgTGGT1_201790_3	GACAGACCTCGAATCCCTGG	261	0	0	0	0	110	0	0	0	0	44	19	0	0	0
sgTGGT1_201790_4	GCCGCGCCGACCTTTCCAGG	453	8	170	19	63	203	0	2	0	0	74	73	52	38	62
sgTGGT1_201790_5	GCACCCACCTCCCCAGCGAG	317	0	0	0	0	104	0	0	0	0	51	36	0	0	0
sgTGGT1_201790_6	GCAGCCGAGGACGAAGCGAG	451	0	2	0	0	187	0	0	0	0	82	85	0	0	0
sgTGGT1_201790_7	AAAGACACTGGAGAGAACGA	208	0	0	0	0	81	0	0	0	0	42	19	0	0	0
sgTGGT1_201790_8	GGAAGTGAAGAAGGACCTGG	333	0	0	0	0	115	0	0	0	0	58	45	0	0	0
sgTGGT1_201790_9	ATCGCGCAGTCGCGGAACGG	267	0	0	0	0	83	0	0	0	0	41	19	0	0	0
sgTGGT1_201800_1	GCTTCGCTTGGATCAGCAGG	178	0	0	0	0	73	0	0	0	0	26	75	36	49	14
sgTGGT1_201800_10	GCGAACGGCAGTACGCGGGA	233	0	0	0	0	84	0	0	0	0	46	25	0	0	0
sgTGGT1_201800_2	GACGCCGACCGAGTCAGTGA	481	0	0	0	0	197	0	0	0	0	77	81	0	0	0
sgTGGT1_201800_3	GAGATTTGATTCAAGAGGCG	90	0	0	0	0	33	0	0	0	0	15	1	0	0	0
sgTGGT1_201800_4	AGTTCGTACACGCACCACAT	217	0	0	0	0	82	0	0	0	0	33	37	0	0	0
sgTGGT1_201800_5	TGAATGTGTATCGCAAGGGC	202	0	0	0	0	102	0	0	0	0	29	19	0	0	0
sgTGGT1_201800_6	GCCTTTCATCACAACGAGGC	546	2	0	0	0	206	0	0	0	0	83	104	0	0	0
sgTGGT1_201800_7	TCAAGAGGCGCGGAGCGCTC	157	0	0	0	1	38	0	0	0	0	28	7	2	0	0
sgTGGT1_201800_8	GGCGGCACGAAGCTGCAGCC	357	0	0	0	0	138	0	2	0	0	76	71	0	0	0
sgTGGT1_201800_9	TCAAGTTGTCGACGCCGATG	331	0	0	0	0	123	5	0	0	0	50	53	19	1	22
sgTGGT1_201810_1	GTAGAGGACCTGCTCTACGG	361	36	82	38	125	153	43	95	26	9	40	31	49	38	30
sgTGGT1_201810_10	GCAGAGCCACGCAGACTCGC	291	0	0	0	0	115	0	0	0	0	55	51	0	0	0
sgTGGT1_201810_2	GCAGAATCTTGGGGAAACAG	165	0	0	0	0	51	60	38	19	37	10	13	0	31	17
sgTGGT1_201810_3	GCGATGTTGGCGATTCGCCG	566	1217	15487	5848	5143	217	838	902	722	1057	112	144	168	153	170
sgTGGT1_201810_4	ACCGCACGCAGATCGAACGG	317	115	2052	508	2	122	0	0	0	0	36	132	58	222	234
sgTGGT1_201810_5	AGCGTTCGAGGAAGAAGCGA	183	0	0	0	0	71	0	0	0	0	30	37	33	1	0
sgTGGT1_201810_6	AGGGGAGATCAAGTTCTCGG	754	0	0	0	0	300	275	465	277	284	84	71	151	60	167
sgTGGT1_201810_7	GGGCCGAAGAGACCGTCTGG	308	91	642	201	466	121	388	421	566	531	53	87	150	287	281
sgTGGT1_201810_8	GAAGAAAGGAGACACCGGAG	90	0	0	0	0	31	0	0	0	0	19	7	0	0	0
sgTGGT1_201810_9	GCAGACTCGCAGGAGAAACG	211	0	0	0	0	78	0	0	0	0	36	22	0	0	0
sgTGGT1_201820_1	GGAGCTGAGAAACAGTGCCG	200	0	0	0	0	78	70	82	38	96	31	43	0	0	0
sgTGGT1_201820_10	GGAGAGAGAGACGAAGGCGC	72	0	0	0	0	19	115	50	6	52	13	4	0	0	0
sgTGGT1_201820_2	GAAGCGGCAAAGGAGAACGA	235	0	0	0	0	104	0	0	0	0	40	27	0	0	0
sgTGGT1_201820_3	TGGACGCCGCGAAACCCCGG	150	0	1	0	0	49	181	468	340	612	17	20	91	14	39
sgTGGT1_201820_4	GAGGGGCCGCAACCTGCAGG	140	0	0	0	0	63	5	0	0	0	28	38	151	66	82
sgTGGT1_201820_5	ACAGTCGCGAAGGCGAACGG	101	0	0	0	0	34	12	0	10	88	21	78	114	88	27
sgTGGT1_201820_6	GCGGCTGGTTGAAACTGCGG	125	0	0	0	0	54	15	0	0	1	23	8	0	0	0
sgTGGT1_201820_7	GCGCGGCTCCAACTGTCCAG	285	142	336	409	183	89	0	0	0	0	31	62	495	201	60
sgTGGT1_201820_8	GTCGCTCCGGAAGAAAACGA	143	212	1383	692	60	41	0	0	0	0	14	31	32	25	71
sgTGGT1_201820_9	GAAGTACAGAGCGCGGCAGG	194	238	1185	653	565	61	0	0	0	0	23	19	59	30	57
sgTGGT1_201830_1	GGGTATTGAAAATGCGACGT	158	0	0	0	0	60	0	0	0	0	24	15	0	0	0
sgTGGT1_201830_10	GGAGTGTCTTGGGAGACCGC	193	0	0	0	0	83	0	2	0	0	33	19	0	0	0
sgTGGT1_201830_2	TGTGCAGCCGCGTAAACCGC	225	0	0	0	0	106	0	0	0	0	39	33	0	0	0
sgTGGT1_201830_3	TACTAGGCATCCCAGAAAAG	32	0	0	0	0	10	0	0	0	0	5	0	0	0	0
sgTGGT1_201830_4	CGACGTTGGACGAGTACCTG	147	0	0	0	0	63	0	0	0	0	22	19	0	0	1
sgTGGT1_201830_5	TGCGCCTGAAGAAATCCAAA	52	0	0	0	0	19	0	0	0	0	11	4	0	0	0
sgTGGT1_201830_6	AGAGCGGCAGAATCAACAAG	74	0	0	0	0	19	0	0	0	0	7	7	0	0	0
sgTGGT1_201830_7	AGAGTGGAGGCAAGCAACGG	115	0	0	0	0	48	0	0	0	0	20	10	0	0	0
sgTGGT1_201830_8	AAGACGGCTGCGGCAAAGCG	138	1	0	0	0	39	0	0	0	0	24	9	0	0	0
sgTGGT1_201830_9	CAGACTCAGGAGGATCCCGG	93	0	0	0	0	35	0	0	0	0	19	6	0	0	0
sgTGGT1_201840_1	GAAGAACTTTCTGCTTGCGG	202	455	3704	1728	726	78	431	528	356	546	26	17	86	83	68
sgTGGT1_201840_10	GCAACTTGAGATCGAAGGGC	179	0	0	0	0	78	9	14	6	110	29	31	0	0	0
sgTGGT1_201840_2	GAAGAGGCAAGGCGTTCCGG	489	0	0	0	0	176	0	0	0	0	91	49	45	8	37
sgTGGT1_201840_3	GGTACGTGTCGGATTTCCCA	125	0	0	0	0	51	0	0	0	0	25	6	0	0	0
sgTGGT1_201840_4	ACAAAGGGCCTGAAAAGCGA	79	0	0	0	0	37	44	49	30	11	13	5	0	0	0
sgTGGT1_201840_5	AATTTGTCGGGCCTCTCCGA	266	44	11	39	0	71	0	0	0	0	35	9	45	18	9
sgTGGT1_201840_6	GGTACGGCGTGCCATCTGCG	633	323	6207	1180	1807	315	43	48	41	2	93	279	178	211	347
sgTGGT1_201840_7	TCAGTATGCATCAGGACCCG	140	59	262	123	0	57	0	0	0	0	22	115	209	192	63
sgTGGT1_201840_8	GAGCCACGTCGTCCGCAGAG	208	913	19530	4423	628	89	37	4	4	119	19	315	381	349	476
sgTGGT1_201840_9	CATTTCGTGCGAGAAGGCGA	151	0	0	0	0	50	29	7	11	102	29	14	0	0	0
sgTGGT1_201850_1	GGACTTGCTCGCAGTCGCGA	90	0	0	0	0	32	0	0	0	0	13	7	0	0	0
sgTGGT1_201850_10	GTAGTGCGGTCGAACTCCGC	614	472	12697	3018	680	239	173	244	232	146	109	252	175	53	199
sgTGGT1_201850_2	AAGGAGCTGTTGGAAACCCA	61	268	2961	1216	399	13	0	0	0	0	12	138	747	337	463
sgTGGT1_201850_3	GAGAACGAGATTTTCACTGG	388	30	462	61	0	121	224	369	362	300	56	28	0	0	0
sgTGGT1_201850_4	TAAAGAGCGCTGCCACGACG	208	0	0	0	0	69	80	44	104	1	35	33	0	0	0
sgTGGT1_201850_5	CGTGTGGAGATGGAGTGACG	82	0	0	0	0	39	0	0	0	0	13	45	28	16	0
sgTGGT1_201850_6	GGGATGGCAAGGCTATGATG	155	95	1752	533	862	69	0	0	0	0	40	66	38	54	141
sgTGGT1_201850_7	GCCGCCTCCACCTAACACGT	234	0	0	1	0	61	0	0	0	0	21	51	0	0	0
sgTGGT1_201850_8	GCGTTTCGGCGAATCAATGG	135	0	0	0	0	45	0	0	0	0	16	55	10	49	43
sgTGGT1_201850_9	CAGTCATGACCGAAATGGAG	673	120	1488	256	313	300	83	18	26	0	116	342	750	1003	477
sgTGGT1_201860_1	GAGGACCACAAAGAGCGAAG	216	44	873	281	74	83	75	69	34	84	43	86	10	27	255
sgTGGT1_201860_10	CAAAACTCCACTCTTTGTCG	1068	0	2	0	0	334	18	0	65	4	155	70	2	0	8
sgTGGT1_201860_2	CAAAACGCAGGTGGTCGCGA	742	279	3454	1544	161	317	248	289	272	320	99	287	805	533	534
sgTGGT1_201860_3	AACGTTCAAACTCAAAACGC	164	0	0	0	0	63	0	0	0	0	27	69	142	54	62
sgTGGT1_201860_4	TGGAGCTCCCAGCTTCACGC	170	37	396	203	0	84	589	566	592	554	17	51	4	0	19
sgTGGT1_201860_5	AAGCGGCCCGCGACAAAGAG	113	177	361	464	0	34	0	5	0	0	14	2	0	0	2
sgTGGT1_201860_6	GAACGTTGACGAAGCAGACG	176	0	0	0	0	73	349	287	205	118	29	59	26	34	28
sgTGGT1_201860_7	CTTCACGCAGGAAGACGCCG	300	631	9045	3615	2682	98	670	1050	662	743	51	74	15	7	27
sgTGGT1_201860_8	CAGATTGTCAGCAAGAGCCT	250	5	0	0	0	82	433	644	381	1284	32	90	263	189	237
sgTGGT1_201860_9	AGACGAAAACGACTCAGCTG	80	35	537	87	374	0	0	0	0	0	26	30	0	0	0
sgTGGT1_201870_1	GCATCAGAAAGAAATTGCAG	114	0	0	0	0	43	0	0	0	0	15	17	0	4	0
sgTGGT1_201870_10	GAAGAGAGTGGACCCACATG	199	0	0	0	0	61	0	4	0	0	25	31	0	0	0
sgTGGT1_201870_2	GCAGCGCCACGCGAATGCAG	197	5	0	267	0	70	0	6	0	0	42	147	72	153	298
sgTGGT1_201870_3	GATGCTCGTCAGCCAAGTCG	322	1	0	0	0	117	272	335	327	538	51	29	33	0	1
sgTGGT1_201870_4	GAGCCTCGTCGGACTTGCGA	183	0	0	0	0	67	0	0	0	0	47	59	0	0	0
sgTGGT1_201870_5	GCGCACACGAGCTACTACAG	244	266	2711	711	226	87	313	242	272	398	28	52	34	0	0
sgTGGT1_201870_6	ACAGCGGAATCAGCGAGAGG	216	182	1783	1027	465	89	287	215	277	128	29	111	219	354	178
sgTGGT1_201870_7	CGAAAGCACAGACCTGAAGG	205	0	0	0	0	91	2	0	0	0	33	12	0	0	0
sgTGGT1_201870_8	TGAAGGCGGAACAGATCCGG	91	0	0	0	0	39	0	0	0	0	9	15	0	8	4
sgTGGT1_201870_9	AATCACGCCTGAGGAAGCCG	155	0	0	0	0	70	0	2	0	0	32	15	0	0	0
sgTGGT1_201880_1	TAACGAACATGCAGTAGCGG	436	0	0	0	0	166	0	0	0	0	78	37	0	0	0
sgTGGT1_201880_10	GGGGTTACCAAACCGAATGC	167	0	0	0	0	26	0	0	0	0	20	12	0	0	0
sgTGGT1_201880_2	GTGTGGCGCCGCATTAACAA	241	0	0	0	0	62	0	0	0	0	33	26	0	0	0
sgTGGT1_201880_3	GCGAATGGTGGAACTCCGTG	88	1	0	0	0	42	0	0	0	0	19	22	0	0	0
sgTGGT1_201880_4	TGTCCCGTACGTCTATCCGG	415	1	0	0	0	141	97	40	13	51	61	17	0	0	0
sgTGGT1_201880_5	CGTGGATGTGGAGCGAATGG	580	2	1	0	0	257	0	5	0	0	80	59	0	0	0
sgTGGT1_201880_6	GTGTCGGACTCGTCAGCTCG	355	0	0	0	0	163	0	0	0	0	73	71	0	0	0
sgTGGT1_201880_7	GCTTTACGAATATTGCCTCA	760	0	1	1	0	221	0	0	0	0	139	117	0	0	0
sgTGGT1_201880_8	CCAGTTTACTCATCCTCCTC	322	0	0	0	0	86	0	3	0	0	49	30	0	0	0
sgTGGT1_201880_9	CGAGGCAAGAAAGACCCGGG	142	0	0	0	0	57	3	0	0	0	34	12	0	0	0
sgTGGT1_201890_1	AATGGAGCCAAAGAAGGACG	50	0	0	0	0	29	65	117	50	29	6	3	0	0	0
sgTGGT1_201890_10	CGACTGGAGAAGAGGAGAGA	127	0	0	0	0	46	0	0	0	0	14	8	0	0	0
sgTGGT1_201890_2	TGGAGCGCAAACAAATGCAG	209	18	188	50	67	70	0	0	0	0	28	99	48	140	93
sgTGGT1_201890_3	ACGGTACGCGGCGTTCCCGG	205	339	2256	1672	1419	79	1	0	0	0	32	25	5	0	0
sgTGGT1_201890_4	GGAGTTGAGACATTGGACAC	188	1	224	0	0	84	0	0	0	0	37	33	0	0	0
sgTGGT1_201890_5	GGAATATATTCGTGGTCCAG	143	0	0	0	0	33	8	4	2	0	13	4	3	16	0
sgTGGT1_201890_6	AGATGAAGAATTCCATGCAG	161	194	2436	791	1249	39	0	0	0	0	23	7	0	0	0
sgTGGT1_201890_7	TCTTCGAGAAGTCGTTCGGA	307	63	500	120	55	99	0	1	0	0	39	27	0	10	11
sgTGGT1_201890_8	CCGGAGACACGATTTACATG	154	0	0	0	0	45	0	4	0	0	42	23	0	0	0
sgTGGT1_201890_9	AAGGACGCGGCTGTCTAAGA	164	10	4	8	53	54	43	35	50	29	34	8	0	1	0
sgTGGT1_201895_1	AGGGTGCAAACACTAAACGA	317	0	0	0	0	96	0	0	0	0	41	91	274	251	109
sgTGGT1_201895_10	GAACGACTTGCTCGATGAGA	155	0	0	0	0	46	6	0	4	0	34	12	0	0	0
sgTGGT1_201895_2	GAGGAAGGCAGAATCAGCCC	183	0	0	0	0	71	70	37	81	134	43	39	4	15	22
sgTGGT1_201895_3	GGAAAAGAACGGCGATCCGG	96	8	0	0	0	23	146	142	95	194	26	5	21	74	100
sgTGGT1_201895_4	GAACGCGCGAAAGAAGAAGA	184	0	0	0	0	61	0	0	0	0	29	10	0	0	0
sgTGGT1_201895_5	GACGATAGTAATGACACAGA	206	74	603	744	0	100	456	849	715	822	37	20	0	0	0
sgTGGT1_201895_6	ACCTCTGCCAGGAAATAGGA	145	0	0	0	0	41	394	905	690	759	17	8	0	0	1
sgTGGT1_201895_7	CAGAAAACTCGGCGTGTCGG	212	0	0	0	0	59	0	0	0	0	25	13	0	0	0
sgTGGT1_201895_8	AATCTGACCTTACTGTGGCG	549	404	4304	1021	1569	185	416	363	459	341	77	137	220	275	57
sgTGGT1_201895_9	TTGGACATCATCTGACGCAG	355	0	0	0	0	163	8	0	0	0	64	31	0	0	0
sgTGGT1_201900_1	GTCAAGCGCGAAACAAACCG	91	0	0	0	0	29	0	0	0	0	23	2	0	0	0
sgTGGT1_201900_10	CTGGGCAAAAGAGGACCCGG	207	0	0	0	0	72	0	0	0	0	34	9	0	0	0
sgTGGT1_201900_2	GTAGAGGGAAAAGTGGACAG	196	3	9	1	5	78	0	0	0	0	33	9	0	0	0
sgTGGT1_201900_3	GGTCCAAGCGACAGACACCG	291	12	0	74	0	105	0	1	0	0	48	54	0	0	0
sgTGGT1_201900_4	GAGGCCAGAACCATGGCCGA	144	10	200	0	0	51	2	1	0	1	30	32	0	0	0
sgTGGT1_201900_5	GACTCTCGCGAAACTCGGGA	366	0	0	0	0	150	291	94	349	160	73	29	0	0	0
sgTGGT1_201900_6	GCATCGACAGCAGAGGACAG	98	0	0	0	0	52	0	0	0	0	13	15	0	0	0
sgTGGT1_201900_7	GCTGTCTCTGCAAGCAACGA	268	0	0	0	0	103	0	0	0	0	35	30	0	0	0
sgTGGT1_201900_8	ACAGGCAGATGGAAAACCGG	184	49	339	77	0	79	0	0	0	0	30	38	0	0	31
sgTGGT1_201900_9	GTGTTTGACGTCGACAGCGA	249	0	0	0	0	96	0	0	0	0	41	34	0	0	0
sgTGGT1_202010_1	GTGAGCAGGAAGGAATCCAG	316	0	0	0	0	102	0	0	0	0	54	55	20	18	1
sgTGGT1_202010_10	GCGAGCCCCAGACTAAGGCC	472	210	2690	1210	63	191	277	468	309	211	73	149	152	247	84
sgTGGT1_202010_2	AAGCCCGAGCTACACGCCGC	150	0	0	0	0	49	0	0	0	0	21	13	0	0	0
sgTGGT1_202010_3	TGGGTGACCCACGACAACCG	56	0	0	0	0	22	0	0	0	0	11	1	0	0	0
sgTGGT1_202010_4	GCAGCGAAGGCGAAGAGCGA	205	0	0	0	0	66	0	0	0	0	43	7	0	0	0
sgTGGT1_202010_5	GCCCCGGACACAGCCACCAG	284	0	0	0	0	96	260	296	192	383	48	57	112	139	119
sgTGGT1_202010_6	GAAGATCGCTCCACAAAGCG	159	0	26	0	1	51	5	0	1	0	21	13	0	0	0
sgTGGT1_202010_7	GTGAGGAAGGACCGGAGCGC	478	323	6903	1977	1019	209	62	64	113	42	72	61	3	29	60
sgTGGT1_202010_8	AAACGAACCGCCAAAGACAG	90	0	0	0	0	36	0	0	0	0	16	34	28	0	70
sgTGGT1_202010_9	GAAACAGGGCGGGTGAGAAG	163	0	0	0	0	70	0	0	0	0	31	12	0	0	0
sgTGGT1_202020_1	GATGTACAGCTTGTTCGGTG	746	82	2807	414	0	261	17	21	0	2	118	116	119	172	151
sgTGGT1_202020_10	GAGGCTGCCTCACAACCAAA	119	72	1006	301	0	44	28	17	27	45	18	35	96	32	102
sgTGGT1_202020_2	GTGGATTCCCGTACACACGG	288	225	2285	703	457	113	25	0	0	0	40	96	129	68	148
sgTGGT1_202020_3	GTGTTGCGAGAAACTTCCGG	160	311	4609	1712	1115	73	198	380	243	395	22	50	194	160	117
sgTGGT1_202020_4	TGAGACACCACATCAAAGAG	77	98	911	339	360	21	0	0	0	0	11	11	0	0	0
sgTGGT1_202020_5	GATCCAAGCACTTCTCGCAA	278	0	0	0	0	109	0	1	0	0	38	38	0	0	0
sgTGGT1_202020_6	TAAAGCAGGAAAAGCAGCGA	138	9	0	0	0	50	0	0	0	0	21	12	0	0	0
sgTGGT1_202020_7	GGAGACCCACTTGAACGCTC	167	0	0	0	0	50	0	0	0	0	25	60	82	74	30
sgTGGT1_202020_8	AAAGCAGTTCCCCATCACTG	226	1	0	0	0	68	452	590	634	851	40	19	0	0	0
sgTGGT1_202020_9	TATCTGCGCTAATCAACTGG	551	521	3247	1978	870	243	140	188	175	249	111	62	62	21	35
sgTGGT1_202025_1	TGTGCGCCCCAAATTCAGGG	113	0	0	0	0	39	0	0	0	3	34	21	0	0	0
sgTGGT1_202025_10	GAGGCGCATCATTCTTCCAG	414	0	0	0	0	161	0	0	0	0	70	83	1	6	59
sgTGGT1_202025_2	AGAAGAACCACAACCAGCGA	171	0	0	0	0	64	0	0	0	0	34	26	0	0	0
sgTGGT1_202025_3	GAGAGACAGAAAAGATGTGG	195	0	0	0	0	55	278	333	304	248	27	45	97	6	123
sgTGGT1_202025_4	GCAGAGAGCCGACACAGCGA	226	0	0	0	0	116	0	0	0	0	30	16	0	0	0
sgTGGT1_202025_5	GTAGTGGTGGCCAAGAGGAG	577	31	333	60	139	246	609	517	858	621	82	90	45	178	30
sgTGGT1_202025_6	GGTGATGACCTGAACGGCGT	398	0	0	0	0	146	0	0	0	0	62	46	32	0	111
sgTGGT1_202025_7	GGCGAATACAGAGCCGGAGG	217	0	0	0	0	81	0	0	0	0	33	20	0	0	0
sgTGGT1_202025_8	GCGTTGGTGAACCTACGCCC	314	44	467	141	0	118	126	157	117	112	56	84	114	13	13
sgTGGT1_202025_9	GGACTGAGGATGTCATGTGG	189	0	0	0	0	46	244	245	292	275	24	20	0	0	0
sgTGGT1_202030_1	AGAGATAGTACACTCGCCGG	191	134	1089	902	116	42	5	0	0	0	31	12	0	0	0
sgTGGT1_202030_10	GGGAGTGCCACTCGCAGTGG	252	152	1071	946	288	114	11	0	0	0	39	110	296	224	149
sgTGGT1_202030_2	GATACGGGCAACAGAGGCGA	120	0	0	0	0	52	0	0	0	0	22	39	32	153	17
sgTGGT1_202030_3	ACGGCTGGATAAGTGAGCGC	142	1	0	0	0	42	357	486	361	448	28	61	131	68	165
sgTGGT1_202030_4	TACACTTCCAGGCAACCCGG	130	0	0	0	0	60	1	0	5	0	31	17	0	0	0
sgTGGT1_202030_5	GAAAGAGACACGAAAGGCGA	79	2	0	0	0	36	0	1	0	0	13	7	0	0	0
sgTGGT1_202030_6	GAAGGGACTGCGAGCAGGGA	144	0	0	0	0	46	125	91	106	115	14	17	0	0	0
sgTGGT1_202030_7	GTTGAGGCGGCTGCTTCCGG	243	44	141	140	48	139	0	0	0	0	47	12	2	0	0
sgTGGT1_202030_8	GAAGACAACAGAATACATGC	147	0	1	0	0	41	0	0	0	0	34	20	0	0	0
sgTGGT1_202030_9	GACACGCACAGAAATCCGAA	110	0	0	0	0	33	49	46	11	4	20	20	79	12	22
sgTGGT1_202040_1	GAAACAACAGGAAGCACCCA	161	0	0	0	0	43	136	99	309	227	30	19	0	0	0
sgTGGT1_202040_10	CAAATTCCGAGAAACGCCAG	238	0	0	0	0	69	0	0	0	0	40	14	0	1	0
sgTGGT1_202040_2	TCAACATATTCCAGAAGCCG	202	161	2009	851	544	75	3	4	0	0	27	37	60	58	31
sgTGGT1_202040_3	GAATTTGTACGCATCAACGA	262	0	0	0	0	84	0	0	0	0	41	40	0	0	0
sgTGGT1_202040_4	GAAAGGCCCAGGCACTGCTG	298	88	280	240	0	123	97	22	25	25	66	78	20	90	141
sgTGGT1_202040_5	GGAGTCTGTGAAGTCGTTGG	284	0	1	1	0	124	0	4	0	0	42	16	0	0	0
sgTGGT1_202040_6	AGGTCCGCCAATGTGCGCCG	196	0	65	63	0	79	647	808	759	1140	33	47	0	0	0
sgTGGT1_202040_7	GAAAGGTTCAGCATCGGCCC	200	1	0	0	0	88	178	318	327	400	26	12	25	0	5
sgTGGT1_202040_8	CCAAATAGTCGCGCACACAG	229	0	0	0	0	89	0	0	0	0	23	11	0	0	5
sgTGGT1_202040_9	GCAGGCACTCCCCGACGTCA	252	0	0	1	0	98	35	4	0	0	45	142	289	149	552
sgTGGT1_202050_1	GAGGAGGACGAACCTGCCGA	442	84	620	604	11266	167	0	0	0	0	100	77	0	0	0
sgTGGT1_202050_10	ACAGAAATGACGCCACCCCT	253	136	2068	618	51	38	0	0	0	0	57	187	209	123	267
sgTGGT1_202050_2	AGGCGGACAGGCCCAAGGGG	66	0	0	0	0	30	0	0	0	0	9	0	0	0	0
sgTGGT1_202050_3	AAAGCCACCGATACTGCCGG	226	0	0	0	0	74	70	87	115	327	33	89	429	351	140
sgTGGT1_202050_4	GCTGCCCAGCAACAAGCTGA	75	0	0	0	0	20	3	0	4	0	13	32	166	105	62
sgTGGT1_202050_5	GAGTAAGGCTCCGCCCCAGG	191	0	0	0	0	61	379	614	350	778	29	11	15	0	5
sgTGGT1_202050_6	CGAGGATACGAGAACGGCCC	267	139	971	605	202	110	262	373	339	239	51	71	106	17	87
sgTGGT1_202050_7	CAACGAGGAACGACGAGACG	176	0	0	0	0	57	0	0	0	0	32	50	0	0	0
sgTGGT1_202050_8	TGTGTGTCCGGGTCTTGGTG	261	104	533	283	494	111	4	0	0	0	44	19	8	42	55
sgTGGT1_202050_9	GATGCCGTTTTGGCGGGAGC	159	339	3179	615	842	70	83	94	86	85	32	58	171	3	64
sgTGGT1_202065_1	GAAGAGATGAATCACGGTGT	137	0	0	0	0	56	0	0	0	0	16	10	0	0	0
sgTGGT1_202065_10	GTGCGTGCACGCGTTGCGCC	399	0	0	0	0	157	0	4	0	0	66	329	533	190	129
sgTGGT1_202065_2	GAATCACGGTGTCGGCGTGG	368	0	0	0	0	134	397	404	491	391	62	40	0	0	0
sgTGGT1_202065_3	TCAGAGAATTTCGTCACAGC	120	0	0	0	0	47	0	0	0	0	17	43	21	95	0
sgTGGT1_202065_4	CGGTGTCGGCGTGGTGGCCA	316	0	0	0	0	116	0	0	0	0	38	64	82	0	31
sgTGGT1_202065_5	TTGATCGTGGAGAATCATGG	121	312	2201	848	438	48	0	0	0	0	12	21	0	0	0
sgTGGT1_202065_6	ATGAAGGAATGCGTCATGAA	156	0	0	0	0	48	313	309	148	336	19	7	0	0	0
sgTGGT1_202065_7	AGGACAACATGACTTGATGT	169	168	1623	382	160	51	1	0	0	0	30	34	0	0	0
sgTGGT1_202065_8	TCAGTGTGAAGGCAGTCGTC	474	4	0	0	0	194	367	910	593	720	58	76	74	10	13
sgTGGT1_202065_9	CTAGGTCGTTTGTTTGATCG	424	254	2101	747	243	173	2	0	0	0	55	33	11	1	36
sgTGGT1_202070_1	GGAAACGAAAGAGACAGCGG	64	0	0	0	0	33	0	0	0	0	14	3	0	0	0
sgTGGT1_202070_10	GGTACGCCCCAGCCTCAGGG	678	11	0	8	0	259	0	0	0	0	139	82	0	0	0
sgTGGT1_202070_2	GAAACAAGAAGAGAAACCAG	122	0	0	0	0	37	8	4	0	0	13	12	0	0	0
sgTGGT1_202070_3	GGAGACGCGAAAGAAGCCGA	24	0	0	0	0	12	0	0	0	0	10	0	0	0	0
sgTGGT1_202070_4	GGAGATCGAGGAGGAAGCGC	93	0	0	0	0	22	0	2	0	0	24	7	0	0	0
sgTGGT1_202070_5	GAGCAGAGCCACGAGGGCGG	449	7	0	0	0	176	23	2	30	5	88	35	0	0	0
sgTGGT1_202070_6	GGGTCCGTCAGACTCCCCGA	239	0	0	0	0	95	81	16	9	2	38	33	0	0	0
sgTGGT1_202070_7	GGAGGGCTTGGACCAGAAGG	139	0	0	0	0	36	9	0	2	1	16	15	0	0	0
sgTGGT1_202070_8	GCTCCGGGCACCAAATGCCG	385	2	0	6	0	142	0	0	0	0	66	81	18	86	26
sgTGGT1_202070_9	GGGGAGACGCGACAGCGAGG	70	0	0	0	0	10	0	0	0	0	9	10	0	0	0
sgTGGT1_202080_1	GGAGGAACTTTACAAACGAG	222	0	0	0	0	62	0	0	0	0	28	12	0	0	0
sgTGGT1_202080_10	AGAAGAACAAGAAGACGGCG	65	0	0	0	0	2	0	0	0	0	13	7	0	0	0
sgTGGT1_202080_2	GCGGCAGAGGCCGAGAGAGG	303	0	0	0	0	139	0	0	0	0	47	18	0	0	0
sgTGGT1_202080_3	GAGACAAAGACGACGAGAGG	147	0	0	0	0	5	0	0	0	0	27	15	0	0	0
sgTGGT1_202080_4	GGAATCTGAGAGCTCTCCAG	137	1	0	0	0	66	0	0	0	0	22	11	0	0	0
sgTGGT1_202080_5	AAGGCGCTTTTCCTTTCCGC	262	0	0	0	0	110	0	0	0	0	45	16	0	0	0
sgTGGT1_202080_6	AGGGTGGAAAGGAATTCCCA	87	0	0	0	0	36	0	1	0	0	10	16	0	0	0
sgTGGT1_202080_7	CGACGAACTTCAGATGGCAG	208	0	0	0	0	83	0	0	0	0	36	17	0	0	0
sgTGGT1_202080_8	GGACCTCAAAGGAGACGTGA	174	0	0	0	0	59	0	2	0	0	34	41	0	0	0
sgTGGT1_202080_9	GAAGACGGCGAGGAGGACGC	182	0	0	0	0	38	0	2	0	0	31	69	0	0	0
sgTGGT1_202090_1	GGTTCCCTGGATGTCGACGG	312	151	1714	1232	460	128	0	2	0	0	42	182	214	490	199
sgTGGT1_202090_10	CCGTCAGACGAGAAGAACGC	514	0	80	28	0	214	3	7	5	0	76	90	0	113	0
sgTGGT1_202090_2	ATAACGTCCTCCAACACTGG	325	0	0	0	0	102	32	36	44	13	57	86	363	123	93
sgTGGT1_202090_3	GGTGCGTTGAACTCGGCCGC	289	598	6862	2154	1582	123	39	148	124	76	52	50	1	0	67
sgTGGT1_202090_4	AATTAGCGGTTCCTCGCCGG	315	156	780	247	344	112	292	210	314	303	29	152	662	671	369
sgTGGT1_202090_5	GCTGGAACTGACGCTGCCTG	573	743	12215	2879	2229	220	544	494	726	523	106	113	31	111	100
sgTGGT1_202090_6	GAACGCTGGTAATGAAGTAA	109	0	0	0	0	39	0	0	0	0	23	17	0	0	0
sgTGGT1_202090_7	GGACGTTATTGAGTCGATGG	320	91	249	143	0	124	146	243	180	222	62	59	0	0	0
sgTGGT1_202090_8	AAACAGCTGCATGATGCGTG	370	81	501	273	184	152	56	105	93	52	47	183	371	204	382
sgTGGT1_202090_9	GCCGCTGTGAGAATGACAAA	63	0	1	0	0	20	0	0	0	0	11	29	34	6	11
sgTGGT1_202100_1	GAGAAACCCGGAACTGCAGC	135	249	2254	1540	622	58	5	0	0	0	27	13	0	0	0
sgTGGT1_202100_10	CCAGGAAACAAGGAACCTCC	244	0	0	0	0	78	34	4	0	0	40	32	0	0	0
sgTGGT1_202100_2	GCTGAAGCAAATGATTGAGA	62	177	1527	554	218	19	216	237	215	193	14	3	0	0	0
sgTGGT1_202100_3	GTTTGGCCAGGAATCAAAGA	96	0	0	0	0	17	0	0	0	0	12	8	0	0	0
sgTGGT1_202100_4	GTCCCAGAAGTTTCTCGGGG	213	0	0	0	0	68	0	0	0	0	36	6	0	0	0
sgTGGT1_202100_5	TGAGATGATGAAGGGCATGA	47	0	0	0	0	25	0	0	0	0	10	8	0	0	0
sgTGGT1_202100_6	GGCCTCATTGGAGGCATTGG	264	0	0	0	75	112	1	2	0	3	42	104	126	28	120
sgTGGT1_202100_7	AACTGCAGCAGGAGAACCAG	464	0	0	0	0	210	18	26	25	30	80	72	36	29	13
sgTGGT1_202100_8	GGATCGCAGTGTGTCTAGGA	569	0	0	0	0	213	118	30	112	116	88	47	0	1	0
sgTGGT1_202100_9	CTTCTGCCGGTACTGCCAGG	339	38	0	104	0	138	356	346	545	355	42	20	0	0	0
sgTGGT1_202110_1	GGTCTAATCGAGGGTAGTGG	104	123	1212	244	0	44	277	474	412	403	19	57	4	86	66
sgTGGT1_202110_10	GGCTGACGAAGAGATGCACG	300	42	355	127	136	128	47	46	55	49	55	56	0	0	0
sgTGGT1_202110_2	GGTGGTGCTGTCTGTGGCGG	414	1	4	19	2	188	73	1	3	0	69	149	404	498	457
sgTGGT1_202110_3	GGAGGGAAACCAGATCGAAC	41	0	0	0	0	15	0	0	0	0	6	64	279	411	173
sgTGGT1_202110_4	AAAAGCTGTTGAGGAAGATG	166	0	0	0	0	64	0	0	0	0	18	19	0	0	0
sgTGGT1_202110_5	ATCGCCAGCGGAATCGGCGA	348	0	0	0	0	142	0	0	0	0	46	33	0	0	0
sgTGGT1_202110_6	GGCCAAGGAGGTCAAAGAGA	99	0	0	0	0	21	0	0	0	0	24	5	0	0	0
sgTGGT1_202110_7	TGTAGTAGTAGTCGTAGTGG	233	0	13	0	0	104	68	131	68	135	38	28	56	17	2
sgTGGT1_202110_8	AACTACAACAACGACAACCA	290	66	61	107	44	95	756	1205	883	1229	53	118	483	269	72
sgTGGT1_202110_9	CAATATGGCAGGAAGGCAGG	134	0	0	0	0	45	0	0	0	0	14	108	351	361	95
sgTGGT1_202120_1	GAAGGGGATGGCAAGAACGG	54	0	0	0	0	34	0	1	0	0	16	10	0	0	0
sgTGGT1_202120_10	AGTTTGGCGGACCTCACCGA	208	0	0	0	0	80	3	0	0	0	39	11	0	0	0
sgTGGT1_202120_2	GCAGCGTAACACGGACGAGG	174	0	0	0	0	76	0	0	0	0	25	41	0	0	0
sgTGGT1_202120_3	GCAGAACGAGACCGCTCCGA	766	0	0	0	0	264	81	87	104	108	150	93	36	20	40
sgTGGT1_202120_4	AAGTCGCTCGGAGACGAAGG	150	0	0	0	0	52	0	0	0	0	23	3	0	0	0
sgTGGT1_202120_5	GAGAAGAGGGCGAAGAACAG	123	0	0	0	0	55	0	0	0	0	18	18	0	0	0
sgTGGT1_202120_6	GGGACCGCCAGACACCTGGG	168	0	0	0	0	64	0	0	0	0	19	3	0	0	0
sgTGGT1_202120_7	CGTCGGACTACACTCCGCAG	381	0	0	0	0	150	0	0	0	0	54	20	0	0	0
sgTGGT1_202120_8	GCAGCAGCTGAAGTGTCGCG	229	0	0	0	0	121	0	0	0	0	31	39	0	0	10
sgTGGT1_202120_9	CGCGTGGAGAAACTGACTCG	216	0	0	0	0	82	0	1	0	0	29	33	0	5	0
sgTGGT1_202140_1	GAGGCAGAACTGATTTCCGG	303	0	0	0	0	96	36	31	23	82	51	55	31	1	118
sgTGGT1_202140_10	AATCACGGCGAACTGCCCGC	127	0	0	0	0	39	0	0	0	0	32	10	0	0	0
sgTGGT1_202140_2	CCGACATATCCCTTGAGCGG	359	382	3585	2158	3690	181	379	1459	675	807	57	36	100	82	133
sgTGGT1_202140_3	GGTGACGCACAAGTACATCG	294	122	769	399	699	114	0	0	0	0	48	92	47	0	0
sgTGGT1_202140_4	GCGGTGCAGACTTGAAGGAA	189	0	0	0	0	67	9	0	0	0	41	18	0	0	0
sgTGGT1_202140_5	GCAGTACCCGGAGTGTTCTG	212	0	0	0	0	80	0	0	0	0	28	13	0	0	0
sgTGGT1_202140_6	AGGCTGCACCCCGACACCTG	150	0	0	0	0	67	0	0	0	0	25	51	40	0	61
sgTGGT1_202140_7	CAGACCGGATGAGCAGCGCG	291	0	0	0	0	135	0	3	0	0	46	226	379	280	149
sgTGGT1_202140_8	GAGCTGTGTCTTCCCCTCCG	869	0	0	0	0	312	6	15	0	7	153	113	31	0	80
sgTGGT1_202140_9	ATGCGAGAGTCCTTCAGACG	171	0	0	0	0	70	0	0	0	0	39	69	70	141	46
sgTGGT1_202160_1	GAGGGGAGAGAAAACGACAG	327	0	1	0	0	15	0	0	0	0	60	39	0	0	0
sgTGGT1_202160_10	GAGGTGGATCGGAGCTACGA	244	0	0	0	0	89	0	0	0	0	32	72	0	38	19
sgTGGT1_202160_2	GAGGAACCGGAAGAAGAAGG	53	0	0	0	0	20	0	0	0	0	9	12	0	0	0
sgTGGT1_202160_3	GAGACTGTTGAAGCTCGCCG	163	0	0	0	0	55	0	0	0	0	44	60	65	41	11
sgTGGT1_202160_4	AAGCTCGCCGAGGCAAACAG	226	0	0	0	0	89	16	0	0	0	26	26	1	17	0
sgTGGT1_202160_5	AGGGAGGAGGTAAACCATGG	158	37	131	167	299	80	0	0	0	0	25	16	0	0	0
sgTGGT1_202160_6	ATTCCTCGAAGACTTCGCCG	491	0	0	0	0	215	35	2	0	15	125	54	2	1	0
sgTGGT1_202160_7	GCTGCGCGACGGCTCTCCAG	384	0	1	0	0	172	0	0	0	0	65	56	49	28	2
sgTGGT1_202160_8	TGTGAAGGTCCAGCACCGGG	468	148	194	364	0	201	110	27	367	84	74	22	0	116	0
sgTGGT1_202160_9	GGCGTCGTAGGCACTCGAGG	919	179	1518	681	0	394	331	210	323	171	128	245	178	54	30
sgTGGT1_202170_1	CAAGAGAGAGAACAAGGGGA	320	0	0	0	0	100	0	1	0	0	44	21	0	0	0
sgTGGT1_202170_10	GGCGTTCGGCGAGTTCGCCG	321	1	0	0	0	129	4	10	0	6	58	34	0	14	0
sgTGGT1_202170_2	AGAGAGACAGCGCACAACGG	339	0	0	0	0	157	0	0	0	0	52	28	0	0	0
sgTGGT1_202170_3	GCAGTCACGACCGATACCGC	294	220	6847	781	106	123	0	0	0	0	69	208	298	107	297
sgTGGT1_202170_4	GAGACGGAACAGCGAGACGA	261	0	65	107	0	87	0	0	0	0	36	34	0	0	0
sgTGGT1_202170_5	GACGATGAAGAACACAGGAA	121	0	0	0	0	43	0	0	0	0	36	9	0	0	0
sgTGGT1_202170_6	AGAAGGGCAGGGAAAAGGAG	89	0	0	0	0	40	0	0	0	0	7	5	0	0	0
sgTGGT1_202170_7	AATGCGCAGGAAACGCGTGG	181	0	0	0	0	91	0	0	0	0	21	35	0	0	0
sgTGGT1_202170_8	GAAACGAGTGTCAAAAGGGA	34	0	0	0	0	14	0	0	0	0	11	6	0	0	0
sgTGGT1_202170_9	ACATCTCGGAGAAAACGCGC	193	0	0	0	0	73	0	0	0	0	39	26	0	0	0
sgTGGT1_202180_1	GAAGAGGAAGAAGGAGAAGG	24	0	0	0	0	7	0	0	0	0	7	2	0	0	0
sgTGGT1_202180_10	GGAGAGCCTGCAGCTCCCAA	100	0	0	0	0	51	0	0	0	0	24	2	0	0	0
sgTGGT1_202180_2	GCGGCACTGCAAAGCCCCGC	158	0	0	0	0	69	0	0	0	0	36	26	0	0	0
sgTGGT1_202180_3	GCGTGCAGAAGACGAAGAGA	153	0	0	0	0	59	0	1	0	0	25	13	0	0	0
sgTGGT1_202180_4	GAAGGAATTTTGAAGAACCG	126	0	0	0	0	43	0	0	0	0	24	5	0	0	0
sgTGGT1_202180_5	GTATCTCTGGGGATATCCGC	436	0	0	0	0	146	3	0	0	0	68	32	0	0	0
sgTGGT1_202180_6	GGTTCTGGAGGCGAACGCGC	165	0	0	0	0	74	0	5	0	0	28	26	0	0	0
sgTGGT1_202180_7	GAAGACCGGAACGGAGACCG	443	0	0	0	0	190	0	0	0	0	78	41	0	0	0
sgTGGT1_202180_8	CTGCAGATCCTGCAAAGCCG	159	0	0	0	0	67	0	0	0	0	30	12	0	0	0
sgTGGT1_202180_9	CGGCAAGGGGAACTCCGCAG	121	0	0	0	0	49	0	0	0	0	20	11	0	0	0
sgTGGT1_202190_1	AAAGGAAGAGAAAACGCTCG	57	0	0	0	0	24	0	0	0	0	11	2	0	0	0
sgTGGT1_202190_10	TGCATGCAGAGACCACAGGG	179	0	0	0	0	74	391	673	385	290	27	50	297	22	237
sgTGGT1_202190_2	TACGTACACCCGAACTGCGG	194	0	0	0	0	91	0	2	0	0	41	21	0	0	0
sgTGGT1_202190_3	GAGAGTCGCCAGCAAAGCAG	215	30	462	138	0	82	22	28	6	31	36	49	159	190	71
sgTGGT1_202190_4	AAGCAAGAGACAACTTGCGT	191	2	0	0	0	44	56	104	149	45	23	42	0	21	6
sgTGGT1_202190_5	TAAAAGTGGGGAATTCGCGA	97	0	0	0	0	42	0	0	0	0	21	9	0	0	0
sgTGGT1_202190_6	AGACCAGTCGAGAGTTGCGG	96	0	0	0	0	52	0	0	0	0	17	13	0	0	0
sgTGGT1_202190_7	TCTGTCTTCCAGAAATGCGC	250	139	1921	297	475	97	653	1164	647	807	33	20	23	0	14
sgTGGT1_202190_8	GCGTCGCACTCCGCACTCGG	478	195	2431	652	220	158	106	8	129	132	72	46	0	0	0
sgTGGT1_202190_9	GCCTTTCTGCCAGATCGCGG	216	0	0	0	0	60	70	1	58	0	36	10	0	0	0
sgTGGT1_202200_1	GGTTGGGACCACGCTTGCGA	330	5	423	20	0	119	0	0	0	0	63	51	0	0	0
sgTGGT1_202200_10	AAGGAGGACGTGACTCCCGC	375	25	472	131	57	168	154	130	261	132	87	165	135	49	105
sgTGGT1_202200_2	GCTGTTGTCGAAGCGACCGA	191	0	0	0	0	70	0	3	0	0	42	28	1	8	52
sgTGGT1_202200_3	GTAACGCCAACCGCTTCCGG	270	0	1	0	0	127	0	0	0	0	37	26	4	4	1
sgTGGT1_202200_4	GCTGGGTCAGGACTTTACCG	222	0	0	0	0	70	0	1	0	0	32	24	0	0	0
sgTGGT1_202200_5	GAGGTGGCTTCAGTTACCCA	171	279	4575	1249	13048	63	4	4	0	0	31	23	0	0	0
sgTGGT1_202200_6	GATTGCCGCCCCTATCGCGA	369	0	0	0	0	123	0	2	0	0	54	77	52	24	21
sgTGGT1_202200_7	CAAGAAGAGAAGCATAGTGT	300	0	0	0	0	83	219	136	103	65	43	74	114	33	2
sgTGGT1_202200_8	GCAAGGTGTTTCTCCGCCGG	184	0	0	0	0	48	0	0	0	0	39	14	0	0	0
sgTGGT1_202200_9	CCCACACTGAATGCCGCCGG	190	238	1756	1140	183	58	0	1	0	0	34	10	0	0	0
sgTGGT1_202205_1	CAGTTGCTTCGAGAACCAGG	482	515	7576	3083	6009	201	864	988	826	2254	73	58	23	30	52
sgTGGT1_202205_10	AATCCGGACGGGCTACCATT	178	216	947	628	158	58	535	887	771	802	18	15	62	62	5
sgTGGT1_202205_2	AAGCAACTGCTGAATCCGGA	347	89	614	308	3051	116	41	72	68	11	57	109	384	407	287
sgTGGT1_202205_3	GATTGCTGACTTGGAAGAAG	307	0	0	0	0	105	9	0	0	0	53	28	0	0	0
sgTGGT1_202205_4	TTCAATCTCAGCCTCATCAG	675	88	541	232	322	220	6	1	0	4	99	74	32	1	0
sgTGGT1_202205_5	ATGCACAATGCATCTCCAGA	228	147	775	425	190	64	82	18	14	24	41	70	176	151	106
sgTGGT1_202205_6	GTCAGAATGAGATACGCTCG	507	110	2478	740	1049	148	17	0	0	0	97	47	2	0	0
sgTGGT1_202205_7	AACCAGGCGGCAGAGTGCGC	205	0	1	0	0	114	33	34	6	83	42	30	0	0	0
sgTGGT1_202205_8	ATAGTCTTGAGTTACCCGAA	118	0	0	0	0	42	0	0	0	0	21	2	0	0	0
sgTGGT1_202205_9	ACGCTCCTTTTGAAGAGAAG	61	0	0	0	0	36	0	0	0	0	9	9	0	0	2
sgTGGT1_202210_1	GACACCCAGACCTTAACTGA	178	0	0	0	0	59	217	360	190	281	36	62	31	27	111
sgTGGT1_202210_10	ATGAAGTGTGGCCGCTGAGG	427	0	0	0	0	143	0	0	0	0	53	86	241	298	197
sgTGGT1_202210_2	GGAATACATTGTCGGCGCAG	195	0	0	0	0	72	2	3	5	0	33	11	0	0	0
sgTGGT1_202210_3	AAAACTCCGGCAGGTGCCGA	319	0	0	0	0	99	0	0	0	0	49	7	52	92	0
sgTGGT1_202210_4	CCTTCGGCACTCAGACACGC	168	0	0	0	0	85	0	0	0	0	36	36	0	0	0
sgTGGT1_202210_5	ATGATCGACGAGCTAACTCA	128	0	0	0	0	23	0	1	0	0	27	17	0	0	0
sgTGGT1_202210_6	CAAGATGGTACCAGACACGT	216	101	1446	202	57	90	308	389	433	375	41	177	251	22	52
sgTGGT1_202210_7	CTGCAGCGACTGACTGACAG	126	0	0	0	0	48	0	0	0	0	20	22	0	0	0
sgTGGT1_202210_8	CAGAGGATCCTGCTCAGGCG	161	2	4	0	24	71	169	265	210	352	20	46	85	158	77
sgTGGT1_202210_9	GAGCAGCTTACGGTATCTCG	336	117	201	222	6	123	17	0	0	0	52	171	338	952	354
sgTGGT1_202220_1	CAAGCAGGCGGAACAACAGG	92	0	0	1	0	54	0	0	0	0	12	7	0	0	0
sgTGGT1_202220_10	GGCAGCCGCCAAAGAAGAGG	57	0	0	0	0	20	0	0	0	0	11	5	0	0	0
sgTGGT1_202220_2	GCAGCTTCTCGACCATCGGA	190	0	0	0	0	82	0	0	0	0	30	21	0	0	0
sgTGGT1_202220_3	GCAGACAGGCCATCCGGCGG	210	0	0	0	0	94	0	1	0	0	32	7	0	0	0
sgTGGT1_202220_4	AAAGTCTTGCATCGTCGCGA	235	0	0	0	0	82	0	0	0	0	43	25	0	0	0
sgTGGT1_202220_5	CCGCAGCGGTTCTTTCGCCG	467	0	0	0	0	226	0	0	0	0	69	37	0	0	0
sgTGGT1_202220_6	GAAGTCGTCGACCGCTGCGG	491	0	0	0	0	183	0	2	0	0	85	64	0	0	0
sgTGGT1_202220_7	GGGGTTTCGTCCCTCCGCGA	185	21	7	29	0	49	0	0	0	0	25	22	0	0	0
sgTGGT1_202220_8	TGGACGCAAGACCCTCGCGG	341	0	0	0	0	123	0	0	0	0	45	28	0	0	0
sgTGGT1_202220_9	GATTCCGGCACGGTTTGCGC	389	24	0	2	0	174	4	0	0	0	55	105	9	16	0
sgTGGT1_202230_1	GGATCGTCCATCCAGAGCAG	135	0	0	0	0	71	0	0	0	0	24	23	0	0	0
sgTGGT1_202230_10	AAGGAAAGACTGCCAAGCGA	41	0	0	0	0	12	0	0	0	0	10	10	0	0	0
sgTGGT1_202230_2	GGCGAAATCTGAAGAGGCGG	186	0	1	0	0	70	0	0	0	0	35	22	22	15	121
sgTGGT1_202230_3	GACGCTGGGGCACCAGACGG	93	0	0	0	0	24	0	0	0	0	17	12	0	0	0
sgTGGT1_202230_4	TATGGCTGCCAGTGTTGCGG	164	2	0	0	0	86	0	1	0	0	20	27	0	0	0
sgTGGT1_202230_5	GGACAGGGTGTGCTGTCCGG	170	52	248	14	0	87	0	0	0	0	33	18	0	0	0
sgTGGT1_202230_6	GGAGCTGCTGCTGCATGCAG	299	0	1	0	0	128	0	2	0	0	49	38	1	0	0
sgTGGT1_202230_7	ATGTGTGCCGGAGAAGAAGG	159	0	0	0	0	53	0	0	0	0	21	25	0	0	0
sgTGGT1_202230_8	AACAGCAGTCCAGGAAGCGG	164	0	0	0	0	74	0	0	0	0	22	9	0	0	0
sgTGGT1_202230_9	GTTCCGGCTTCACCATGCGA	618	0	1	0	0	231	19	0	0	0	98	57	0	0	0
sgTGGT1_202240_1	GCGTCCGTGAAAGACACCGG	389	0	0	0	0	173	0	0	0	0	58	79	29	0	0
sgTGGT1_202240_10	TGTATGACTGGAAGGGAAGG	103	0	0	0	0	31	0	0	0	0	19	13	0	0	0
sgTGGT1_202240_2	GGAGACAACAGGACAAGAGG	79	0	0	0	0	26	0	0	0	0	12	6	0	0	0
sgTGGT1_202240_3	GGTACAGCTGCACTAAGCGG	292	0	0	0	0	112	0	0	0	0	60	56	0	0	1
sgTGGT1_202240_4	ACGACACCGGAATACTCCGG	115	0	0	0	0	40	0	0	0	0	13	2	0	0	0
sgTGGT1_202240_5	GAGTCCGCATGTGCTCACGA	280	0	0	0	0	102	0	4	0	0	51	34	0	1	1
sgTGGT1_202240_6	GCAACGGCTGCAGCGAAGCG	226	0	0	0	0	83	0	0	0	0	29	35	0	0	0
sgTGGT1_202240_7	AGTGGCGGTGAAGAGAAGGG	105	0	0	0	0	56	0	0	0	0	14	14	0	0	0
sgTGGT1_202240_8	GATCCAGGAGACGCAGGCGA	138	0	0	0	0	67	0	0	0	0	21	11	0	0	0
sgTGGT1_202240_9	GATGTAGCTGCGACAGGCGA	186	0	0	0	0	98	0	0	0	0	38	17	0	0	0
sgTGGT1_202250_1	GAGATCGAAGGGAGACGCCG	423	0	15	0	0	95	17	7	1	11	110	137	61	6	0
sgTGGT1_202250_10	AGACCCCTTCCGACAAACAG	110	0	0	0	0	27	0	0	0	0	8	18	38	0	15
sgTGGT1_202250_2	AGGTTTCCCGGATGTCGCGG	111	0	0	0	0	56	0	2	0	0	20	29	315	47	48
sgTGGT1_202250_3	AAGGTAGAGGACGATGGCAG	196	0	0	0	0	96	0	0	0	0	29	23	0	0	0
sgTGGT1_202250_4	GTGCTCGATCCGCTTTGGAG	425	0	0	0	0	157	503	690	722	915	53	30	56	16	0
sgTGGT1_202250_5	AGGGAAACGCCCACAAGACG	232	0	1	0	0	75	0	0	0	0	36	24	0	0	0
sgTGGT1_202250_6	GGAGGGGTGATAGCAGGAAG	139	0	0	0	0	46	0	0	0	0	12	4	0	0	0
sgTGGT1_202250_7	AGGAAAGGAAGGAGATGCGG	139	0	0	0	0	63	0	0	0	0	24	15	0	0	0
sgTGGT1_202250_8	AGCGGTGCTGTTCAACACGG	352	0	0	0	0	147	0	0	0	0	43	39	77	0	14
sgTGGT1_202250_9	AGGGGTCTCTATGAGATCGA	180	0	0	0	0	58	0	0	0	0	24	5	0	0	0
sgTGGT1_202255_1	GGGACAATCGTGATAAACGC	199	0	0	0	0	49	412	666	661	662	41	178	430	219	576
sgTGGT1_202255_10	GTTCCGGGCGACCACACCGC	195	0	0	0	0	84	0	0	0	0	35	127	166	58	250
sgTGGT1_202255_2	GATGTGACACAGTGTGACGA	232	0	0	0	0	85	7	5	0	0	53	53	0	0	0
sgTGGT1_202255_3	ACTGACCGGGATCTGGCCGA	465	73	193	102	0	186	0	0	0	0	105	158	395	72	274
sgTGGT1_202255_4	GTTTGGGAAGGCCTTAGTGC	311	0	0	0	0	106	0	0	0	0	37	30	0	1	0
sgTGGT1_202255_5	GTGCACCCCGACAACTTCGG	236	0	0	0	0	90	141	67	159	77	33	60	83	16	18
sgTGGT1_202255_6	ACTCGGCCGCACATGTCCGA	313	0	78	0	0	100	5	0	0	0	65	83	273	48	187
sgTGGT1_202255_7	GCAAATAAGAATGCTCAAGG	101	0	0	0	0	40	147	116	146	454	19	7	0	0	0
sgTGGT1_202255_8	GCGTCCGAATTGTAGAGAGG	147	0	0	0	0	55	0	0	0	0	21	21	0	0	0
sgTGGT1_202255_9	ATGGCATCGATCGAAAGCAC	124	0	0	0	0	56	0	0	0	0	26	32	0	0	0
sgTGGT1_202260_1	CGAGGTGAATTACAAAGTGA	443	0	24	0	0	117	9	0	0	4	72	34	0	0	0
sgTGGT1_202260_10	TCTCGATAGTAGAAATGTCG	184	0	1	0	0	62	0	0	0	0	22	16	0	0	0
sgTGGT1_202260_2	TAACATGGTCAAAGAGCCGA	355	4	0	0	0	128	727	882	748	671	78	163	237	121	209
sgTGGT1_202260_3	GCGCTTAGTTCCTAAAGGAA	100	0	0	0	0	29	0	0	0	0	14	8	0	0	0
sgTGGT1_202260_4	ATGTCAAGGGGATGTGACGG	134	0	0	0	0	83	109	86	144	82	21	54	197	77	133
sgTGGT1_202260_5	ATCGTCCATACACCAGGTGA	195	90	377	43	0	43	150	168	89	195	36	25	0	0	0
sgTGGT1_202260_6	GTGTACTGGCCGAGAAGAGT	321	113	137	449	199	119	0	0	20	21	55	48	0	0	0
sgTGGT1_202260_7	GAAGAAAACTGCAGATGTCA	221	0	0	0	0	62	0	0	0	0	28	16	12	18	15
sgTGGT1_202260_8	GATGCCTCGAAGTTTTATGT	305	783	14756	4728	4966	81	200	351	295	317	38	78	0	40	3
sgTGGT1_202260_9	TGCCTTCAAGACGTTCACGT	198	0	0	0	0	99	0	4	0	0	28	31	0	0	0
sgTGGT1_202280_1	GCAGCTGCTGTGCACTGCCG	401	0	0	0	0	168	19	0	0	13	62	176	288	476	146
sgTGGT1_202280_10	ACTGCCGCGGATGGATGCGT	644	0	0	0	0	260	259	329	564	671	91	76	0	0	0
sgTGGT1_202280_2	GCTCCACGTGGCTCTCGCGG	380	119	1425	421	140	167	221	410	154	256	70	70	34	43	37
sgTGGT1_202280_3	GAGTCAACTAGTACAAACGG	191	16	0	0	135	67	0	0	0	0	32	246	815	455	662
sgTGGT1_202280_4	GCTACGGTTGCAACTAGCAG	160	360	5736	1800	519	72	384	560	507	2124	24	10	0	0	0
sgTGGT1_202280_5	GCAGTCCGACGCTCAAGCAG	158	0	0	0	0	98	0	0	0	0	28	40	16	7	5
sgTGGT1_202280_6	GTGGCCGTCACCACCAGGGG	340	0	0	0	0	132	109	112	216	143	47	75	30	0	0
sgTGGT1_202280_7	GAAACGTAGTCCACCTGCAG	337	153	2420	712	1062	135	29	0	7	44	63	87	47	21	68
sgTGGT1_202280_8	CGAGTCTACAAACTGCACAC	243	0	0	0	0	92	0	0	0	0	37	9	9	9	5
sgTGGT1_202280_9	AGATCCGTCGACACCCACGG	194	0	0	0	0	75	0	0	0	0	41	38	0	0	0
sgTGGT1_202285_1	GAACTATTCCAGAGTTGCGG	297	0	0	0	0	89	28	60	52	14	33	12	0	0	0
sgTGGT1_202285_10	GTTGGCATGTTCGCATGCGG	349	302	9155	1576	308	121	89	114	239	244	59	107	252	299	137
sgTGGT1_202285_2	GGTGTCTCACGACTGTGGCG	460	594	10937	2583	1505	55	16	14	2	24	102	328	289	297	503
sgTGGT1_202285_3	GAGCAACTCACGGAACCGGG	261	0	0	1	0	78	0	0	0	0	40	28	0	0	0
sgTGGT1_202285_4	CAAGGGCATTAATGACATCG	191	0	0	0	0	4	0	0	0	0	35	0	0	0	0
sgTGGT1_202285_5	GGACATATTGCGATTAGGAA	146	0	0	0	0	50	0	0	0	0	20	11	0	0	0
sgTGGT1_202285_6	GAGTATGCCATTGTCTGCCA	282	1	0	0	0	122	102	121	158	86	66	90	0	0	1
sgTGGT1_202285_7	AAGCCGCACCGGACAGCCAG	184	0	0	0	0	77	0	0	0	0	30	14	0	0	0
sgTGGT1_202285_8	GGGAGAGCCGGGAAGCTCCG	284	13	39	17	0	112	4	0	0	0	32	17	9	21	20
sgTGGT1_202285_9	ATGTTGCGCTGCACAGACGG	298	0	0	0	0	128	699	780	801	954	41	100	60	112	288
sgTGGT1_202290_1	CCAGAGACGACAGTTCACGA	256	0	0	0	0	76	0	0	0	0	39	44	0	0	0
sgTGGT1_202290_10	TCCTGCTGGAAATTAAGGAG	322	0	0	0	0	102	2	0	0	0	43	9	0	0	0
sgTGGT1_202290_2	TGTCGGTATACGAGGGGCGG	324	23	0	13	0	162	0	0	0	0	56	20	0	0	0
sgTGGT1_202290_3	GCGACGAACGAGCTTCTCGT	384	0	0	0	0	136	0	0	0	0	76	19	0	0	0
sgTGGT1_202290_4	TGATGGCTTGACGACCACAG	103	0	0	0	0	34	0	0	0	0	19	12	0	0	0
sgTGGT1_202290_5	CGAGAACCAAAACTGTGATG	172	0	0	0	0	62	0	0	0	0	21	16	0	0	0
sgTGGT1_202290_6	GGAAAGTGGGCTGACCGCCT	266	0	0	0	0	129	0	0	0	0	43	42	60	18	0
sgTGGT1_202290_7	CACAGACAGCGACCAGCCAG	113	4	6	0	0	42	0	0	0	0	12	11	0	0	1
sgTGGT1_202290_8	GCGGTTTCTTACGTGTTGAG	225	0	0	0	0	131	0	0	0	0	44	7	0	0	0
sgTGGT1_202290_9	ATTTAACTAGGCAACCAAGG	312	0	0	0	0	102	0	4	0	0	53	16	0	0	0
sgTGGT1_202300_1	GTTCCGCGAAAGTTCAGCCT	429	38	249	75	0	161	77	52	180	0	71	56	0	0	0
sgTGGT1_202300_10	ATTATTGTGCCGGAACCACG	148	283	4820	1591	416	58	33	49	26	64	23	28	0	24	8
sgTGGT1_202300_2	GGCCCAGTTACAGAGGAAGG	48	0	0	0	0	17	0	0	0	0	11	8	0	0	0
sgTGGT1_202300_3	ACATCGATACAAGGCAATGG	298	99	676	252	1313	150	189	214	154	208	44	39	0	0	30
sgTGGT1_202300_4	GCTTCAAGGCGCATCGCCTG	179	0	0	0	0	44	18	48	11	26	32	74	130	95	181
sgTGGT1_202300_5	ATCGCCTGCGGAGATCGCAG	120	0	0	0	0	57	0	0	0	0	34	14	0	0	0
sgTGGT1_202300_6	ACGCCCTCAAGGGTTTACCA	479	106	909	390	858	152	54	63	1	42	78	188	389	196	101
sgTGGT1_202300_7	GAGGACCGCGCACTTTCGGC	230	0	0	0	0	131	206	229	146	212	42	41	0	0	0
sgTGGT1_202300_8	GCGCCAGTTGCACCTTTCCG	431	0	0	1	0	154	70	63	160	169	71	24	0	0	0
sgTGGT1_202300_9	GGAGCAGGGCATTATTGTGC	24	0	0	0	0	8	11	0	1	0	5	3	0	0	0
sgTGGT1_202310_1	GGGATGAAGAAACTGAGGGA	90	0	0	0	0	40	0	0	0	0	21	5	0	0	0
sgTGGT1_202310_10	TCATGTGTCCCGAGGAGCGC	213	0	0	0	0	99	0	2	0	0	36	21	0	0	0
sgTGGT1_202310_2	AGTGTGGAGGCTGATACAGG	192	0	0	0	0	101	0	0	0	0	34	40	0	0	0
sgTGGT1_202310_3	ATACAGGAGGACCTACGGGA	154	0	0	0	0	61	0	0	0	0	29	12	0	0	0
sgTGGT1_202310_4	GCATTCGAGTCAGCTGAAGG	275	0	0	0	0	129	5	0	0	0	40	30	0	0	0
sgTGGT1_202310_5	GCATCCTCATGCAAACAACG	535	0	0	0	0	197	0	1	0	0	100	116	0	0	0
sgTGGT1_202310_6	GAGAAACAGCAACGTCGAAG	161	0	0	0	0	58	3	0	0	0	27	21	0	0	0
sgTGGT1_202310_7	AAAGAGATGGCGATGAGACG	199	0	0	0	0	67	0	0	0	0	29	16	0	0	0
sgTGGT1_202310_8	GATTCTTTGAAAACGTCTGG	204	0	0	0	0	89	0	0	0	0	34	11	0	0	0
sgTGGT1_202310_9	GCGCCAGGATTGTGAACCAG	197	1	0	0	0	80	2	0	0	0	30	13	0	4	0
sgTGGT1_202340_1	TATGCGAAAAGAACTCACGA	32	0	0	0	0	12	0	2	0	0	6	1	0	0	0
sgTGGT1_202340_10	GCAAATCTTGGAACCAAAGC	541	0	0	0	0	174	9	7	0	6	79	51	30	0	0
sgTGGT1_202340_2	GAAAACGTTAGCATTCAAGG	179	0	0	0	0	65	0	0	0	0	40	38	0	0	0
sgTGGT1_202340_3	GCATCAGCGTCGGAGAGAGG	188	0	0	0	0	108	0	1	0	0	27	51	29	5	80
sgTGGT1_202340_4	AAGGAAGTGGCAGCAGCTGA	115	0	0	0	0	60	0	0	0	0	18	20	0	0	0
sgTGGT1_202340_5	AAATTCGGACAACAGAGCCG	420	0	0	0	0	196	0	1	0	0	72	36	0	0	0
sgTGGT1_202340_6	ATGCTCAATTTGGAATGCGG	194	224	2661	1109	1225	70	0	0	0	0	37	15	0	0	0
sgTGGT1_202340_7	CGGTGGTGACAGCGGCAGCG	120	0	0	0	0	71	7	0	0	0	20	19	3	0	36
sgTGGT1_202340_8	CAAGAAGCGCATGGAAGGCA	228	0	0	0	0	100	0	0	0	0	29	37	6	5	1
sgTGGT1_202340_9	GCAGCCGCACAAAGTCGGAA	159	0	0	0	0	37	0	1	0	0	23	12	0	0	0
sgTGGT1_202350_1	GGGTGCAGGGGAATCCGCGG	147	0	0	0	0	60	0	0	0	0	26	20	0	0	0
sgTGGT1_202350_10	AAAGGTTCTTATCAAAGGCG	143	0	0	0	0	54	0	0	0	0	22	10	0	0	0
sgTGGT1_202350_2	GAGGCGTGTGTAGAGACAGG	320	0	0	0	0	150	0	0	0	0	44	27	0	0	0
sgTGGT1_202350_3	ACCGCGACCTGCAGCTCCGG	211	0	0	0	0	108	0	0	0	0	25	9	0	0	0
sgTGGT1_202350_4	GGAAGTCTCGGCAGAAGACG	243	0	0	0	0	96	0	0	0	0	45	34	0	0	0
sgTGGT1_202350_5	GAGATCAGGAGGATAGGCAA	212	0	0	0	0	77	0	0	0	0	17	49	0	0	0
sgTGGT1_202350_6	GATGTCGCGCAAGGATCTGG	213	0	0	0	0	74	0	6	0	0	31	40	0	0	0
sgTGGT1_202350_7	GAGACGGACCCCTGCCGCAG	301	0	0	0	0	108	0	3	0	0	47	13	0	0	0
sgTGGT1_202350_8	GACGCGTTTCGCGATTCCGA	713	0	0	0	0	243	0	0	0	0	118	100	0	0	0
sgTGGT1_202350_9	CAATCGGTCAGGCTTCGGCG	252	0	0	0	0	152	0	0	0	0	39	44	0	0	0
sgTGGT1_202360_1	GCAGACGAAGAAGCAGAAGA	90	0	0	0	0	29	0	0	0	0	14	9	0	0	0
sgTGGT1_202360_10	AGAGGACTGCAGCGAAAAGG	37	0	0	0	0	13	0	0	0	0	8	1	0	0	0
sgTGGT1_202360_2	ACATGAGGTAGGAGTTGCGG	287	0	0	0	0	129	260	250	335	313	51	37	76	43	0
sgTGGT1_202360_3	GGACGGCGACAGTGACGAAG	113	0	0	0	0	45	0	0	0	0	25	7	0	0	0
sgTGGT1_202360_4	GCAACAGTGATGTGGTGCCG	183	0	0	0	0	81	0	0	0	0	33	49	0	20	23
sgTGGT1_202360_5	GTTGACGCCTGAAGAAGTGA	195	0	0	0	0	87	0	0	0	0	33	46	10	17	125
sgTGGT1_202360_6	AACGTACCGAGGGTGAACTG	150	0	0	0	0	40	0	0	0	0	24	13	0	0	0
sgTGGT1_202360_7	GAGTTGAGGCCCTTCCCCGC	449	1	0	0	0	173	0	1	0	0	103	147	0	7	0
sgTGGT1_202360_8	AGAGTCTGTGGAGCCCAGAG	162	0	0	0	0	52	0	0	0	0	23	8	0	1	0
sgTGGT1_202360_9	TCTTCAACCTCGGACACCGG	128	121	1484	750	279	44	0	0	0	0	15	75	288	99	138
sgTGGT1_202370_1	CAAGATGCAGAAATCGGCGA	273	0	0	0	0	96	0	0	0	0	42	32	0	0	0
sgTGGT1_202370_10	GACGGTAGGCCTGGGAGAGG	218	0	0	0	0	108	0	0	0	0	44	20	0	0	0
sgTGGT1_202370_2	GGACTACAAGAAGCTGCAAG	260	0	0	0	0	114	0	0	0	0	45	27	0	0	0
sgTGGT1_202370_3	GGACATGATTCAGAAAGTCA	182	0	0	0	0	70	0	0	0	0	29	24	69	0	71
sgTGGT1_202370_4	TCTGCACGAAAACATCCCTG	94	0	0	0	0	20	0	0	0	0	20	12	0	0	0
sgTGGT1_202370_5	GAACAGCAAAGCTGTGACCG	208	0	0	0	0	91	0	0	0	0	38	21	0	0	0
sgTGGT1_202370_6	GTATGGAGGGAACCAGATGG	62	0	0	0	0	21	0	0	0	0	5	3	0	0	0
sgTGGT1_202370_7	GAGGCTCTGGCAGAGAACTG	139	0	0	0	0	74	0	0	0	0	25	2	0	0	0
sgTGGT1_202370_8	TCTGCTTGACCTTGACGCGC	253	0	0	0	0	97	0	0	0	0	37	49	0	0	0
sgTGGT1_202370_9	GCGACTGAGAGAGCTCGACG	369	13	16	22	81	165	0	0	0	0	54	40	0	0	0
sgTGGT1_202375_1	CGAGAGAGAGGACCGCGAGG	150	0	0	0	0	63	0	1	0	0	37	7	0	0	0
sgTGGT1_202375_10	TGACAAGACAAATTGCGCAC	128	0	0	0	0	54	258	389	301	424	18	21	0	6	67
sgTGGT1_202375_2	GGAAGACGAGGAGGGAGACG	52	0	0	0	0	20	0	2	0	0	13	12	0	0	0
sgTGGT1_202375_3	GAGAAGTCGAGTGTTGCCCA	552	83	397	780	69	200	0	2	0	0	104	53	0	0	0
sgTGGT1_202375_4	GCCGCCCTGAGAAATACCAA	153	262	3876	1509	629	51	0	0	0	0	28	4	25	0	8
sgTGGT1_202375_5	AAAGAGAAGGCGAAGACACG	89	0	0	0	0	45	0	0	0	0	15	12	0	0	0
sgTGGT1_202375_6	AAGGTGCCTGGAGAAGCGCA	222	51	409	2	107	76	0	0	0	0	24	27	0	0	0
sgTGGT1_202375_7	GCCGCCTGGAGAAGAAACTG	291	250	2621	924	550	119	108	67	29	175	60	14	0	0	0
sgTGGT1_202375_8	GGTTGCCCTCGCGAAACGCG	272	19	0	0	0	120	0	0	0	0	46	103	0	0	70
sgTGGT1_202375_9	GCTGGAACTGCGCAGAACAG	663	120	1293	492	498	267	0	2	5	0	102	67	0	0	0
sgTGGT1_202380_1	GGTCCCGGCGACAGACACGG	212	0	0	0	0	109	0	0	0	0	28	21	0	0	0
sgTGGT1_202380_10	CTGGAGTGGCAGGTCATCGA	214	0	0	0	0	94	0	6	0	0	44	16	0	0	0
sgTGGT1_202380_2	GAGTTGAGAGCAAGCCACTG	207	0	0	0	0	77	0	0	0	0	28	24	0	0	0
sgTGGT1_202380_3	TTGAAGCCGAGGCTCTGCGG	132	0	0	0	0	72	0	0	0	0	9	7	0	0	0
sgTGGT1_202380_4	GAGGGCAACACCGTGTGCAG	200	27	2	6	2	73	0	4	0	0	31	32	0	0	0
sgTGGT1_202380_5	GGTCCCAGCAGTTCGAGCGC	116	0	0	0	0	37	40	68	162	155	21	11	0	0	0
sgTGGT1_202380_6	CCATCGTCTGGCCCATCGGC	136	0	0	0	0	46	5	0	0	0	15	7	0	0	0
sgTGGT1_202380_7	AGGCCTCCGAGGCCATACAG	175	0	0	0	0	62	0	0	0	0	23	33	0	0	0
sgTGGT1_202380_8	AGTCAGCGACGTGTACGAGG	353	0	0	0	0	143	0	2	0	0	76	64	0	0	0
sgTGGT1_202380_9	GATCGCAATGCGTACTACGG	548	0	0	0	0	219	0	4	0	0	86	67	0	0	1
sgTGGT1_202390_1	GGAAAGCTGACAGTTCCCGA	140	0	0	0	0	63	0	0	0	0	27	31	9	20	0
sgTGGT1_202390_10	GCGTTGAGCAGGAAAACGGA	146	0	0	0	0	42	0	0	0	0	25	16	0	0	0
sgTGGT1_202390_2	ACGGTGTCTGTGAACTCGGG	568	0	0	0	0	215	0	0	0	0	63	25	49	0	0
sgTGGT1_202390_3	GCCGCGTCCGTAGCTCACAG	406	315	7671	1566	1073	138	654	652	939	1324	68	105	98	83	66
sgTGGT1_202390_4	TGCAAGAGTGGGCTATGCGG	204	51	853	610	0	89	118	92	146	155	25	10	0	0	0
sgTGGT1_202390_5	CGGGAACTCGAAGCTCGCGA	130	0	0	0	0	58	0	0	0	0	24	10	0	0	0
sgTGGT1_202390_6	GATCGGCATGAAGCTGACGA	165	0	0	0	0	73	56	54	17	13	27	17	0	0	0
sgTGGT1_202390_7	TAAGTCTCAGTGCAACGTCG	348	6	0	0	0	138	0	0	0	0	41	96	257	47	201
sgTGGT1_202390_8	AGACTTACCTCTTTCAGCGA	208	0	0	1	0	71	0	0	0	0	42	8	0	0	0
sgTGGT1_202390_9	AGTACGACGTGCGCACGTGG	419	0	0	0	0	175	1090	1327	806	1303	67	121	46	34	69
sgTGGT1_202400_1	GAGGAGACAGATAGAGGCAG	123	0	0	0	0	55	0	4	0	0	23	8	0	0	0
sgTGGT1_202400_10	AGAGTGCTGGACGACCAGGA	132	0	0	0	0	53	0	0	0	0	19	73	155	390	251
sgTGGT1_202400_2	CCGTCGCGGTCATCTCCCGG	941	956	14093	5235	34156	361	637	883	1026	893	155	243	951	725	584
sgTGGT1_202400_3	AACATGCGACCCCAAAACAG	68	0	0	0	0	13	0	0	0	0	11	5	0	0	0
sgTGGT1_202400_4	AGAGAGGGTTTCGAAGGCGA	319	515	4787	2171	1281	147	0	3	0	0	64	40	38	69	11
sgTGGT1_202400_5	GAATGCCTGACCGCAAACGG	252	0	0	0	0	86	0	1	0	0	47	108	83	61	186
sgTGGT1_202400_6	GAAAATAGAGACCAACACCG	175	6	0	0	0	62	622	817	677	799	39	50	327	125	27
sgTGGT1_202400_7	AACAGGAGAAAGTGGACCGG	149	0	0	0	0	31	0	0	0	0	25	11	0	0	0
sgTGGT1_202400_8	GAGCATTCTTTGACTAGCAG	418	395	4489	1754	1253	134	23	0	51	31	74	75	189	236	84
sgTGGT1_202400_9	GGAGCTCGTGAGCTATAGAG	327	438	4816	1537	2090	126	5	3	4	0	57	77	120	73	93
sgTGGT1_202410_1	GGAGACAGGAGACTCAGTGA	80	11	0	0	0	24	0	0	0	0	18	1	0	0	0
sgTGGT1_202410_10	AAGCCGAAGAAGCAGCGCGA	147	0	0	0	0	58	25	15	0	0	21	30	0	0	0
sgTGGT1_202410_2	GGGAACTGCATGCGACGCGG	238	0	0	0	0	103	0	0	0	0	37	29	0	0	0
sgTGGT1_202410_3	GATGCCGGGAGACACGGCGA	465	0	1	0	0	175	0	1	0	0	95	45	0	0	0
sgTGGT1_202410_4	GCCGAATGCCACCGCAGCGG	209	0	0	0	0	81	71	114	111	202	39	28	31	66	66
sgTGGT1_202410_5	GCAGACAGTCCGCCAGGCGG	265	115	55	371	0	103	211	87	77	93	40	25	2	13	3
sgTGGT1_202410_6	GCGGCCGTTCAGAACAACCG	215	0	0	0	0	100	159	89	46	246	43	33	60	0	3
sgTGGT1_202410_7	GATGTGCGTACACCCAAAGG	137	0	0	0	0	40	0	0	0	0	27	29	0	0	0
sgTGGT1_202410_8	GAAGGGACAGAGGAACACGA	45	0	0	0	0	25	0	0	0	0	2	2	0	0	0
sgTGGT1_202410_9	GCGTTCAGCAACAGTCGGGA	351	0	0	0	0	149	152	159	214	183	73	58	31	203	146
sgTGGT1_202420_1	GGTCCCGCTGCAGAAAGGCG	118	0	0	0	0	47	0	0	0	0	18	21	0	0	0
sgTGGT1_202420_10	AGAAAGAAGAGGGTGAATGG	104	0	0	0	0	49	0	0	0	0	11	10	0	0	0
sgTGGT1_202420_2	CGAGGACGAACAGAAAGAAG	55	0	0	0	0	13	0	0	0	0	9	2	0	0	0
sgTGGT1_202420_3	GAAAGCAGCTTCATCCACCG	190	0	0	0	0	48	0	0	0	0	32	47	157	132	116
sgTGGT1_202420_4	CCAATGATTGAAGCCAGGGG	267	2	0	5	0	103	0	0	0	0	37	2	0	0	0
sgTGGT1_202420_5	GACGTCAACATGCACTCTGG	328	0	0	0	0	109	61	26	37	62	63	48	0	0	0
sgTGGT1_202420_6	GGTGTGGTCCTGGCGGACCG	164	0	0	0	0	63	0	0	0	0	21	2	0	0	0
sgTGGT1_202420_7	CAATTTGGTTCGGATTGACG	158	267	3547	1169	235	70	0	0	0	0	21	20	0	0	0
sgTGGT1_202420_8	GCGGGAACACAAAACGGGTG	460	54	181	136	77	176	94	7	49	139	64	58	0	0	0
sgTGGT1_202420_9	GTGTTCCCGCTGCCGGACGC	328	140	1850	236	462	130	20	0	0	16	58	34	0	0	0
sgTGGT1_202430_1	AAAGAGGGCGAAGAAGCGGA	282	0	0	0	0	94	0	0	0	0	34	20	0	0	0
sgTGGT1_202430_10	AATGGAAGCCGACCTGCTGG	245	0	0	0	0	74	419	441	360	407	45	29	0	0	0
sgTGGT1_202430_2	CAGAAGGACGCAAGAAGCGC	253	0	0	0	0	95	0	0	0	0	44	18	0	0	0
sgTGGT1_202430_3	GAAGCGCCGGGACAAGAAGA	86	0	0	0	0	36	0	0	0	0	15	6	0	0	0
sgTGGT1_202430_4	GAAGAAGGGAGCGACTACCG	129	0	0	0	0	49	0	0	0	0	25	18	0	0	0
sgTGGT1_202430_5	GAGGGACACTCGGAGTCCCG	178	0	0	0	0	95	0	3	0	0	35	20	89	0	0
sgTGGT1_202430_6	CCACACAGACACAGACGCGG	181	45	73	41	51	77	95	104	49	66	29	27	84	122	59
sgTGGT1_202430_7	AGGGGAAAGCAACAGCCAGG	30	0	0	0	0	21	749	1005	644	1187	7	0	0	0	0
sgTGGT1_202430_8	GAAAGAAGGACACAAAAGGG	19	0	0	0	0	10	48	82	92	52	4	1	0	0	0
sgTGGT1_202430_9	GAGGCTCGGAAAATCCGAGA	174	0	1	0	0	44	0	0	0	0	18	6	0	0	0
sgTGGT1_202440_1	GCAGCCCTCGAGAAATGGGA	94	0	0	0	0	32	0	0	0	0	11	4	0	0	0
sgTGGT1_202440_10	CTCCGGATTCGGTCCAGAGG	270	0	0	0	0	124	0	0	0	0	46	14	0	0	0
sgTGGT1_202440_2	GTTTGCCAGACTCTTCGCGC	210	0	0	0	0	90	0	0	0	0	37	10	0	0	0
sgTGGT1_202440_3	GCTTACCGAGCAGACCTCGG	209	0	0	0	0	54	0	0	0	0	47	13	0	0	0
sgTGGT1_202440_4	GGTTGGGTCGCAGTCTGCGA	730	0	0	0	0	276	0	0	0	0	123	47	0	0	0
sgTGGT1_202440_5	GTTGCTCGAGAGGAAAGGAC	95	0	0	0	0	51	0	0	0	0	16	21	0	0	0
sgTGGT1_202440_6	CTTGGTCCCACAACCCGAGA	180	0	0	0	0	54	0	0	0	0	28	11	0	0	0
sgTGGT1_202440_7	GTCGTTCTTCGACGCAGACG	273	0	1	0	0	123	0	0	0	0	42	40	0	1	0
sgTGGT1_202440_8	GGAGAGAAAGTGTGTGCGGT	183	0	0	0	0	84	0	0	0	0	25	25	0	0	0
sgTGGT1_202440_9	GTTCACGTCGATGGAAAAGG	786	536	7675	2857	3484	251	214	156	174	191	134	103	2	0	0
sgTGGT1_202445_1	GCGGGGCAGCAGAACCCGGA	198	0	0	0	0	95	2	0	0	0	34	106	427	851	237
sgTGGT1_202445_10	AGCTCGCAGAACTGAGACAA	193	0	0	1	0	77	424	696	307	664	33	33	0	0	0
sgTGGT1_202445_2	TCAGGAGGTCACGCGTGCAA	98	0	0	0	0	52	190	205	263	209	27	60	23	47	40
sgTGGT1_202445_3	GCGGCAACCGAAACCTGCCT	230	0	1	1	0	96	734	881	777	1209	42	87	84	11	40
sgTGGT1_202445_4	TAGGTAGTTTGTAGTCCAGG	198	0	0	0	0	80	0	0	0	0	33	34	33	16	28
sgTGGT1_202445_5	GTTTCTTCCGTGATCATCGC	364	55	949	173	193	144	0	0	0	0	43	58	15	11	0
sgTGGT1_202445_6	GGAATCAAATCATCCCATCC	335	791	13236	4483	4151	97	30	31	32	63	64	640	183	523	1143
sgTGGT1_202445_7	GGTAAAGCAGGGGTAGTGCG	144	6	0	0	0	57	0	0	0	0	20	34	37	124	17
sgTGGT1_202445_8	CGGCTGAAAAGAACGCTCAT	450	0	0	0	0	189	951	1382	1277	1180	65	44	14	27	66
sgTGGT1_202445_9	GTGCAAAGGCAAGTTCTCCC	267	350	6578	1937	1379	76	737	998	991	1078	34	134	283	139	226
sgTGGT1_202450_1	AGAACGAGAAACAGCAACGG	20	0	0	0	0	9	0	0	0	0	4	2	0	0	0
sgTGGT1_202450_10	AAACTCGCCAGACAGTTCCG	164	212	1611	332	239	64	81	47	32	28	38	18	0	0	0
sgTGGT1_202450_2	AGGGCCACCTCCGCAGACAG	193	27	30	112	0	73	0	0	0	0	34	20	0	0	0
sgTGGT1_202450_3	GAAGCCACGGAGTTAGCAGG	166	91	698	181	415	65	0	0	0	0	36	19	0	0	0
sgTGGT1_202450_4	GTTCTGCAGACACCAAGTGA	527	702	4192	1908	3356	187	218	136	81	212	75	179	219	190	108
sgTGGT1_202450_5	GAGGTCTTTCGCACCAGCGA	759	41	200	77	149	270	353	225	325	281	109	184	35	41	35
sgTGGT1_202450_6	GAGGAACGGGAAGCAACAAG	315	50	212	137	0	132	7	23	0	0	65	74	63	9	3
sgTGGT1_202450_7	GCATGCGTCTCGACAGACGG	103	0	0	0	0	57	0	6	0	0	18	37	27	9	1
sgTGGT1_202450_8	CGTGAGGACCTTGCTCGCGC	156	16	0	0	0	80	0	0	0	0	35	22	0	0	0
sgTGGT1_202450_9	CGACATGAACCGGGAAGCCA	407	0	0	0	0	134	0	1	0	0	78	55	0	0	0
sgTGGT1_202460_1	GGGGCGAGGGATTCTCACCA	219	77	559	160	84	102	0	0	0	0	46	18	8	0	0
sgTGGT1_202460_10	GCGCTCATCCGGCTCCCCAG	185	0	0	0	0	85	0	0	0	0	37	2	0	0	0
sgTGGT1_202460_2	GCAGAACCAACCTCCCGCAC	215	0	0	0	0	80	0	0	0	0	50	15	0	0	0
sgTGGT1_202460_3	GCAGCCAGCACGGCAGAAGG	172	0	0	0	0	53	0	0	0	0	20	9	0	0	0
sgTGGT1_202460_4	GACGCTCCTCCCGCATCCGC	268	0	0	0	0	125	0	0	0	0	47	47	0	0	0
sgTGGT1_202460_5	GGCCTTCGACAACGACAGAG	198	0	0	0	0	56	9	0	1	4	25	22	0	0	0
sgTGGT1_202460_6	GATGTTGCAGGGAAAAGGCG	240	0	0	0	0	109	0	0	0	0	43	31	0	0	0
sgTGGT1_202460_7	GGAGAAGACCAAAGAAAACG	149	0	0	0	0	37	0	0	0	0	21	1	0	1	0
sgTGGT1_202460_8	GACTTGTTGATAGGATGAGG	581	0	1	0	0	214	0	0	0	0	110	43	0	0	0
sgTGGT1_202460_9	GTTGAAAGTCGAATTGGCAG	184	0	0	0	0	58	0	0	0	0	39	16	0	0	1
sgTGGT1_202470_1	GAAGAGTGAAGAGGAACGGG	121	0	0	0	0	41	0	0	0	0	20	7	0	0	0
sgTGGT1_202470_10	AGGGTTGCCACTCACACGGA	99	0	0	0	0	41	0	0	0	0	16	12	0	0	0
sgTGGT1_202470_2	GGAGCGCGAGGAGTGCAGGG	181	0	0	0	0	87	0	0	0	0	33	9	0	1	0
sgTGGT1_202470_3	AGAGTCGCAGGCGGAAAGGG	200	6	0	11	0	66	0	0	0	0	38	27	5	77	14
sgTGGT1_202470_4	GGAAAGGGAGGAACAAGCCG	64	0	0	0	0	33	0	0	0	0	9	15	0	0	0
sgTGGT1_202470_5	GGATTGGGAAGCCGCAGCGA	1045	0	0	0	0	417	53	17	15	1	158	95	17	75	53
sgTGGT1_202470_6	GGACTGCGCAGATTTCGGAG	323	0	0	0	0	122	0	0	0	0	50	23	0	0	6
sgTGGT1_202470_7	GGTGCGACAAGCAAAGGCGA	148	0	0	0	0	85	0	0	0	0	26	22	0	0	0
sgTGGT1_202470_8	GAAACGCGACGCCCTCCTCG	663	0	0	0	0	159	1	0	0	0	146	72	0	0	1
sgTGGT1_202470_9	GAAGGAGCGTCAAGCAGCGT	145	0	0	0	0	59	0	0	0	0	21	47	0	0	0
sgTGGT1_202480_1	ACTACGCACCGGAGACCCCG	70	0	0	0	0	11	0	0	0	0	9	3	0	0	0
sgTGGT1_202480_10	TACAGCGGAGGCAGACGCGG	139	103	434	554	0	45	189	148	102	94	22	10	0	0	0
sgTGGT1_202480_2	GAGCAGCGGACTCTCGCCGG	355	0	0	0	0	152	0	0	0	0	58	21	0	0	0
sgTGGT1_202480_3	GAGGAGAGAGAAGAGTACGG	124	0	0	0	0	51	0	0	0	0	17	6	0	0	0
sgTGGT1_202480_4	GAAGAGAGACCAGCAGAGGG	220	0	0	0	0	64	0	0	0	0	30	9	0	0	0
sgTGGT1_202480_5	GGTGGAGCCCCACTACGCAC	213	0	0	0	0	98	10	2	21	10	33	34	19	0	16
sgTGGT1_202480_6	GCGTCTTGCCCGGAATGAGG	216	124	275	264	301	85	92	32	105	94	30	17	0	0	0
sgTGGT1_202480_7	GTGCAGGCGATGCTACGCCA	242	3	11	117	0	105	117	42	140	351	54	48	0	0	0
sgTGGT1_202480_8	GAGAAGAAGAAGGGATACCG	245	0	0	0	0	71	19	11	14	25	28	23	0	0	0
sgTGGT1_202480_9	GAGTACGGAGGAGAGAGACG	538	0	0	0	0	227	0	0	0	0	103	53	0	0	0
sgTGGT1_202490_1	TGGAGGAACACACAGAGCAG	52	0	0	0	0	26	42	57	52	18	14	12	0	0	0
sgTGGT1_202490_10	CGTCAAAGCAGATAGGGCGG	385	89	733	389	1098	178	0	0	0	0	67	58	11	14	38
sgTGGT1_202490_2	GAAGAAAGGTCAGAAGGAAG	122	0	0	0	0	56	5	0	0	0	21	3	0	0	0
sgTGGT1_202490_3	GGAGAGAGAGAACGAGGCGA	168	0	0	0	0	77	0	0	0	0	35	15	0	0	0
sgTGGT1_202490_4	GGGCAAGGAAGAAGACGCAG	228	0	0	0	0	95	0	0	0	0	44	47	0	0	0
sgTGGT1_202490_5	GGAGAAGAAACAGAACACGA	179	19	0	0	0	70	0	0	0	0	30	21	0	0	0
sgTGGT1_202490_6	GGGGCTCATCAGAGACGCAG	144	106	315	38	213	78	0	0	0	0	28	8	0	0	0
sgTGGT1_202490_7	CAGGAGAGCGAAGCCGGACG	172	0	0	0	0	70	0	0	0	0	23	65	25	35	17
sgTGGT1_202490_8	GACGGAGAGGAGGGGACCGA	205	0	0	0	0	80	0	0	0	0	38	12	0	0	0
sgTGGT1_202490_9	GCAGTCGTCAGGGCCAGGGG	404	0	0	0	0	170	0	0	0	0	81	42	0	0	0
sgTGGT1_202500_1	GGTACGCAGACAATTGCACG	293	0	0	0	0	114	0	0	0	0	42	40	0	0	0
sgTGGT1_202500_10	CCACACAGCGCTCTGCCCGA	408	0	0	0	0	177	14	1	0	0	72	25	0	0	0
sgTGGT1_202500_2	GGCTGGCTCGGAAGAAGCTG	467	0	0	0	0	174	0	5	0	0	78	44	0	0	1
sgTGGT1_202500_3	GACGAGAGACTGGAAAGCCA	279	0	0	0	0	112	0	0	0	0	60	65	0	0	0
sgTGGT1_202500_4	CGAGGGACGAGCCGAACTGA	223	0	0	0	0	98	0	0	0	0	28	11	0	0	0
sgTGGT1_202500_5	AGTTGGCCGCGTAGAAGACG	193	0	0	0	0	107	0	0	0	0	31	18	0	0	0
sgTGGT1_202500_6	ATGCAGAAGCAACTCGGCGC	347	0	0	0	0	151	1	0	0	0	63	43	0	0	0
sgTGGT1_202500_7	GACGAAGAAAGTGATCCAGG	230	0	0	0	0	82	0	3	0	0	37	6	0	0	0
sgTGGT1_202500_8	GTTCACCATAAAGTTCCAGA	338	0	0	0	0	102	0	0	0	0	50	16	0	0	0
sgTGGT1_202500_9	GCAGTCTCGCGGCTACCGCT	708	0	1	0	0	279	0	0	0	0	108	66	0	0	0
sgTGGT1_202510_1	AAGAGCGTCACAAAGACGAG	89	5	64	0	0	42	0	0	0	0	16	76	46	266	146
sgTGGT1_202510_10	CGAGGCTGTTGGACAAACGC	263	756	10647	2746	792	125	254	255	330	337	39	58	8	42	52
sgTGGT1_202510_2	GAAAGAAACTGAGCAGCGCG	459	55	557	253	236	155	449	465	304	419	89	49	5	1	2
sgTGGT1_202510_3	GACGAGAGACTGGAAGGCCA	81	0	0	0	0	30	0	0	0	0	16	25	0	0	0
sgTGGT1_202510_4	GGTGCCGGAGCGATAGCCGC	176	36	226	436	0	73	294	270	319	387	25	44	63	79	4
sgTGGT1_202510_5	GAACTGGAGGAATTTGGTGC	494	0	0	0	0	141	701	689	450	568	75	40	1	0	0
sgTGGT1_202510_6	CGAAGGATGAGCCGAACTGG	60	6	5	3	0	20	0	0	0	0	12	7	0	0	0
sgTGGT1_202510_7	TGGATGCAGAAGCAACTCGG	698	0	0	0	0	214	0	2	0	0	87	49	0	0	0
sgTGGT1_202510_8	GGTGAAAACAATCCCCATGT	83	0	0	0	0	29	0	0	0	0	20	17	0	0	0
sgTGGT1_202510_9	CTCAGCATCAAACAATCCCG	113	0	0	0	0	32	0	0	0	0	20	4	0	0	0
sgTGGT1_202520_1	GAAAAGAGAAGACAAGCGGG	160	279	1008	304	585	69	8	0	0	0	22	17	10	0	0
sgTGGT1_202520_10	GAGAAATGCGCCGAAAAGGG	181	0	0	0	0	69	0	0	0	0	26	14	0	0	0
sgTGGT1_202520_2	GGGGTGGTACGCGACAGCGA	81	0	0	0	0	25	0	0	1	35	14	15	0	0	0
sgTGGT1_202520_3	GAAGCGTACGAGAAGAGGGG	132	0	0	0	0	40	0	2	0	0	23	12	0	0	0
sgTGGT1_202520_4	CCAGAGAGGAGATGAGGAGG	120	0	0	0	0	40	0	0	0	0	11	17	0	0	0
sgTGGT1_202520_5	GAGAAGGGCCAGCAGGGTCG	73	0	0	0	0	36	0	0	0	0	17	7	0	0	0
sgTGGT1_202520_6	GAAGTGGGGAGGAGGAACGC	158	1	0	0	0	62	0	0	0	0	33	17	0	0	0
sgTGGT1_202520_7	AGAGGTCCAGACAGAAGACA	285	0	0	0	0	109	0	6	0	0	48	113	78	118	37
sgTGGT1_202520_8	GACACGGAGACGACGGACGG	209	0	0	0	0	78	83	104	42	39	41	89	22	0	22
sgTGGT1_202520_9	GTGCGGGGAGGAGACGACCG	132	0	0	0	0	21	0	0	0	0	21	21	0	0	0
sgTGGT1_202530_1	GAGAGAGGAACAGCGAGCAG	22	0	0	0	0	13	0	0	0	0	7	8	0	0	0
sgTGGT1_202530_10	ACAAACAGGAAAACGCGCGG	60	0	0	0	0	21	0	0	0	0	3	2	0	0	0
sgTGGT1_202530_2	AGAGACGCCGAAGCGAGAGG	194	0	0	0	0	80	0	0	0	0	30	26	0	0	0
sgTGGT1_202530_3	ATCGGAGCGAAACGGAACGG	150	0	0	0	0	50	49	2	2	0	28	34	0	0	0
sgTGGT1_202530_4	GAAACTCCCGACGAGCGCAG	505	0	0	1	0	241	2	2	0	0	84	37	0	0	0
sgTGGT1_202530_5	GAAGAGGGCCAAGGAACGAG	35	0	0	0	0	14	0	0	0	0	3	6	0	0	0
sgTGGT1_202530_6	CCAGCGCCCTCCTCAAGCCA	370	0	0	0	0	107	0	5	0	0	85	54	0	0	0
sgTGGT1_202530_7	GAAGACTCCGTGGCTTGAGG	273	0	0	0	0	101	0	0	0	0	53	31	0	0	1
sgTGGT1_202530_8	GAGGAGAGGGGAAGACTCCG	26	0	0	0	0	5	0	0	0	0	6	1	0	0	0
sgTGGT1_202530_9	GAAGAAACCGAAACAGCTGA	622	0	0	0	0	186	0	1	0	0	79	38	1	0	0
sgTGGT1_202540_1	GAAGAGCGCGAACTTTCCAG	170	0	0	0	0	80	72	0	18	30	33	13	0	0	0
sgTGGT1_202540_10	GAAACCACGAGAAGAGGCAC	83	2	7	0	1	27	0	0	0	0	14	8	0	0	0
sgTGGT1_202540_2	GGCGAGGCTGAAGACGACGA	63	0	0	0	0	25	0	0	0	0	17	0	0	0	0
sgTGGT1_202540_3	GAAGCTCGCACATCTCGCGT	825	52	66	36	0	278	511	128	270	352	133	179	23	0	0
sgTGGT1_202540_4	GCTCTCTGCAGTCCCAGGGG	417	0	0	0	0	152	2	1	0	0	68	45	20	48	0
sgTGGT1_202540_5	AAGAATGCGGAGCAGCCCGG	64	0	0	0	0	18	0	2	0	0	18	10	0	0	0
sgTGGT1_202540_6	GAAGAGACAGAGGGAGAAGA	62	0	0	0	0	29	0	0	0	0	10	1	0	0	0
sgTGGT1_202540_7	GAATACGACTCAAAGAGAAG	195	0	0	0	0	60	7	0	0	0	29	54	0	0	0
sgTGGT1_202540_8	GAGAAAGAAGACCTTGGCGA	218	16	49	0	0	76	37	3	48	23	49	17	0	0	0
sgTGGT1_202540_9	AGACAGCTGGAAGAGAACAA	92	0	0	0	0	25	0	0	0	0	11	8	0	0	0
sgTGGT1_202550_1	GAGGTGAGGTGTGGGGACGG	218	0	0	0	0	86	0	0	0	0	38	32	0	0	0
sgTGGT1_202550_10	GTACGGCGTCACATGAACCA	465	91	792	445	506	218	0	0	0	0	78	139	61	14	99
sgTGGT1_202550_2	GACGAGAGACATCCGCGAGG	165	36	84	79	0	77	12	0	0	0	32	26	64	73	1
sgTGGT1_202550_3	GGAGCCTCCCTGCGCAACGG	312	0	0	0	0	109	128	74	83	71	45	63	7	3	1
sgTGGT1_202550_4	AGAGACACGAAGCATACCGG	177	0	0	0	0	55	0	0	0	0	24	27	0	0	0
sgTGGT1_202550_5	GGAGCCAAAGCCATAAGCGG	141	10	0	0	0	57	0	0	0	0	20	4	0	0	0
sgTGGT1_202550_6	GGGGCGCCACAGAACCACGA	69	0	0	0	0	22	0	0	0	0	14	11	7	0	14
sgTGGT1_202550_7	GCAGCCCAGAAGCTCTGCGG	232	0	1	0	0	103	616	806	394	811	48	18	0	0	0
sgTGGT1_202550_8	CCGCGGAGGAAAGTCCACAG	196	9	0	0	1591	72	0	0	0	0	19	44	7	0	48
sgTGGT1_202550_9	AAGAACGCGAGACGTCGGGA	294	51	226	83	0	146	82	62	43	105	58	60	74	33	69
sgTGGT1_202568_1	GCGCCTCACCCTCAAGGGGA	241	0	0	0	0	103	0	0	0	0	51	30	0	0	0
sgTGGT1_202568_10	GTTGACTCATCGTCAAAGAA	332	0	0	0	0	110	0	0	0	0	53	26	0	0	0
sgTGGT1_202568_2	CAGCCGGAAGGCCTTCTCCG	303	0	0	0	0	144	0	0	0	0	51	26	0	0	0
sgTGGT1_202568_3	CTGAAGAAACCTGTGAGGAG	166	0	0	0	0	58	0	0	0	0	16	13	0	0	0
sgTGGT1_202568_4	TGTGAGGAGCGGTACCCCGT	213	0	0	0	0	67	0	0	0	0	32	32	0	0	0
sgTGGT1_202568_5	GAATCCGAACTGGACGCCCG	567	0	0	0	0	209	0	0	0	0	128	66	0	0	0
sgTGGT1_202568_6	TCTTCGAGATCCCCATGTCG	243	0	0	0	0	81	0	0	0	0	42	7	0	0	0
sgTGGT1_202568_7	ACAAGAAGACAAGAGAGACA	76	0	0	0	0	36	0	0	0	0	12	7	0	0	0
sgTGGT1_202568_8	AAGAAGAGCAGAATCCGAAC	126	0	0	0	0	36	0	0	0	0	16	8	0	0	0
sgTGGT1_202568_9	GCGGCGTCGTACCGCGACAT	161	0	0	0	0	76	0	0	0	0	22	40	0	0	0
sgTGGT1_202572_1	GGTATACCGACCTGAAGGGA	165	0	0	0	0	66	0	0	0	0	28	24	0	0	0
sgTGGT1_202572_10	AGAGAACAGGAGTTGACCCG	106	0	0	0	0	40	35	75	21	0	16	11	0	0	0
sgTGGT1_202572_2	GGTGTACAGACACCACGTCG	397	0	0	0	0	174	0	0	0	0	76	42	0	0	0
sgTGGT1_202572_3	GAGGCAAACGAAGAGCCGAG	276	0	0	0	0	75	0	0	0	0	42	28	0	0	0
sgTGGT1_202572_4	CGCGAACGGGAAGAAAACGG	138	0	0	0	0	45	0	0	0	0	29	24	3	45	17
sgTGGT1_202572_5	CATGGGTCCAAGACATCCGC	228	0	0	0	0	71	0	3	0	0	37	53	0	0	0
sgTGGT1_202572_6	GAGAGAAAAGGGCAAAGCGA	76	0	0	0	0	34	0	0	0	0	17	11	0	0	0
sgTGGT1_202572_7	GGCGGTCGCCACAACAGCGT	466	0	0	0	0	187	0	0	0	0	76	49	0	0	0
sgTGGT1_202572_8	AATGCGTGCATAGAGAGCGT	247	0	0	0	0	103	0	0	0	0	40	23	0	0	0
sgTGGT1_202572_9	ACGGCCGCCAAAGAGAAGAG	193	0	0	1	0	75	3	0	0	0	35	9	0	0	0
sgTGGT1_202580_1	GATACGCGAAGACGTTGGGA	164	0	0	0	0	55	3	0	0	0	21	11	0	0	0
sgTGGT1_202580_10	CGAGATCATGGACACCAACG	215	158	4161	878	884	257	177	156	243	222	38	31	0	0	1
sgTGGT1_202580_2	GACTCCGCTCTCCTACGGCG	221	48	560	658	0	96	333	267	375	357	50	31	4	102	11
sgTGGT1_202580_3	AGTGTGGACGATGAAGGCGC	95	0	0	0	0	42	5	0	0	0	19	30	0	0	0
sgTGGT1_202580_4	GTGGATCAAAACCTTTGGCG	262	0	0	0	0	57	0	0	0	0	44	11	13	0	2
sgTGGT1_202580_5	GTATCGCAAGCATATCGAGA	266	0	0	0	0	85	0	0	0	0	45	155	380	135	312
sgTGGT1_202580_6	GCGATCTGAGAGCGTGGCGG	217	706	11838	3612	985	105	320	298	229	243	42	25	0	0	0
sgTGGT1_202580_7	TATCGGACAAGAAGAAGCCG	126	41	310	80	0	62	0	0	0	0	23	6	0	0	0
sgTGGT1_202580_8	ACGGCCTTGGAGAAGGCTGG	71	0	0	0	0	24	0	0	0	0	12	10	0	0	0
sgTGGT1_202580_9	TCTGAGGCATGCGAATGAGA	129	0	0	0	0	73	522	806	778	928	24	23	0	0	0
sgTGGT1_202590_1	GGAAACGAAGGAAACAGCAG	313	0	0	0	0	145	584	639	500	581	52	18	0	0	0
sgTGGT1_202590_10	TGTGTGAGACAGCACGGAGA	126	0	0	0	0	44	76	1	20	130	12	12	0	0	0
sgTGGT1_202590_2	GATCGACAGGGACTTCGACG	375	0	0	0	0	171	14	9	0	0	78	83	40	93	25
sgTGGT1_202590_3	GAGAGAAGACGAAGACGAGG	79	0	0	0	0	25	0	0	0	0	13	15	0	0	0
sgTGGT1_202590_4	GGAAGTCGGGCCACAAGCAG	63	0	0	0	0	23	0	0	0	0	17	54	133	211	144
sgTGGT1_202590_5	GAAGCAGGCACACAGAAAGG	500	0	0	0	0	160	205	556	533	588	69	53	1	0	0
sgTGGT1_202590_6	GCCGGAAAGAGACACAGCGA	150	0	0	0	0	69	0	0	0	0	41	12	0	0	0
sgTGGT1_202590_7	GAGAAGGAGGAAGAGACAGA	186	0	0	0	0	37	0	0	0	0	35	13	0	0	0
sgTGGT1_202590_8	GAGGACGATAGGGCCACCGA	275	16	9	2	0	99	111	222	265	208	47	47	0	0	0
sgTGGT1_202590_9	GAATCATCTGATCCAGCAGG	431	188	3685	1973	1604	143	129	135	119	114	47	65	12	0	0
sgTGGT1_202600_1	TGACAGCTTCGTTGGAACAG	282	0	0	0	0	109	0	0	0	0	42	141	172	180	419
sgTGGT1_202600_10	AAAGCTCCTGGTTCTGGAAC	228	103	1805	743	908	69	0	0	0	0	31	5	16	1	10
sgTGGT1_202600_2	GCGCCTCTACAGATCCGCGT	383	105	3910	197	557	150	6	3	0	7	63	108	72	80	155
sgTGGT1_202600_3	GACGATTCAGTCGAAAGGAA	289	859	12855	4491	480	94	291	422	422	426	57	28	1	0	0
sgTGGT1_202600_4	GCCAATGCTGAACGTCGAAG	232	408	7046	2013	450	93	10	4	0	0	43	43	0	0	0
sgTGGT1_202600_5	AGAGAAGTCTGAAATGCTCA	169	181	1847	415	223	45	0	0	0	0	28	18	0	4	0
sgTGGT1_202600_6	GACAGCTGTCGCAATCGACA	66	0	0	0	0	28	0	0	0	0	16	7	0	0	0
sgTGGT1_202600_7	CAATCGACAAGGAACGAGAG	196	0	0	0	0	96	0	0	0	0	25	20	9	0	0
sgTGGT1_202600_8	GCGCTTCCTTGCGCGCAGCA	66	0	0	0	0	26	0	0	0	0	11	6	0	0	0
sgTGGT1_202600_9	GTGGTACAAGTGCTGCCTCA	373	0	0	1	0	122	660	603	816	809	49	107	29	6	1
sgTGGT1_202610_1	GAGTGAACGATCCGTCGCGG	442	0	0	0	1	216	362	437	342	416	61	40	64	0	0
sgTGGT1_202610_10	GAACTTTGTGAGCTGCGCGT	685	85	761	432	0	251	393	569	298	610	104	97	413	342	704
sgTGGT1_202610_2	CAAGCGGAACGAAAGACCGA	49	60	3199	478	347	18	0	0	0	0	10	7	0	0	0
sgTGGT1_202610_3	GCAGCTTCGAGTCGACGCCC	206	0	0	0	0	95	0	0	0	0	60	28	0	0	0
sgTGGT1_202610_4	GCGCCTGCGCGTGGAAGCAG	574	1363	26841	9310	3954	237	0	0	0	0	102	226	705	649	312
sgTGGT1_202610_5	GAAGCGTACAAAGTCTCCAA	269	0	0	0	0	82	13	11	35	26	41	121	545	284	222
sgTGGT1_202610_6	AGTACATGAAAGACAACCCG	257	27	801	303	53	98	5	0	0	2	44	62	319	95	158
sgTGGT1_202610_7	GCGGATGAAACACGCTGTGA	369	863	22878	4779	2337	140	124	150	179	193	78	310	1084	941	1116
sgTGGT1_202610_8	CCATGCCTGGAACTCCCTGG	289	0	0	0	0	131	347	426	385	482	49	81	140	96	92
sgTGGT1_202610_9	GAGAGTCCGAGCTCGAGAAG	132	202	2515	949	440	66	359	550	369	697	26	53	112	405	106
sgTGGT1_202620_1	GCAAAGGAAAGAGGGAACGT	244	3	0	0	0	103	381	290	324	755	34	197	416	103	840
sgTGGT1_202620_10	GATCCAGCGGGCGAGCGGGA	151	0	0	0	0	59	44	34	25	48	22	12	0	0	0
sgTGGT1_202620_2	GGGAACGTCGGAGGAAACGT	161	0	0	0	0	84	18	12	23	19	24	172	237	200	371
sgTGGT1_202620_3	GTTTGCTTCAAGTTTAGCGG	314	438	5145	2824	781	117	280	331	352	217	41	31	2	44	5
sgTGGT1_202620_4	GCGCTCCTGGCTCTACCAGG	626	290	3176	894	99	225	1311	1152	1437	1942	88	222	274	261	259
sgTGGT1_202620_5	CAGTTCATACCCGTATACGG	165	75	620	155	70	47	38	78	59	52	27	50	32	58	42
sgTGGT1_202620_6	GGCAGGTCAAGGTCACACCC	287	252	6378	1968	281	98	137	138	173	80	58	425	951	607	503
sgTGGT1_202620_7	CACTCGGGAAGCGACCGCGA	122	0	0	0	0	42	77	160	161	135	29	28	16	28	22
sgTGGT1_202620_8	GGAAGAACTGGGAAGACAAG	64	0	1	0	0	17	0	0	0	0	16	2	0	0	0
sgTGGT1_202620_9	TGAAAATTTGCCAGGGGCGG	93	64	55	60	0	41	0	0	0	0	14	1	26	0	7
sgTGGT1_202630_1	GCATCTTCCGCAGACAGAGG	233	0	0	0	0	94	0	0	0	0	28	26	0	0	0
sgTGGT1_202630_10	GCGGCCGTTGACGCTCCAGG	203	0	0	0	0	68	0	2	0	0	29	28	0	0	0
sgTGGT1_202630_2	GCGGAGGACACAGGGAGAAG	261	0	0	0	0	105	0	3	0	0	49	54	1	0	0
sgTGGT1_202630_3	GGAGATCGGCACGAAGACGA	183	0	0	0	0	58	0	0	0	0	35	9	0	0	0
sgTGGT1_202630_4	GGTGCACCTGCATGCAGCGC	510	0	0	0	0	207	0	4	0	0	92	94	0	0	0
sgTGGT1_202630_5	GGAGAGAAGATGGCGGGCAG	114	0	0	0	0	46	0	0	0	0	23	7	0	0	0
sgTGGT1_202630_6	CCGGGAGGTGGAGATGGCCG	99	0	0	0	0	38	3	0	0	0	18	10	0	0	0
sgTGGT1_202630_7	CATGCGTCGGAGCCGGGAGG	317	0	0	0	0	116	0	1	0	0	49	22	0	0	0
sgTGGT1_202630_8	TCTTTCGGCACATGCAGCGA	227	0	0	0	0	97	0	0	0	0	39	37	0	0	0
sgTGGT1_202630_9	GCTCCCAGGTCCCTCCCCAG	162	0	0	0	0	54	0	0	0	0	30	17	0	0	0
sgTGGT1_202640_1	GAGAAACGCAATCGTAACGA	234	0	0	0	0	85	0	0	0	0	46	33	0	0	0
sgTGGT1_202640_10	AGAAGAAGGGAAGAAGGTGG	151	0	0	1	0	54	0	0	0	0	26	18	0	0	0
sgTGGT1_202640_2	GCAACGGCGACGAGGAACGG	130	0	0	0	0	59	0	0	0	0	30	20	0	0	0
sgTGGT1_202640_3	GGAACACAAGCAAGAAACAG	47	0	0	0	0	27	0	5	0	0	13	3	0	0	0
sgTGGT1_202640_4	TGAGGCTGGACAAACAGCGC	182	0	0	0	0	80	180	309	96	786	28	23	0	0	1
sgTGGT1_202640_5	GAAGAGAGAGAAACAAGAGG	99	0	0	0	0	39	0	0	0	0	7	1	0	0	0
sgTGGT1_202640_6	GCTGCCGCGACGAGAACCGA	328	0	0	1	0	116	82	0	23	7	43	75	23	7	23
sgTGGT1_202640_7	GGATTTTCCAAACAGAACGA	68	0	0	0	0	22	0	0	0	0	12	11	0	0	0
sgTGGT1_202640_8	GACGAAGGAGAAGAACGCGG	126	0	0	0	0	69	0	1	0	0	28	10	0	0	0
sgTGGT1_202640_9	GGTGAAGCCCGGAGGAGCGG	84	49	19	50	0	46	0	0	0	0	19	4	0	0	0
sgTGGT1_202650_1	ACGGCCGCCACAGCTCACGG	140	2	0	0	0	50	5	0	0	0	30	19	0	0	0
sgTGGT1_202650_10	GGAAGACTTAAATCCTCCCG	54	0	0	0	0	21	0	0	0	0	4	6	0	0	0
sgTGGT1_202650_2	TTTGCCAGCCACAGACGCGC	273	0	0	0	0	114	0	1	0	0	59	30	0	0	0
sgTGGT1_202650_3	GAGATGCACATTGCACACAG	331	52	98	185	0	125	70	2	5	0	66	41	0	0	0
sgTGGT1_202650_4	AAGCTTGCGGCTCTCCACGG	241	23	0	29	0	100	1	21	0	0	39	4	0	0	0
sgTGGT1_202650_5	GCACAAATCACTCCTTGCAC	196	0	0	0	0	64	0	0	0	0	42	46	0	0	0
sgTGGT1_202650_6	GACTCGGCGAAATCGACCGC	154	0	0	0	0	72	25	3	1	0	44	21	0	0	0
sgTGGT1_202650_7	GAGGAAGGAAGGCCGGCCGA	118	0	0	0	0	29	0	0	0	0	17	16	0	0	0
sgTGGT1_202650_8	GGCGTCGGACGTCTACGCTG	283	0	0	0	0	143	0	0	0	0	64	55	0	0	0
sgTGGT1_202650_9	AAACAGGAGATGAAACGCAG	73	0	0	0	0	26	0	0	0	0	8	21	0	0	0
sgTGGT1_202680_1	GAAGCGGTTTCTGAGCGGCG	123	0	0	0	0	36	0	0	0	0	16	3	0	0	0
sgTGGT1_202680_10	GCAGTCCGCGAACGCCGTGA	144	0	0	0	0	42	0	0	0	0	16	21	0	0	0
sgTGGT1_202680_2	GGAAGACATGGAGAAAGTCA	64	0	0	0	0	22	0	0	0	0	19	11	0	0	0
sgTGGT1_202680_3	GAAAGTCATGGAAGAAGTCC	192	0	0	0	0	58	0	0	0	0	45	7	0	0	0
sgTGGT1_202680_4	ATTGCGTCGATGGATCGAGG	394	0	0	0	0	172	0	0	0	0	56	37	0	0	0
sgTGGT1_202680_5	GAGGCCTGACCGCCTCCCTG	651	0	0	0	0	226	0	0	0	0	107	85	0	0	0
sgTGGT1_202680_6	CAAAAGCGACAGATGAGCCG	149	0	0	0	0	55	0	0	0	0	28	18	0	0	0
sgTGGT1_202680_7	GAGGTGTTGGGCGCGAACGC	47	0	0	0	0	19	0	0	0	0	8	10	0	0	0
sgTGGT1_202680_8	GCTTCGCCTGTGTACACTGG	398	0	0	0	0	114	1	0	0	0	57	69	0	0	0
sgTGGT1_202680_9	TGAGTGGGTCGAGAGCGCCA	464	0	0	0	0	204	0	0	0	0	96	35	0	0	0
sgTGGT1_202690_1	TGGGAGATTCAGCAGCCTGA	394	0	0	0	0	195	0	3	0	0	61	21	0	0	0
sgTGGT1_202690_10	GGCGCAGGACGAGGACCGAG	200	91	707	644	0	74	0	0	0	0	31	40	0	0	0
sgTGGT1_202690_2	TCGTCGCCCAGCGAACCGAG	107	0	0	0	0	36	384	620	659	770	19	12	0	0	0
sgTGGT1_202690_3	GTTGTATCCGAGAGAAGACA	108	0	0	0	0	42	0	0	0	0	22	19	0	0	0
sgTGGT1_202690_4	AGTAGTCGCACTGTCGGCAG	305	0	0	0	0	141	0	0	0	0	51	23	0	0	0
sgTGGT1_202690_5	GTATCCGAAGAAAACTGACA	129	0	0	0	0	36	0	1	0	0	21	16	0	0	0
sgTGGT1_202690_6	TGGCGGTGTCCTCGATGCCG	536	0	0	0	0	251	6	0	0	0	98	56	0	1	0
sgTGGT1_202690_7	AGAAGACGCCGCCAACGCCC	349	0	1	0	0	58	0	0	0	0	104	64	0	0	0
sgTGGT1_202690_8	GGGCAGGGCACAGGCGAAGA	103	0	0	0	0	51	0	0	0	0	12	4	0	0	0
sgTGGT1_202690_9	TGTCGCCGGCGCCTTGGAGG	273	0	0	0	0	119	0	4	0	0	47	15	0	0	0
sgTGGT1_202700_1	GCAGCATGCACTGCATCGGG	197	0	0	0	0	88	0	0	0	0	33	33	0	0	0
sgTGGT1_202700_10	GAACAAAGCGGGAACGACGG	200	0	0	0	0	88	0	1	0	0	36	20	0	0	0
sgTGGT1_202700_2	GAGGAAGGGGAGACTGACGG	155	0	0	0	0	57	0	0	0	0	23	28	0	0	0
sgTGGT1_202700_3	AGCGCTCGCCAGCGTTCCGG	346	0	0	0	0	164	6	8	0	0	57	25	10	0	14
sgTGGT1_202700_4	AGGACGCTCGACAGAGGCGG	80	0	0	0	0	24	0	0	0	0	13	10	0	0	0
sgTGGT1_202700_5	GCAGGGGAGGCAGGGACTCG	151	0	0	0	0	79	0	1	0	0	22	19	2	0	5
sgTGGT1_202700_6	GGACTCGCGGAGGCGAACCG	72	0	0	0	0	37	0	0	0	0	18	17	0	0	0
sgTGGT1_202700_7	GCAATGATCGAAGTTGAGGG	237	0	0	0	0	99	6	0	0	0	36	21	0	0	0
sgTGGT1_202700_8	AGAACGAAGAGAAGGGGCAG	270	0	0	0	0	124	0	0	0	0	40	36	16	0	4
sgTGGT1_202700_9	TGGCTGGTGGAAGCAACCGA	441	0	0	1	0	194	485	530	420	371	62	270	508	610	736
sgTGGT1_202720_1	GGGAGGAGGAGAAGACGCAG	74	0	0	0	0	37	0	0	0	0	14	5	0	0	0
sgTGGT1_202720_10	TCTGGGGCTGAGAGAGCCGG	213	0	0	0	0	67	0	5	0	0	31	10	0	0	0
sgTGGT1_202720_2	GAAGCAGGCGGAGAGTGGGG	89	0	0	0	0	32	0	0	0	0	16	5	0	0	0
sgTGGT1_202720_3	GGAGATCCACGGTGGAGCGG	361	0	0	0	0	156	0	0	0	0	50	25	0	0	0
sgTGGT1_202720_4	GAGACGAGAGGAGGTGCCGG	133	0	0	0	0	60	0	0	0	0	23	10	0	0	0
sgTGGT1_202720_5	GAAGGGCAGGAGAGAACAGA	34	0	0	0	0	8	0	0	0	0	3	5	0	0	0
sgTGGT1_202720_6	CCTGCAAGCACAGTCTGCGG	307	1	0	0	0	131	0	0	0	0	53	14	0	0	0
sgTGGT1_202720_7	GCAGTACGTAGCGCCTGCGG	674	0	0	0	0	294	0	0	0	0	114	147	0	0	0
sgTGGT1_202720_8	GAGAGGAAGCGCGAATCCAG	369	0	1	0	0	143	0	0	0	0	66	36	0	0	0
sgTGGT1_202720_9	GAGGAAGGCGACCTGAGCCA	331	0	0	0	0	131	189	298	316	515	60	41	0	0	0
sgTGGT1_202730_1	GACGACGGAAGAGGCAACGG	137	0	0	0	0	55	0	0	0	0	31	12	0	0	1
sgTGGT1_202730_10	GGAGAGTCGCCTGCTCAACG	96	0	0	0	0	49	10	0	0	0	14	14	47	36	15
sgTGGT1_202730_2	GGAGCGTCGCCGACAAACGG	103	0	0	0	0	41	0	2	0	0	19	30	0	0	0
sgTGGT1_202730_3	GAAGAAGCGAGCGCGAGCAG	41	0	0	0	0	17	0	0	0	0	12	4	0	0	0
sgTGGT1_202730_4	GAGGCGGCAGGAGAACACGG	480	0	0	0	0	236	0	1	0	0	77	67	0	1	0
sgTGGT1_202730_5	ACAGCGAGGAAGGAGAGCAG	181	0	0	0	0	85	0	0	0	0	29	38	0	0	0
sgTGGT1_202730_6	ATAGACGGCGAGACAAACAG	71	0	0	0	0	29	0	0	0	0	15	5	0	0	0
sgTGGT1_202730_7	GAGCAGGGCAGGGAGACAGG	124	0	0	0	0	55	0	0	0	0	22	22	0	0	0
sgTGGT1_202730_8	AGAGGCGGAAAGCAGAGCGA	26	0	0	0	0	6	0	0	0	0	6	4	0	0	0
sgTGGT1_202730_9	TCAGCCGAACAGGGAGGAGG	246	0	0	0	0	118	0	2	0	0	44	41	0	0	0
sgTGGT1_202735_1	CAAAATCGAAAACAGTGCAG	176	117	667	501	615	52	4	0	0	0	29	24	4	0	0
sgTGGT1_202735_10	TCGACCGCTCGAGGAGAACC	315	0	0	0	0	103	0	0	0	0	52	29	0	0	0
sgTGGT1_202735_2	AGCGTGGAAAGAAATGAAAG	94	8	0	0	0	35	0	0	0	0	12	4	0	13	0
sgTGGT1_202735_3	GAATGTTCGTCAAGTCCCTG	425	0	1	0	0	160	0	0	0	0	58	55	2	0	0
sgTGGT1_202735_4	TCAACGAGATGGTGAACCTC	274	0	0	0	0	82	400	415	317	400	39	49	1	0	32
sgTGGT1_202735_5	AAGGACGCTTTTAAATCAGC	260	0	0	0	0	66	4	3	0	0	33	31	0	0	0
sgTGGT1_202735_6	CCGAACGCCCTCATGGTACG	94	0	0	0	0	22	0	0	0	0	10	17	0	0	0
sgTGGT1_202735_7	TACGATGCTGTACGTTTCGC	508	63	0	26	0	232	437	221	187	210	90	272	113	146	105
sgTGGT1_202735_8	CCTTTTGTCGTCTGCAGAGA	490	0	0	0	0	167	70	39	45	143	58	24	7	14	0
sgTGGT1_202735_9	CGCAGACACAAGAGACAAAG	51	0	0	0	0	18	0	0	0	0	9	0	0	0	0
sgTGGT1_202740_1	GAAGCGGCAGGAGAAGCAGA	126	0	0	0	0	28	0	0	0	0	22	10	0	0	0
sgTGGT1_202740_10	GAAACGGGCAAAGAGGCAGA	181	0	0	0	0	89	0	0	0	0	38	8	0	0	0
sgTGGT1_202740_2	GCAATGAAGAGACGAAGCGC	184	0	0	0	0	71	45	3	3	20	37	62	40	0	210
sgTGGT1_202740_3	AGACAGAGAGAAGGACGAGA	198	0	0	0	0	82	0	1	0	0	35	3	0	0	0
sgTGGT1_202740_4	GCGGTCGCCCCACTCAGAGA	465	139	472	53	62	192	681	504	647	819	75	153	275	327	256
sgTGGT1_202740_5	AGAGAAGGCAGACTCGACGC	135	0	0	0	0	41	286	448	399	414	22	16	0	0	0
sgTGGT1_202740_6	GAGACACAGACTCCAGGCGG	86	0	0	0	0	41	0	0	0	0	18	9	1	0	0
sgTGGT1_202740_7	GACAGCTTGGAGAGAAGCGA	75	0	0	0	0	26	0	0	0	0	6	42	0	0	0
sgTGGT1_202740_8	GCGCTGTGTCGTCCTCGAGG	515	0	0	1	0	222	142	141	91	146	69	72	44	7	241
sgTGGT1_202740_9	GAATGACGTTGAAGAAGAGA	82	0	0	0	0	30	0	0	0	0	17	57	14	0	105
sgTGGT1_202750_1	GGACATGGTTCTCTCTGCAG	224	0	1	0	0	94	0	3	0	0	23	76	89	27	36
sgTGGT1_202750_10	CATGCAGGTGCTCAAGGCCG	229	0	0	0	0	94	0	0	0	0	40	19	0	0	0
sgTGGT1_202750_2	CTGGATAGAAATCTGACCCA	208	0	0	0	0	51	0	2	0	0	26	9	0	0	0
sgTGGT1_202750_3	GCCCTCATCAGGAGCCGCTG	232	0	0	0	0	127	1	0	0	0	34	25	0	0	0
sgTGGT1_202750_4	TGTCCGACAGGAGCGCCTGG	417	0	0	0	0	160	0	0	0	0	61	10	0	0	0
sgTGGT1_202750_5	CGTGGACGAAGAAGAAGGCG	125	0	0	0	0	57	0	0	0	0	22	24	0	0	0
sgTGGT1_202750_6	GGCCGGCGAGTGTTTCCCCG	92	0	0	0	0	48	0	0	0	0	24	7	0	1	0
sgTGGT1_202750_7	GAATCCTTTGGGCTCGGCGA	193	0	0	0	0	57	0	0	0	0	48	14	0	0	0
sgTGGT1_202750_8	CCGACGCATTTGTGACCGCG	243	0	0	0	0	110	0	0	0	0	41	23	0	0	0
sgTGGT1_202750_9	GAGCGCCTGGAGGCTGCTGT	203	0	0	0	0	74	0	0	0	0	26	6	0	1	0
sgTGGT1_202760_1	GAGGAAACGCAACATGCCGG	199	0	0	0	0	64	0	0	0	0	44	33	12	19	39
sgTGGT1_202760_10	GGAGAAGTCCACTGATGTGA	682	63	431	109	200	253	330	378	302	306	119	113	47	44	49
sgTGGT1_202760_2	AAGCAGGAGAGAGGCCGCAG	149	0	0	0	0	75	260	91	23	79	24	7	0	0	0
sgTGGT1_202760_3	AGAGCGAGAAGAAGTCCAAG	43	0	0	0	0	11	620	816	481	589	11	48	85	40	79
sgTGGT1_202760_4	AGCGATGACGACGAGAGAGA	165	0	0	0	0	54	44	0	5	0	24	11	0	0	0
sgTGGT1_202760_5	AAGGCGTAGAGAGGAGACGT	264	106	459	426	1	88	0	0	0	0	45	25	0	0	0
sgTGGT1_202760_6	TCGGCTGTGGGGCCTGGAGG	201	47	168	193	0	110	191	232	179	115	26	23	37	55	14
sgTGGT1_202760_7	GAGGCGGTTCCTGACCAACG	179	0	0	0	0	64	534	501	291	241	30	50	117	25	67
sgTGGT1_202760_8	GAGAGCGAGAGGCGCAACAG	117	0	0	0	0	49	0	0	4	0	20	7	0	0	0
sgTGGT1_202760_9	CTGCAGGAAACGCCAAGCAA	182	0	0	0	0	53	135	276	63	223	22	65	101	68	103
sgTGGT1_202770_1	GAAAATCCTCAACAACACAG	81	0	0	0	0	32	0	0	0	0	21	12	0	0	0
sgTGGT1_202770_10	GATGCGGAACAGCCCTGTAG	365	77	129	684	0	135	154	95	226	82	60	78	0	0	0
sgTGGT1_202770_2	GCTGAAGGTGAACTTTGCGA	264	0	0	0	0	96	3	0	0	0	43	21	0	0	0
sgTGGT1_202770_3	GTTTGGCAGCATCAAACGCG	466	0	0	0	0	167	475	522	1119	371	60	64	0	0	0
sgTGGT1_202770_4	AGGATGGGATGTTGGCGCGG	157	0	0	0	0	88	0	0	0	0	31	11	0	0	0
sgTGGT1_202770_5	AGTTGGCCGACCTACCGCCG	197	0	0	0	0	113	0	0	0	0	50	18	0	0	0
sgTGGT1_202770_6	CTGGCCACCAGTTCCCACGG	381	0	0	0	0	180	0	0	0	0	55	31	0	0	1
sgTGGT1_202770_7	GATGGTGAACAGCGCGCAGG	209	0	0	0	0	121	0	0	0	0	37	30	0	0	0
sgTGGT1_202770_8	CAGAATGGCCGTCGCCGCAG	182	0	0	0	0	69	0	0	0	0	21	14	0	0	0
sgTGGT1_202770_9	CGGATTCATCGAATATGCGA	167	0	0	0	0	73	171	173	154	70	23	10	0	0	0
sgTGGT1_202780_1	GGCTGAGGGAAACGAAGCCA	85	247	2948	801	589	25	192	195	174	230	8	10	0	0	0
sgTGGT1_202780_10	GACGCGCGGGAACCTCGTCG	170	0	0	0	0	70	0	0	0	0	32	26	0	0	0
sgTGGT1_202780_2	GACAGAAGAGAAGAAACTGG	54	0	0	0	0	17	0	0	0	0	9	0	0	0	0
sgTGGT1_202780_3	GAACGCAGTCCCAGCAGCGC	183	0	0	0	0	55	4	0	0	11	41	29	8	0	0
sgTGGT1_202780_4	CGTCTGGGACAGAGGAACCG	113	0	0	0	0	53	726	851	1156	1418	29	10	0	0	0
sgTGGT1_202780_5	TCAGCGCGAGTCAGCCGCGA	453	11	68	23	0	151	0	17	14	33	68	45	0	0	0
sgTGGT1_202780_6	CAGACCCAGAGCCTGCCTGG	616	74	290	329	82	244	181	115	168	130	93	84	79	1	22
sgTGGT1_202780_7	GGAAGCGTCCGAGTGAGGCG	178	0	0	0	0	73	7	13	15	14	27	67	85	78	140
sgTGGT1_202780_8	GGCCAGGAGCTCTCTTGGGG	311	0	0	0	0	114	54	48	116	89	57	36	258	221	66
sgTGGT1_202780_9	GACATACTGGACATACACCA	82	0	0	0	0	21	0	0	0	0	18	58	162	168	127
sgTGGT1_202790_1	GCACAAGCATGCGCATCCCG	278	0	0	0	0	87	76	80	155	159	41	61	0	32	0
sgTGGT1_202790_10	GAAGAAGGAGAAGTGTCTGA	234	4	205	9	0	73	0	4	0	0	21	16	0	0	20
sgTGGT1_202790_2	GGATGCGGTGATGTCTGCGG	424	0	0	0	0	188	3	2	4	49	68	40	0	0	0
sgTGGT1_202790_3	GGAGAAAAGGGGAGGAACGA	170	0	0	0	0	63	0	0	0	0	20	13	0	0	0
sgTGGT1_202790_4	CAAGATACTCCTGCATCACG	342	115	1182	132	442	129	24	0	0	38	61	135	96	22	138
sgTGGT1_202790_5	ACAAAGCTGGGATGCGGCGG	89	0	0	0	0	43	16	0	0	0	18	51	60	5	33
sgTGGT1_202790_6	GCTGCGGAACTCCTTGGGGA	248	0	0	0	0	96	3	0	0	0	38	15	22	11	23
sgTGGT1_202790_7	GACAAATCGAGGTCTACCGA	176	141	930	266	2789	76	0	0	0	0	44	52	47	17	89
sgTGGT1_202790_8	AAGTTCGCTGGCATCAACCA	92	0	0	0	0	37	0	0	0	0	13	7	0	0	0
sgTGGT1_202790_9	GCAGCATCGGAGTGTACGCG	166	0	0	0	0	87	26	13	0	1	33	79	29	22	96
sgTGGT1_202800_1	AGAGAGGAGAGACGAAGCGG	133	0	0	0	0	46	2	0	0	0	25	8	0	0	0
sgTGGT1_202800_10	GAGAGAGAGAAGCGAAGTCG	145	0	0	0	0	56	0	0	0	0	32	22	0	0	0
sgTGGT1_202800_2	AACGAGAAAGGAGAACGAGG	51	0	0	0	0	15	0	0	0	0	11	9	0	0	0
sgTGGT1_202800_3	GCACATGCCAGAGAGAACGG	161	0	0	0	0	61	0	1	0	0	41	21	0	0	0
sgTGGT1_202800_4	CAAACGCGCGACACACACGG	248	0	0	0	0	86	0	0	0	0	46	85	17	0	1
sgTGGT1_202800_5	AAGGAAACTCACCAAGGCGA	53	0	0	0	0	22	0	0	0	0	13	6	0	0	0
sgTGGT1_202800_6	CGAGAATGACATCCGCGCCG	173	324	3607	1401	566	51	0	0	0	0	35	10	0	0	0
sgTGGT1_202800_7	GGAGGAGCCTGAAGAAGTCA	114	0	0	0	0	39	0	0	0	0	25	8	0	0	0
sgTGGT1_202800_8	GCAGAGAGTGCGAAACGAGA	206	1	0	0	0	63	0	0	0	0	36	13	0	0	0
sgTGGT1_202800_9	TCGAGGCGAAGAAGAGACGG	78	0	0	0	0	40	0	0	0	0	13	12	0	0	0
sgTGGT1_202810_1	AAGAACCACCCTGACAATGG	55	0	0	0	0	15	0	0	0	0	10	8	0	0	0
sgTGGT1_202810_10	GGCACTGGCCTGCTTCCTGG	924	0	1	0	0	386	0	0	0	0	134	80	0	1	0
sgTGGT1_202810_2	CACAAAAGTGAACGAGGCCA	75	0	0	0	0	13	0	0	0	0	16	19	0	0	0
sgTGGT1_202810_3	GGCCAAGGAGAAGCTGCTGA	99	0	0	0	0	43	0	4	0	0	21	19	0	0	0
sgTGGT1_202810_4	CTGCAGCCCAACAGCCACGA	702	0	0	0	0	267	0	0	0	0	119	104	0	0	1
sgTGGT1_202810_5	ATTTCTCACCGCCATTGTCA	113	0	0	0	0	21	0	0	0	0	13	6	0	0	0
sgTGGT1_202810_6	AGCTGCTGAAGGACAGCCGG	174	0	0	0	0	86	0	0	0	0	46	173	458	317	459
sgTGGT1_202810_7	TTCTCGATCCTCTTTACCGC	461	12	170	0	0	188	0	0	4	0	102	101	47	122	50
sgTGGT1_202810_8	CGAGTTCTCAAACAGTGGAG	228	0	0	0	0	82	0	2	0	0	34	23	1	28	6
sgTGGT1_202810_9	TAGGATTGTCGAAGCCGCGC	267	0	0	0	0	115	2	2	0	0	42	31	0	0	0
sgTGGT1_202820_1	CGAAGGCGGCATCTTTACCG	260	0	0	0	0	104	2	0	0	0	33	31	0	0	0
sgTGGT1_202820_10	TCCTGCAAACATCGACGCAG	252	0	0	0	0	88	0	0	0	0	42	45	0	0	0
sgTGGT1_202820_2	GGTCTGGACGACGAAGCTGG	351	0	0	0	0	120	0	0	0	0	53	24	0	0	0
sgTGGT1_202820_3	GCGGATGGTTCGGGAAGTCG	178	0	0	0	0	87	0	0	0	0	32	22	0	0	0
sgTGGT1_202820_4	GTTGACACGCAAGAGTGTGG	168	18	0	0	0	62	10	0	0	0	33	23	0	0	0
sgTGGT1_202820_5	CCTTCGTACAAAGTGTCGGG	142	0	0	0	0	59	0	3	0	0	28	8	0	0	0
sgTGGT1_202820_6	TGTCCGAGCGGCTGCAGCGT	221	0	0	0	0	90	0	3	0	0	48	16	0	0	0
sgTGGT1_202820_7	CGTTGAAGACGTCGTCGCCA	692	0	0	0	0	281	0	3	0	0	126	90	0	0	0
sgTGGT1_202820_8	GCTTTCTGTCATTTCCATGT	361	0	0	0	0	116	0	0	0	0	58	23	0	0	0
sgTGGT1_202820_9	CCGAATATAAGAAGAAGGTG	193	0	0	0	0	64	0	0	0	0	21	5	1	0	0
sgTGGT1_202830_1	GGATAAAGACAAGCTGACGA	163	789	9393	3165	4159	60	146	247	79	206	19	45	17	63	21
sgTGGT1_202830_10	ATGTCGGTGAGGCTCAAATG	243	0	0	2	0	71	609	958	435	468	37	14	0	0	0
sgTGGT1_202830_2	AACTTTTCGAAGCGTTACGA	130	0	0	0	0	58	290	271	205	273	23	11	0	0	4
sgTGGT1_202830_3	AAGACGAACGTGGACGACCA	413	178	2358	314	966	102	348	675	293	363	69	171	0	172	21
sgTGGT1_202830_4	GAAGGACGATTATATCGGCA	182	0	0	0	0	44	308	465	297	754	36	41	75	10	5
sgTGGT1_202830_5	TCTGTCGGAGAGAGACAAGA	84	0	0	0	0	27	0	0	0	0	10	14	12	37	4
sgTGGT1_202830_6	AGCACGGAGATTTGTTGCCG	219	0	0	0	0	84	433	743	383	560	33	12	0	0	0
sgTGGT1_202830_7	ACTGTGACGGTGACGTGAGT	260	29	602	73	180	147	812	1741	832	1123	51	200	435	304	187
sgTGGT1_202830_8	CCACACATTCAAGACGAACG	179	1211	25804	7019	7205	71	0	2	0	0	31	91	136	66	121
sgTGGT1_202830_9	CAAGATGGACTATGTCGGTG	347	408	5197	1518	1968	159	760	1406	364	1055	47	316	621	857	780
sgTGGT1_202840_1	GCAGACCGCGACCAGAACGG	727	0	0	0	0	282	0	0	0	0	118	128	20	0	4
sgTGGT1_202840_10	ATAGCGAGAAATTGAGACGT	461	0	0	0	0	179	0	0	0	0	77	64	0	0	0
sgTGGT1_202840_2	GACGGTCTGAGCATTCGCGG	857	0	0	0	0	423	1	0	0	0	168	61	0	0	0
sgTGGT1_202840_3	GGGCGGGAGGTACAGGGACG	334	0	1	0	0	160	0	0	0	0	47	40	0	0	0
sgTGGT1_202840_4	GGAGCCTCGGGAACGAGTGC	443	0	0	0	0	215	0	0	0	0	70	23	0	0	0
sgTGGT1_202840_5	TCAGACCGTCCCAGCAGCGG	395	0	0	0	0	220	0	0	0	0	82	42	0	0	0
sgTGGT1_202840_6	AAGTCCGTAGACAGAAGAGG	313	0	1	0	0	129	0	0	0	0	48	40	0	0	0
sgTGGT1_202840_7	GAAGTCCGAAGACAACGCCA	444	0	0	0	0	170	0	1	0	0	116	58	29	43	1
sgTGGT1_202840_8	GGGGCTGCACGTGAGACGGG	581	0	0	0	0	244	0	0	0	0	90	91	1	0	0
sgTGGT1_202840_9	GGACTTTGCAGAGTTCGCAG	677	0	0	0	0	259	0	5	0	0	112	51	0	0	0
sgTGGT1_202850_1	GCGAAGAAGGAGCAGAGCGG	99	0	0	0	0	30	0	0	0	0	23	20	0	0	0
sgTGGT1_202850_10	GATGGGGTAGGAGTTGAACG	135	0	0	0	0	42	0	0	0	0	19	13	0	0	0
sgTGGT1_202850_2	GGAGTGTCTCAACAAGAAGG	182	0	0	0	0	74	0	0	0	0	38	13	0	0	1
sgTGGT1_202850_3	AGAGAGGCGCGACGACGCGA	68	0	0	0	0	33	2	0	0	0	10	6	0	0	0
sgTGGT1_202850_4	GGTCGGAGAGAATGACACGA	229	0	0	0	0	117	0	0	0	0	43	28	0	1	0
sgTGGT1_202850_5	AGAGATGTGGGGAGACGCGG	70	0	0	0	0	50	0	0	0	0	18	11	0	0	0
sgTGGT1_202850_6	GCCGCCATCTCCCTGAGCAG	514	0	0	0	0	221	0	0	0	0	105	76	0	0	0
sgTGGT1_202850_7	GCTGCGGCAAGCGAATACAG	150	0	0	0	0	74	0	0	0	0	27	23	0	0	0
sgTGGT1_202850_8	GCAGAAGCCGAGAGCGACGA	352	0	0	0	0	151	1	3	0	0	48	31	0	0	0
sgTGGT1_202850_9	GATGACGTTCCGGATGGGGT	1048	0	0	0	0	395	6	0	0	0	149	103	0	0	0
sgTGGT1_202870_1	GCTCCAGGCAGATGTGGCGG	283	0	0	0	0	145	0	5	0	0	43	23	0	0	0
sgTGGT1_202870_10	GCTGGTCTTAGCTGCGCCGG	231	0	1	0	0	110	0	0	0	0	47	15	0	0	0
sgTGGT1_202870_2	GCCGCGGCTCTGTCTGCCGA	876	0	0	0	0	250	0	0	0	0	146	77	0	0	0
sgTGGT1_202870_3	AGAGAGAAGAAGAAAACGGG	80	7	0	0	0	18	4	0	0	0	7	6	0	0	0
sgTGGT1_202870_4	GCGCCGGTAACCTTTACAGG	135	0	0	0	0	80	0	0	0	0	17	8	0	0	0
sgTGGT1_202870_5	GCATGCAGACGCGCACGCAG	265	0	0	0	0	125	0	0	0	0	45	36	0	0	0
sgTGGT1_202870_6	TGGGAGCTTCGAGGCGAAGG	132	0	0	0	0	55	0	0	0	0	19	10	0	0	0
sgTGGT1_202870_7	AGCGCAGTCGATGACGGAGG	284	0	0	0	0	102	0	0	0	0	38	45	0	0	0
sgTGGT1_202870_8	GGAACGTCGGGCTCTGCGGA	316	0	0	0	0	131	0	0	0	0	59	22	0	0	0
sgTGGT1_202870_9	TCTGTCCGTCCCCGAACTGG	636	0	0	0	0	242	3	0	0	0	94	46	0	0	0
sgTGGT1_202880_1	GGACAGCCCTGAGGCAGCGG	422	0	0	0	0	177	0	0	0	0	78	49	0	0	0
sgTGGT1_202880_10	GATGCTCGTGCCGCATGCAG	455	0	0	0	0	206	0	0	0	0	102	66	0	0	0
sgTGGT1_202880_2	AGAGACGACGAGGAAGGTGA	192	0	0	0	0	66	0	0	0	0	30	7	0	0	0
sgTGGT1_202880_3	GGGAGAAGTGACAGAAGAAG	53	0	0	0	0	20	0	0	0	0	7	7	0	0	0
sgTGGT1_202880_4	ACAGACACAGAAGAAGAAGA	144	0	1	0	0	45	0	0	0	0	23	5	0	0	0
sgTGGT1_202880_5	AGAGTCTATGTGAACAGCGT	205	0	0	0	0	93	0	0	0	0	33	22	0	4	0
sgTGGT1_202880_6	GCCCGTTGCATGCAGAGCGG	331	0	0	0	0	128	0	1	0	0	50	57	0	0	0
sgTGGT1_202880_7	GGTCAGACGCGGAGATGCGA	242	0	0	0	0	108	0	0	0	0	38	33	0	0	0
sgTGGT1_202880_8	GAAGAGGCCGAGACTCGGCG	167	0	0	0	0	68	0	0	0	0	29	16	0	0	0
sgTGGT1_202880_9	TGAAGACGCAACAGACGCAG	161	0	0	0	0	59	0	0	0	0	25	27	1	0	0
sgTGGT1_202890_1	GCCGAGGCTCAACCAGGAGG	345	0	0	0	0	136	0	0	0	0	60	154	634	887	460
sgTGGT1_202890_10	GAGTGGCTAGAAGGCCCGTG	176	0	0	0	0	66	0	0	0	0	27	16	0	0	0
sgTGGT1_202890_2	CCAGTCGCTGGATGACGCAG	121	0	0	0	0	84	0	0	0	0	27	19	0	0	0
sgTGGT1_202890_3	GGTAGGCGGGACCTATGCGC	723	0	0	0	0	269	0	2	0	0	124	70	0	0	0
sgTGGT1_202890_4	GCGGGCAGTCAAGCAGCCGA	114	0	0	0	0	45	0	0	0	0	19	13	0	0	0
sgTGGT1_202890_5	GACAGAAGAGAAAGGAGGGA	31	0	0	0	0	10	0	0	0	0	2	24	0	0	0
sgTGGT1_202890_6	CGGACAGCCAGAAGAGTCGG	332	0	5	2	0	122	727	555	849	943	44	46	67	164	115
sgTGGT1_202890_7	TGTGAGACCGCCGGACGCGG	167	0	0	0	0	74	0	0	0	0	24	13	42	8	7
sgTGGT1_202890_8	GATTCACCGCGTCAACCAGG	168	0	0	0	0	73	8	0	0	0	27	20	0	0	0
sgTGGT1_202890_9	GCAACGTCTTCAGAAGGAAG	147	0	0	0	0	58	0	31	6	0	29	28	0	0	0
sgTGGT1_202900_1	CGAGTCGCGGCCTCTAGTGG	322	695	11225	3417	2991	114	857	2027	753	952	47	78	894	166	268
sgTGGT1_202900_10	GTCTTGTAGAACTCGGCTGT	465	311	3260	877	447	171	0	5	0	0	78	144	173	0	114
sgTGGT1_202900_2	TCACGGACGAAGCTGCGACG	347	29	528	69	0	142	395	1260	649	822	62	280	2248	813	1736
sgTGGT1_202900_3	GATGATGGGATTTTGCCGGG	274	0	0	1	0	128	0	5	0	0	45	9	0	0	0
sgTGGT1_202900_4	GTGCATCATTGCTTGCGGGC	178	9	0	0	0	93	0	0	0	0	37	51	621	595	367
sgTGGT1_202900_5	GATGTGCAGTTTCTGGATGA	223	163	4529	736	1667	62	67	111	45	123	32	22	0	0	0
sgTGGT1_202900_6	CGTCTTCTCCATGAGCGTGG	383	182	3035	1148	155	153	0	3	0	0	50	19	0	0	0
sgTGGT1_202900_7	CTAGTGGAGGGGCGCAAAGT	185	560	13029	4122	2707	76	545	1486	447	527	24	56	113	31	12
sgTGGT1_202900_8	GAACTGAAAGTGCGCCCGAT	301	357	8532	2430	3156	118	912	1322	831	1360	53	52	0	0	1
sgTGGT1_202900_9	TGCGCCCGATAGGCGAGTCG	235	0	0	0	0	104	102	153	143	129	31	92	555	385	318
sgTGGT1_202910_1	GGTGTCCCGGGCGAAGGTGG	261	5	0	0	0	97	0	0	0	0	42	6	0	0	0
sgTGGT1_202910_10	AGGGTGTTTCAGGAGCAGCA	75	99	1395	233	0	25	255	343	420	174	18	30	0	0	29
sgTGGT1_202910_2	AGATCACTGGAACTCTGCAG	162	210	3215	1543	666	76	105	280	191	213	29	70	94	88	143
sgTGGT1_202910_3	AGAGGTGTGCAACTTGCCGA	466	9	50	0	0	224	215	210	188	278	86	251	876	423	861
sgTGGT1_202910_4	GCTCAGCTTGTCTGTTGGGG	294	141	1323	857	79	78	0	0	0	0	32	37	62	59	42
sgTGGT1_202910_5	GACTTAAACCGCAACTGGGG	341	73	701	550	0	99	2	0	0	0	59	18	0	0	0
sgTGGT1_202910_6	GCAAACGCGGAGACAAGTCC	384	802	15545	5033	1504	114	593	705	551	924	61	223	491	326	424
sgTGGT1_202910_7	TGACTTGAAGTGAAAATCGG	147	0	0	0	0	56	0	0	0	0	17	8	0	0	0
sgTGGT1_202910_8	CCTTAGGGATGTACATGCCG	157	297	4713	1536	1857	79	0	0	0	0	36	25	0	0	0
sgTGGT1_202910_9	AGCACGGAATGAGCAAGCAA	128	36	41	365	0	41	0	0	0	0	19	22	0	0	0
sgTGGT1_202920_1	AGAGAGGCAAAGGCAAGCGT	121	0	0	0	0	64	4	0	0	0	22	19	0	0	0
sgTGGT1_202920_10	GACCACCGGCCAAAACGTGA	97	0	0	0	0	24	0	0	0	0	19	15	0	0	0
sgTGGT1_202920_2	GCAGATTCCGAGGATTGGGA	480	0	0	0	0	200	0	0	0	0	68	25	0	1	0
sgTGGT1_202920_3	GAGACATGACCATTTCGTGG	378	0	0	0	0	136	0	0	0	0	57	41	0	0	0
sgTGGT1_202920_4	TAAGTAACTACCTCTCCCAG	154	0	0	0	0	49	0	0	0	0	43	4	0	0	0
sgTGGT1_202920_5	GGAGTGACAAGGAAGGGAGG	84	0	0	0	0	49	0	0	0	0	10	6	0	0	0
sgTGGT1_202920_6	CAGAGAATCACTAGTAACCG	365	0	0	0	0	147	0	7	0	0	54	25	0	0	0
sgTGGT1_202920_7	GACCCACCCTGCTTGAGCGA	325	0	0	0	0	129	13	0	0	0	67	72	0	0	0
sgTGGT1_202920_8	AGTGGGCAGAAATGACGCTG	234	1	0	0	0	81	0	0	0	0	36	27	0	0	0
sgTGGT1_202920_9	GGTCTAGCACTCTAAAGCAG	139	1	0	0	0	57	0	0	0	0	30	21	0	0	0
sgTGGT1_202930_1	ACAGTCGTGTAGTTAACAGG	296	325	3766	2459	3082	141	219	207	222	482	37	217	522	598	418
sgTGGT1_202930_10	ACCTGGTCTGTACTCAGGGG	545	0	0	0	0	187	24	5	48	212	71	34	0	0	0
sgTGGT1_202930_2	TCTGCGGCGCAGCAAAGGTG	245	0	0	0	0	116	658	709	1296	1007	43	47	9	0	7
sgTGGT1_202930_3	GACACAGCCAACTTATACCA	217	901	20585	5119	7056	61	276	369	365	227	43	48	6	25	10
sgTGGT1_202930_4	GTCCTCCATCACGATACCCG	288	254	5997	1261	679	82	38	14	17	45	41	68	0	11	0
sgTGGT1_202930_5	GGCTTTGCTAGAACCTGGCA	207	112	1976	784	1028	75	150	211	202	330	36	255	675	402	428
sgTGGT1_202930_6	GAGTCTTGCGGCGTTGCCGA	297	25	45	14	0	94	149	124	149	132	54	82	302	234	213
sgTGGT1_202930_7	TTAGCGAGATACCATTCTCG	224	0	0	0	0	73	93	12	35	16	35	29	0	0	0
sgTGGT1_202930_8	GAAGTTGAGCCATCTTGCCA	548	362	5714	2653	3302	170	313	428	314	160	113	158	161	168	325
sgTGGT1_202930_9	AATACGACTTCGTTACCGAG	204	429	6009	2778	950	63	0	0	0	0	26	147	186	356	152
sgTGGT1_202940_1	GAAGTCGCTGGAGGCAGCGG	229	5	0	0	0	97	0	0	0	0	34	15	0	0	0
sgTGGT1_202940_10	GGAACACGTAGAAAACCAGC	143	0	0	0	0	46	0	0	0	0	27	20	0	0	5
sgTGGT1_202940_2	GCAGGAAATGGAGAAAGGGA	65	0	0	0	0	22	0	0	0	0	16	8	0	0	0
sgTGGT1_202940_3	GAAACGCAGGAAGCCCCGTG	207	81	901	469	111	74	118	75	49	83	49	68	79	92	19
sgTGGT1_202940_4	CGGGTACTATGTTTTACCGA	200	86	750	345	116	70	0	0	0	0	32	42	22	14	51
sgTGGT1_202940_5	GCCAGGAGCAGCGCCAGCAG	309	637	6325	2884	531	124	877	1129	924	914	47	79	182	88	101
sgTGGT1_202940_6	CTCTTCTGGAAACACAGCAG	122	0	0	0	0	53	0	0	0	0	16	3	0	0	4
sgTGGT1_202940_7	GCAGTGCCTTCTCACCACAC	300	42	1115	308	0	111	150	108	56	170	44	127	0	0	0
sgTGGT1_202940_8	TCGCTGTAAAGACCGCACGA	707	312	3251	822	1559	238	534	307	219	308	123	107	210	0	24
sgTGGT1_202940_9	AGATCGCCGAAAGGCACTGA	85	0	0	0	0	42	0	0	0	0	21	44	77	1	12
sgTGGT1_202950_1	AGACTGAACGGCCAAAACGG	144	0	0	0	0	60	14	4	34	0	27	30	0	0	0
sgTGGT1_202950_10	TCAGCGGGAAGAGAATGAAG	42	0	0	0	0	12	0	4	0	0	3	7	0	0	0
sgTGGT1_202950_2	GCAGATCCGCGCCTTTGCGG	527	0	0	0	0	212	41	0	16	0	88	53	0	0	6
sgTGGT1_202950_3	GCAGGGTCCCCAGAACCGCG	548	7	0	0	0	225	26	0	0	0	92	52	0	0	0
sgTGGT1_202950_4	GCGCTCACCGGACTTTAGAG	397	0	0	0	0	158	0	0	0	0	57	25	0	0	0
sgTGGT1_202950_5	GAAGCAAAGAACGAAAGAGA	342	0	0	0	0	87	0	3	0	0	54	22	0	0	0
sgTGGT1_202950_6	GCCGAAGAAGAGACATGCGA	222	0	1	0	0	99	0	0	0	0	37	26	0	0	0
sgTGGT1_202950_7	GGAGGAAGATGGAAGAGCAG	95	0	0	0	0	30	0	0	0	0	13	12	0	0	0
sgTGGT1_202950_8	CAAGAGGACTCTCAGAGAGG	94	3	0	16	0	31	0	0	0	0	18	9	0	0	0
sgTGGT1_202950_9	GCGACATGGCCCGGCACCAG	234	0	0	1	0	80	8	0	0	0	34	27	0	0	0
sgTGGT1_202960_1	AACCACGAGACAGAACGCGC	179	0	0	0	0	75	0	0	0	0	31	6	0	0	0
sgTGGT1_202960_10	GTAGCCAGCCCTGCCCCTCG	504	0	0	0	0	155	0	0	0	0	78	50	3	0	0
sgTGGT1_202960_2	AAGAAGACGCAAGCAAACAG	143	0	0	0	0	38	0	0	0	0	24	6	0	0	0
sgTGGT1_202960_3	GAAAATACGCGACACCCTGA	182	0	0	0	0	16	0	0	0	0	32	29	0	0	0
sgTGGT1_202960_4	GAAAGACGAAAGAGCACGGG	88	0	0	0	0	32	0	4	0	0	16	10	0	0	0
sgTGGT1_202960_5	GAACTGGAATGCACGCCAGG	207	0	0	0	0	72	0	0	0	0	26	25	0	0	0
sgTGGT1_202960_6	CGCAACTACCGAAGACGCAG	581	0	0	0	0	256	0	0	0	0	103	93	0	0	0
sgTGGT1_202960_7	GCAGCAGAAGCGCCGAGATG	166	0	0	0	0	55	0	0	0	0	15	3	0	0	0
sgTGGT1_202960_8	GTTGAAAGAGAAAAGAACGC	71	0	0	0	0	20	85	41	31	43	14	28	0	0	71
sgTGGT1_202960_9	AAGGCGGAAAAGGGGAATGA	58	0	0	0	0	21	0	0	0	0	3	0	0	0	0
sgTGGT1_202970_1	ACAGTTTCGCACCCCTGCGA	312	0	0	0	0	144	450	629	552	521	62	61	118	29	0
sgTGGT1_202970_10	GTTGACCATCCGTGCCGCGG	135	8	31	31	0	46	0	0	0	0	17	59	74	93	62
sgTGGT1_202970_2	GCTGCAGGAAGACACCGCCG	665	17	133	0	0	265	128	139	43	90	126	119	104	61	0
sgTGGT1_202970_3	GACATCAAGACGGGAAGCGG	224	0	0	0	0	96	287	257	512	420	43	32	0	0	0
sgTGGT1_202970_4	AGAGACAGCCCAGGAAAGGG	34	9	70	69	53	11	297	337	866	553	8	5	0	0	0
sgTGGT1_202970_5	GCGTCTTCTCAAGAATTCGG	751	68	465	149	0	233	135	57	33	14	120	56	3	30	22
sgTGGT1_202970_6	ACGGTGGCTGCTGTGAGCGG	173	0	0	0	0	77	10	0	0	0	35	37	69	233	72
sgTGGT1_202970_7	GCCGTAGCCCGAGAGTGTGG	168	3	0	44	175	93	167	87	104	106	21	24	0	0	0
sgTGGT1_202970_8	GAGGACGGAACCCGTCGCAG	369	0	0	0	0	141	50	22	96	73	72	36	0	47	1
sgTGGT1_202970_9	GCGGCACCTTCGACTCCAGG	472	340	6420	1701	1237	197	649	956	1091	1044	87	132	282	55	182
sgTGGT1_202975_1	GGAGGGTCTGCAACACGCAC	255	47	1371	482	0	90	0	0	0	0	35	154	293	114	519
sgTGGT1_202975_10	TCTCCCCAGAAAGAATGCGA	54	0	0	0	0	16	0	0	0	0	9	7	0	0	0
sgTGGT1_202975_2	GAAGTCAGCTCTGAAGCGAG	153	15	496	200	53	76	412	680	382	505	22	20	8	24	41
sgTGGT1_202975_3	CCGGCCATAATAGGCACCGG	152	0	0	0	0	70	0	0	0	0	26	83	23	23	3
sgTGGT1_202975_4	GCTCCTCACATGAGCAGCGC	147	0	0	0	0	45	0	0	0	0	28	20	0	0	0
sgTGGT1_202975_5	GTCATACACACTTCATGGGA	627	1025	16791	6474	6880	183	30	24	38	4	96	100	254	265	145
sgTGGT1_202975_6	TCTGTTTAAAATCGCCGCGA	213	0	0	0	0	97	0	0	0	0	32	7	6	0	0
sgTGGT1_202975_7	TCTATGTTGGAAAGCAGCAG	635	85	850	636	165	278	0	0	0	0	98	78	76	180	32
sgTGGT1_202975_8	GAGAAGATCCACTGTACCCA	121	25	155	54	241	41	0	2	0	0	31	31	58	0	18
sgTGGT1_202975_9	CCGTCTGGAAGAGGACCCGC	126	319	4510	946	408	63	0	0	0	0	30	72	92	175	24
sgTGGT1_202980_1	GAGCAGGGGAGAACCCGCAG	146	0	0	0	0	36	0	0	0	0	20	5	0	0	0
sgTGGT1_202980_10	ACAGGTCTTCAAGCGCACGG	172	140	601	696	144	68	0	0	0	0	34	6	0	0	1
sgTGGT1_202980_2	TCAGCAACCCCACAAAGCCG	170	0	0	0	0	62	0	0	0	0	27	1	0	0	0
sgTGGT1_202980_3	CGAGAGACAGAAAGGAACAG	144	0	0	0	0	55	0	0	0	0	17	19	0	0	0
sgTGGT1_202980_4	GAAGAATGATGAGGAAGCTG	626	0	0	0	0	201	0	2	0	0	105	73	0	0	0
sgTGGT1_202980_5	TGAGAGCTTTGTAGCCGCGG	536	0	0	0	0	236	0	0	0	0	89	29	0	0	0
sgTGGT1_202980_6	ACTGTCTGCACAGACAGCCG	133	0	0	0	0	75	0	1	0	0	23	16	0	0	0
sgTGGT1_202980_7	GCTGCGGTCTTGAGGAGCGG	121	0	0	0	0	62	0	0	0	0	19	14	0	0	0
sgTGGT1_202980_8	GAAGCTTCTCGACCAACCGC	191	0	0	0	0	84	0	0	0	0	40	29	9	12	0
sgTGGT1_202980_9	GCGGCGATTGACCACAGAGG	100	183	4365	1857	1249	43	19	23	35	20	16	6	2	0	0
sgTGGT1_202990_1	GGAGCCAGAAAATGGAACAA	103	356	4732	1301	666	37	0	0	0	0	12	7	0	0	0
sgTGGT1_202990_10	GAGCAAGAGACACGAGAGGA	158	0	35	0	0	63	0	0	0	0	23	3	0	0	1
sgTGGT1_202990_2	GAGGAAAATGGACTGGCAGA	60	0	0	0	0	23	65	63	75	31	13	9	0	0	0
sgTGGT1_202990_3	TTAGGAGAGGAAGAGGCCGA	152	0	0	0	0	52	0	1	0	0	26	7	0	0	0
sgTGGT1_202990_4	GTATACGTACGGAAGACCGA	66	0	0	0	0	25	60	17	57	117	13	6	0	0	0
sgTGGT1_202990_5	GGAAGGAAAATGAAGCACAG	64	0	0	0	0	30	20	0	0	0	10	29	43	62	5
sgTGGT1_202990_6	AGAGGAAGGAGAAGATATCG	153	0	0	0	0	49	0	0	1	0	26	35	37	31	60
sgTGGT1_202990_7	GGAAGACCGAAGGCAAGGAG	156	0	0	0	0	67	12	5	15	62	17	72	1	9	19
sgTGGT1_202990_8	TGGAAGGGTCATCCAGGCAA	354	314	7334	1630	1796	165	125	83	163	106	51	55	59	42	15
sgTGGT1_202990_9	GCATATCTGGTTGCGGGTGA	247	324	2834	1358	251	95	0	0	0	0	53	88	553	331	190
sgTGGT1_203000_1	GGAGCGTTTGAGATGCACTG	263	9	83	10	0	98	0	0	0	0	31	98	58	356	201
sgTGGT1_203000_10	GAACCGGTCGACTACAGCCC	135	0	0	0	0	51	0	0	0	0	20	23	0	0	0
sgTGGT1_203000_2	AAAGCAGTGTAGAGAAACGG	241	0	0	0	0	75	0	0	0	0	38	48	0	5	9
sgTGGT1_203000_3	GTGATACGAACACAGCGAGG	134	392	8392	2151	792	56	0	0	0	0	29	43	36	109	73
sgTGGT1_203000_4	GTGTCGGATGAACATGAAGA	119	0	0	0	0	45	184	308	242	199	25	18	51	145	0
sgTGGT1_203000_5	GCTACGAACCAGACCAGGAG	297	195	3795	2160	2140	103	0	0	0	0	46	19	0	0	0
sgTGGT1_203000_6	GAGGGGAGAATACCCAGAAG	215	1	0	0	0	80	361	309	522	476	38	27	50	91	28
sgTGGT1_203000_7	GACGAAAGGCAACTGAAGGG	190	0	0	0	0	70	0	0	0	0	27	27	0	0	0
sgTGGT1_203000_8	ACGGCCTCCACCCGGCACAG	327	0	0	1	0	138	59	44	50	0	49	60	0	34	53
sgTGGT1_203000_9	GGCGCTCGGACACACGGGTG	448	0	0	0	0	198	0	0	0	0	93	56	11	0	40
sgTGGT1_203010_1	GCATCAAGAGGAAGACCCAG	357	0	0	0	0	127	0	0	0	0	68	60	0	0	0
sgTGGT1_203010_10	TACAGGTACCGACGAAGCGA	823	0	0	0	0	337	7	0	0	0	166	111	0	7	0
sgTGGT1_203010_2	GATGTGATATGAGTTGGCAG	748	0	0	0	0	272	26	0	11	8	139	89	19	0	11
sgTGGT1_203010_3	GGAGGTGAACAAGTTCACCA	547	119	373	427	297	167	161	196	218	203	91	174	278	84	33
sgTGGT1_203010_4	GCAGCGGCCATGGCTAGCGG	334	0	0	0	0	148	19	0	0	0	67	49	0	0	72
sgTGGT1_203010_5	ACAGTACGTTGCGAATCCAG	899	3	0	0	0	355	24	0	11	19	148	174	0	0	0
sgTGGT1_203010_6	AGTATGAACGCCGAAAGCAG	368	0	0	0	0	142	0	0	0	0	68	38	0	0	0
sgTGGT1_203010_7	GGGGACCGATGAACCAGCAG	274	0	0	0	0	124	0	3	0	0	55	42	0	0	0
sgTGGT1_203010_8	ACATCGTGACACGGATGGCG	414	6	0	0	0	150	13	0	0	0	104	43	0	0	0
sgTGGT1_203010_9	GGATCGGCCACGCCACATGG	846	3	2	0	0	315	0	0	0	0	119	129	0	0	0
sgTGGT1_203020_1	GCAGCCGCGGATGGACGAGG	771	0	0	0	0	329	0	0	0	0	121	91	0	0	0
sgTGGT1_203020_10	GAGGACGCGCGATTTCATGG	309	0	0	0	0	101	0	0	0	0	45	50	0	0	0
sgTGGT1_203020_2	AGCGCGAGCAGACGAGGCGA	324	0	0	0	0	140	0	0	0	0	51	36	0	0	0
sgTGGT1_203020_3	AACGAGCACAAAAGCCACGA	118	0	1	0	0	43	0	0	0	0	26	12	0	0	0
sgTGGT1_203020_4	TCACCTTCAGGACACCACGG	192	0	0	0	0	81	0	0	0	0	33	13	0	0	0
sgTGGT1_203020_5	GACGACACACCAGTTCACGA	412	0	0	0	0	122	0	7	0	0	78	75	0	0	0
sgTGGT1_203020_6	CGAGCCCGCAGTATATTCCG	135	0	0	0	0	47	8	0	0	0	14	2	0	0	0
sgTGGT1_203020_7	GAAGTCTGTGAAAGATCCCA	66	0	0	0	0	19	0	0	0	0	12	4	0	0	0
sgTGGT1_203020_8	GGCAAAGGCGAAACAAACAG	19	0	0	0	0	5	0	0	0	0	4	2	0	0	0
sgTGGT1_203020_9	GGAGAGAGGGAAACATCCAG	147	0	0	0	0	63	0	0	0	0	26	14	0	0	0
sgTGGT1_203030_1	GCAGCCTGGCCTTGGACAGG	430	0	0	0	0	177	20	0	9	0	78	88	0	1	2
sgTGGT1_203030_10	GCTGCTACTCCTTACGGAGC	882	0	0	0	0	371	10	2	0	0	110	88	56	4	0
sgTGGT1_203030_2	TAAGCGTAAGCCGCAGGCGG	424	8	0	0	0	181	34	0	0	0	76	43	0	0	0
sgTGGT1_203030_3	CCTGTCTGATAGCCTCCAGG	504	0	0	0	0	181	4	0	0	0	77	54	0	11	4
sgTGGT1_203030_4	GCTCCTGGAGAGGCACCTGG	510	3	0	0	0	207	98	6	1	10	66	36	7	15	0
sgTGGT1_203030_5	GCTTCCCTGACCTCGGGCGA	616	6	0	0	0	220	72	1	0	5	110	117	1	0	0
sgTGGT1_203030_6	ACAACCCCAGCCTCAAGCCT	388	0	0	0	0	103	0	0	0	0	85	68	21	17	5
sgTGGT1_203030_7	TAGTAGCCTTGGGGATACGC	552	21	0	0	0	229	14	1	0	0	106	156	16	0	43
sgTGGT1_203030_8	GGGGTTGCTGGTAGTAGCCT	519	29	0	1	0	211	52	0	0	11	111	94	2	0	0
sgTGGT1_203030_9	AGGTTGTCCATAATACCCAT	490	4	1	0	0	155	30	19	47	0	87	77	0	0	12
sgTGGT1_203040_1	GCGTGGCAGGGACACACGCA	402	220	2235	262	0	167	0	0	0	0	62	288	312	311	907
sgTGGT1_203040_10	GGGCCGTAGGACGTTTCCGG	502	63	356	219	0	213	981	1679	777	956	87	101	327	244	225
sgTGGT1_203040_2	GCTCCTAGGATGATGACTGG	314	0	0	0	0	114	72	49	135	98	49	58	0	0	0
sgTGGT1_203040_3	GGGCCGATGACGAACGGCTA	557	0	0	0	0	220	288	279	264	363	112	142	112	13	81
sgTGGT1_203040_4	CGCACGGGAAGCGGCCACAG	198	191	1115	590	864	78	0	0	0	0	22	51	56	0	73
sgTGGT1_203040_5	GCGGCCACAGCGGCACCTGA	919	301	3939	1353	1933	358	968	1359	1173	1093	142	201	291	264	311
sgTGGT1_203040_6	TGATTAGGCCCAAAATGTTG	311	111	1517	632	330	103	56	86	73	23	54	40	27	0	16
sgTGGT1_203040_7	GCCTTCGAGAGAGCGTGGCA	775	35	553	230	2308	327	111	101	139	187	121	347	702	522	602
sgTGGT1_203040_8	CACACGACTGGTCAGGCTCG	264	0	0	0	0	21	34	36	13	47	55	157	263	111	125
sgTGGT1_203040_9	GAGATGACCTGACGAAGCAG	195	0	0	0	0	89	85	62	117	156	36	71	301	141	179
sgTGGT1_203050_1	AGGAAGACGGACACACCCGG	159	177	2549	1186	612	61	0	1	0	0	22	10	48	24	0
sgTGGT1_203050_10	GAAATCCGAAGCAACAAGGG	255	488	4896	3295	2859	80	52	24	90	68	38	53	38	31	87
sgTGGT1_203050_2	TGAGGGGCCAGGCGATGCGA	533	0	0	0	0	230	16	22	16	0	80	66	56	0	7
sgTGGT1_203050_3	GAGACGATGCAGACGAGCAG	632	81	931	250	72	294	278	227	201	305	96	353	467	222	709
sgTGGT1_203050_4	GCATCACTGGGAAACAACGA	338	20	372	15	0	96	0	0	0	0	46	121	72	40	71
sgTGGT1_203050_5	GGTTTCCGGAAACTGAGCGG	98	0	0	0	0	37	0	0	0	0	10	6	0	0	0
sgTGGT1_203050_6	GGAACAGGTGGACTTCGTGG	226	248	2914	660	385	106	391	236	257	120	30	49	111	107	37
sgTGGT1_203050_7	GCAACTATCGCAGACCGCGG	950	86	1528	259	1715	374	153	243	154	330	176	152	338	174	119
sgTGGT1_203050_8	GGAGATGGGATACAGAGAGA	100	0	0	0	0	25	0	0	0	0	18	14	0	0	0
sgTGGT1_203050_9	GGAGAGACAGACACTCCAGG	126	123	419	455	931	54	452	527	512	908	18	19	0	0	44
sgTGGT1_203060_1	GCACAACCAAGAACATGCAC	398	0	0	0	0	178	17	1	0	0	93	93	1	0	0
sgTGGT1_203060_10	CTGAAGTGTCGTCAAAAGAG	138	0	0	0	0	58	0	0	0	0	27	15	0	0	0
sgTGGT1_203060_2	AGTAAGTACACGTCATGCGG	283	0	0	0	0	118	34	0	0	0	38	18	0	0	0
sgTGGT1_203060_3	TCTGATGGAAATATCACCGA	104	0	0	0	0	22	0	0	0	0	20	9	0	0	0
sgTGGT1_203060_4	GGCACAACTCACCTGTACGA	258	0	0	0	0	71	0	3	0	0	46	39	0	0	0
sgTGGT1_203060_5	ATGCACACTCTCGTTAGCGG	335	0	0	0	0	137	0	2	0	0	48	34	0	0	0
sgTGGT1_203060_6	GCCCTGCCACTGTAGTGCGG	265	0	0	0	0	99	0	5	0	0	51	29	0	0	0
sgTGGT1_203060_7	GCAGCATATAGAACTGAGAG	65	0	0	0	0	13	0	0	0	0	4	2	0	0	0
sgTGGT1_203060_8	GCGTGCGCTCATTTAGCGGA	258	0	0	0	0	117	0	3	0	0	53	39	0	0	0
sgTGGT1_203060_9	GGTCTACATTCGTACGACGG	556	10	0	0	0	216	0	2	0	0	105	64	0	0	0
sgTGGT1_203070_1	GGTGTTCCTTCTTACGGCGA	253	113	2414	747	980	88	992	1253	1009	1295	43	126	157	117	57
sgTGGT1_203070_10	TTGCATGAATGCACCAACAC	172	0	0	0	0	55	0	0	0	0	30	31	0	0	0
sgTGGT1_203070_2	GTCCCGATCGCACTGTGCGA	413	370	8045	3134	1178	152	741	850	656	1040	66	68	3	1	0
sgTGGT1_203070_3	AAGGAACACCTCATAAAGGA	58	0	0	0	0	16	12	0	0	0	7	0	0	0	0
sgTGGT1_203070_4	GATGTGATATCCTAGCTCCG	328	210	3124	749	534	116	168	157	111	86	66	90	74	0	58
sgTGGT1_203070_5	GACGGTACGCGACCACAGCA	279	99	1428	431	389	63	85	115	77	787	41	91	32	11	79
sgTGGT1_203070_6	GCCCTAAGAGTCTCATCTCG	273	54	512	330	262	99	0	0	0	0	36	17	0	0	0
sgTGGT1_203070_7	CGTCTTGGTTATCCTTGCTG	293	173	4400	1175	82	122	265	296	189	215	40	147	317	285	368
sgTGGT1_203070_8	TTTTGTCGAGCAGTGCATGG	225	426	4185	1532	462	74	0	0	0	0	31	42	64	158	38
sgTGGT1_203070_9	GTGTACTACATAGCTGTAGC	394	0	0	0	0	147	97	148	114	115	69	92	16	55	0
sgTGGT1_203080_1	GATGCAACTTACCGAGGCCG	157	0	0	0	0	58	1	0	0	0	34	14	0	0	0
sgTGGT1_203080_10	CAAGTTCCGGACGATGGTGC	71	0	0	0	0	29	0	0	0	0	14	64	233	97	33
sgTGGT1_203080_2	GAAGTACAAATCTTTCGCGA	159	0	0	0	0	48	0	0	0	3	29	15	0	0	1
sgTGGT1_203080_3	GGCACCAGGCACAGACCCCA	42	0	0	0	0	38	0	0	0	0	13	10	0	0	0
sgTGGT1_203080_4	GCGACCCGACACTGGACGAA	232	0	0	0	0	79	0	0	0	0	37	26	0	0	0
sgTGGT1_203080_5	AAGAGGACAGGGAAGACGAG	99	0	0	0	0	29	0	3	0	0	23	4	0	0	0
sgTGGT1_203080_6	GCAGGAGATTACAGTGGTAC	284	0	0	0	0	136	0	0	0	0	50	47	0	0	0
sgTGGT1_203080_7	CTCGGTGTATCAGTCAACGG	135	0	0	0	0	48	0	0	0	0	15	5	0	0	0
sgTGGT1_203080_8	GTAGCGCAGAATGTGGCACC	536	0	0	0	0	208	0	1	0	0	101	115	0	1	1
sgTGGT1_203080_9	ATGGTGCAGGCGCCATGGAA	175	0	1	0	0	76	0	0	0	0	26	22	49	49	27
sgTGGT1_203090_1	GAGGCAAGGCCAGTGAGTGA	779	19	294	76	147	377	595	848	680	1504	113	336	705	339	551
sgTGGT1_203090_10	AGGCCAGGACAACGGAACTG	220	117	6570	1240	445	91	0	0	0	0	35	194	336	373	350
sgTGGT1_203090_2	AGACGCAACACAAGTCGCGA	136	0	0	0	0	47	0	0	0	0	19	26	31	0	16
sgTGGT1_203090_3	AGCTCGGTCAAACAATCCAG	422	165	1806	547	596	160	0	0	0	0	65	70	117	33	36
sgTGGT1_203090_4	TGCGTCCGCCGAAATCGCGG	139	0	0	0	0	58	0	0	0	0	21	16	0	0	0
sgTGGT1_203090_5	GAACAAAACTGCTGAGGCTG	232	43	144	58	0	79	740	794	673	1063	42	123	526	559	470
sgTGGT1_203090_6	GGAGCGTTAAAGACGACGCA	365	660	17820	5524	2146	120	1041	1127	964	1174	65	128	194	133	172
sgTGGT1_203090_7	AAGACTCTCGTGAAATGCTG	214	120	1600	729	604	85	0	0	0	0	52	31	42	31	12
sgTGGT1_203090_8	GTCCTCGTAGCGGCACGCGT	277	0	0	0	0	101	258	292	209	321	47	129	18	121	193
sgTGGT1_203090_9	GAAAACAGTGTTGGTGAAGA	215	0	0	0	0	62	395	618	381	590	27	22	0	8	0
sgTGGT1_203100_1	TAGTCCAGTTCGCTGCGTGG	1032	515	4076	1002	643	479	245	78	430	82	166	87	29	4	12
sgTGGT1_203100_10	ACGAACTCAGTCGGAAGTTA	394	0	0	0	0	121	516	910	909	594	66	61	20	25	43
sgTGGT1_203100_2	GAATCGTATATTCGGTGTCG	600	1152	15427	5534	3889	188	292	416	217	1035	72	70	163	1	14
sgTGGT1_203100_3	CAACGCGAAGACATTCGAGA	423	0	0	0	0	160	0	0	0	0	61	134	73	82	38
sgTGGT1_203100_4	CACAATTCTCGCAACTGGGC	454	0	0	0	1	192	13	30	4	0	73	72	191	33	182
sgTGGT1_203100_5	GCGGTAGCATTGTCAGTGTG	381	15	1	226	0	119	6	0	0	0	45	273	497	812	1739
sgTGGT1_203100_6	CGACTGCTGCATGACATTCG	618	169	853	765	367	230	70	58	40	116	95	154	286	289	146
sgTGGT1_203100_7	TTATGACCAAAGTGCTCCGC	357	66	2372	340	78	124	345	403	404	655	46	49	0	0	0
sgTGGT1_203100_8	TCTTCGAACTCGTCATCCAG	351	0	0	0	0	143	0	0	0	0	80	72	51	1	9
sgTGGT1_203100_9	AGCCATGTTTGGGACAGAAA	231	0	0	0	0	81	71	14	30	0	33	45	80	71	57
sgTGGT1_203110_1	GGAAAGATCCGAGTACCCGG	166	72	788	498	78	55	65	173	143	142	24	80	765	764	173
sgTGGT1_203110_10	TCAGTTCGTGATCCGCATGG	1218	390	8148	902	1891	467	439	507	508	517	179	403	296	372	458
sgTGGT1_203110_2	GGTGTGCATTGATCACACTG	325	335	11537	2724	814	109	86	49	15	31	47	108	54	39	103
sgTGGT1_203110_3	GGGTCGTAGATGCGCAACGA	337	314	8965	1846	20899	127	394	727	610	470	59	104	0	0	0
sgTGGT1_203110_4	TCAGGGAGCAAACGAGGCTG	395	20	0	14	83	151	60	39	36	225	71	28	1	0	0
sgTGGT1_203110_5	GAACATCATCCGTCAAGTGG	406	0	0	0	0	194	4	0	0	0	68	100	74	77	220
sgTGGT1_203110_6	TCTGCGGTGTTGGCTCCGGG	345	33	137	108	74	158	700	1257	1587	1828	45	40	7	6	68
sgTGGT1_203110_7	ATGGCTATGATGGATAGACG	190	0	0	0	0	62	0	0	0	0	32	65	7	50	18
sgTGGT1_203110_8	GACGCCAGTTGGGAAGCAGA	177	0	0	0	0	40	329	198	904	658	29	9	0	0	0
sgTGGT1_203110_9	GATGTCATGCTTGGCTGCTG	407	135	1058	1105	356	147	51	77	48	36	83	201	217	219	469
sgTGGT1_203120_1	AACAAAAGGTGAAATCACGG	103	0	0	0	0	38	0	0	0	0	9	13	0	0	0
sgTGGT1_203120_10	GAAGGCGTCCAAGGCGGCGC	162	0	0	0	0	43	413	414	561	632	31	43	202	70	13
sgTGGT1_203120_2	GTGTCGTTCAGATTGGCCAG	331	0	3	28	0	130	0	0	0	0	61	38	0	0	0
sgTGGT1_203120_3	GTATGTCCAAAGCCGCCAGG	194	0	0	0	0	73	0	0	0	0	38	14	0	0	0
sgTGGT1_203120_4	TTCCAAATCACACATGGGAG	245	0	1	0	0	107	24	111	63	67	32	7	0	0	0
sgTGGT1_203120_5	GCTAACCGTCCAACAACAAA	79	0	0	0	0	19	0	0	0	0	18	1	0	0	0
sgTGGT1_203120_6	TTATTTTCAGGCCATGGACG	425	0	0	0	0	137	0	0	11	0	65	37	0	0	0
sgTGGT1_203120_7	CCTCAAACTCTGGATACAGA	86	0	0	0	0	34	0	0	0	0	15	0	0	0	0
sgTGGT1_203120_8	ACTCAAGAGACTGCTGCCAC	269	0	0	0	0	99	0	0	0	0	65	40	0	0	1
sgTGGT1_203120_9	GCCACCGGCAGAACCTGCTG	242	0	0	0	0	103	0	0	0	0	35	31	0	0	0
sgTGGT1_203135_1	GATGCACTCAAAACAAGCAA	60	0	0	0	0	15	0	0	0	0	9	9	0	0	0
sgTGGT1_203135_10	GCTGACGTCTGTGCTGACGG	425	0	1	0	0	217	0	0	0	0	63	51	0	0	0
sgTGGT1_203135_2	GGTTCAACAAGACCTTCCGA	211	303	7474	3440	1766	76	0	0	0	0	33	8	0	0	0
sgTGGT1_203135_3	CAAGCGTGCAGACACAGCCG	184	17	103	0	0	85	0	7	0	0	30	32	0	0	0
sgTGGT1_203135_4	GAAGAAGCAAAAGCTGCAGG	187	0	0	0	0	76	0	5	0	0	28	7	0	0	0
sgTGGT1_203135_5	GAGGAGCCAACAAGAAGCAG	211	0	0	0	0	94	4	0	0	0	39	39	47	47	53
sgTGGT1_203135_6	CGAGCGGGCGAATGAGGCGG	70	0	0	0	0	42	0	0	0	0	17	0	0	0	0
sgTGGT1_203135_7	GAAGTGGATACAGAAAGTGA	145	0	0	0	0	63	0	0	0	0	28	20	6	56	12
sgTGGT1_203135_8	GATCTGGGCGGAGACAACGG	417	0	1	0	0	172	0	0	0	0	59	46	0	0	0
sgTGGT1_203135_9	GAGCCGTCCCAAGCTTGTCG	548	0	0	0	0	191	488	436	569	921	78	181	522	371	672
sgTGGT1_203150_1	GGAGAACGAACAGGAGGCGG	68	0	0	0	0	30	0	0	0	0	19	10	0	0	0
sgTGGT1_203150_10	GCGGAGAGAGAAGCCACAGG	90	0	0	0	0	22	0	0	0	0	8	3	0	0	0
sgTGGT1_203150_2	GACGAGGCCGGCAGATCCGG	278	564	5510	5954	3825	123	1321	2631	1693	3785	46	39	74	366	96
sgTGGT1_203150_3	GGTGAGAGTCACCCAAACGA	86	0	0	0	0	50	353	748	326	770	17	38	185	156	63
sgTGGT1_203150_4	GAGAGCAGAGGAAGAACCCG	156	70	889	243	0	44	10	10	3	0	26	52	9	44	109
sgTGGT1_203150_5	GGACAGAGGAAACTGAGGAG	212	0	0	0	0	87	0	0	0	0	28	11	0	0	0
sgTGGT1_203150_6	GCGTGGAGGCAGCTTGGCGG	283	0	0	0	0	132	0	4	0	0	40	24	0	0	12
sgTGGT1_203150_7	GAGAAACTGTGAGCTCAGGG	423	0	0	0	0	133	557	1347	1899	4440	60	84	500	552	129
sgTGGT1_203150_8	GGGGAGGCAAGGAAGAACGG	46	0	0	0	0	33	0	2	0	0	12	6	0	0	0
sgTGGT1_203150_9	TCTTCTTCCAAGGACTGCCG	174	0	0	0	0	54	0	0	0	0	31	19	36	1	0
sgTGGT1_203160_1	CAACCGAAGAAAACAAGCAA	132	0	0	0	0	51	0	1	0	0	17	14	0	0	0
sgTGGT1_203160_10	GATGCTGGAGTACCTGGCCG	214	4	67	111	0	92	160	57	45	6	46	32	0	0	0
sgTGGT1_203160_2	GTTTGATTTCGAGAACGCGA	291	0	0	0	0	101	0	0	0	0	39	14	0	0	0
sgTGGT1_203160_3	GACTTGATGAAGAACGACGA	256	285	2755	980	344	83	0	0	0	0	63	91	92	23	0
sgTGGT1_203160_4	GAGAGGCCCACCATAACTCA	331	0	0	0	0	128	1	8	9	14	54	120	39	52	136
sgTGGT1_203160_5	GCATCGCGAATACTCTCTGA	238	0	0	0	0	48	320	178	109	30	37	16	0	0	0
sgTGGT1_203160_6	GTAAACGAAAATGGGAGGCA	143	0	0	0	0	67	75	47	112	10	36	44	0	8	0
sgTGGT1_203160_7	CTAGTCCTTCAGGGTAGAGG	206	0	0	0	0	71	0	0	0	0	32	30	12	25	39
sgTGGT1_203160_8	GTTTCCGATGCAGAGAGTGG	251	0	0	0	0	88	1	0	0	0	44	40	4	89	28
sgTGGT1_203160_9	ATGGCTCTTCAGAGACGCAC	409	214	182	257	0	187	228	119	124	22	73	110	101	33	94
sgTGGT1_203170_1	GAAACTCGTGGAGAACGGCG	76	0	0	0	0	45	0	2	0	0	15	8	0	0	0
sgTGGT1_203170_10	GGCGCTCGAGAAGCGACGCG	248	0	0	0	0	65	0	0	0	0	37	25	10	0	0
sgTGGT1_203170_2	AGCAGACTTGAAAGACGCGT	239	0	0	0	0	62	0	0	0	0	33	18	0	0	0
sgTGGT1_203170_3	GAAACAGGTTTATTTCCGCG	148	0	0	0	0	36	0	0	0	0	28	10	0	0	0
sgTGGT1_203170_4	CCGCACAAGTCGCCTCACAG	200	0	0	0	0	67	0	5	0	0	38	22	0	0	0
sgTGGT1_203170_5	GACACCAGCGCACGACGTAG	207	0	0	0	0	98	0	0	0	0	41	40	0	0	0
sgTGGT1_203170_6	GGGGTGACGCTGCCGAGCAC	144	0	0	0	0	69	0	0	0	0	30	15	0	0	0
sgTGGT1_203170_7	GAGACTCGACCACGACAACG	134	0	0	0	0	50	0	0	0	0	20	40	0	0	0
sgTGGT1_203170_8	CCAGTGAAAGCGACAACTCG	154	0	0	0	0	35	0	0	0	0	24	45	1	0	0
sgTGGT1_203170_9	CAAGTTCGAGAGTGGCAAGG	212	0	0	0	0	80	0	0	0	0	22	19	0	0	0
sgTGGT1_203175_1	AAAGGGAGTCTCGAGAACCG	122	0	0	0	0	67	0	0	0	0	29	8	0	0	0
sgTGGT1_203175_10	CCAGAAGACACTTTTCGAAG	194	0	0	0	0	58	0	2	0	0	39	10	18	11	1
sgTGGT1_203175_2	AGGGTGGACGCCGAGAGCCA	263	0	0	0	0	105	0	0	0	0	45	26	44	0	62
sgTGGT1_203175_3	GTCTTTTAACCAAGAAGGAG	175	0	0	0	0	49	288	306	309	423	22	6	0	0	0
sgTGGT1_203175_4	TGTTCGCGGGAGAGGCAGGG	257	12	0	19	0	88	6	0	0	1	30	9	0	1	0
sgTGGT1_203175_5	CTAGACGCGAGAGAGGCGGG	145	0	1	0	0	68	11	0	0	0	31	23	0	0	0
sgTGGT1_203175_6	GTTGCATGTAAAGCAGACGC	276	0	0	0	0	121	57	199	134	152	47	37	0	0	0
sgTGGT1_203175_7	AAGAGCAGCGCCGCGACCCG	467	387	7741	2906	1351	85	609	1253	870	2851	76	138	616	351	216
sgTGGT1_203175_8	ACGCGGGTCCCCACCTCCAG	254	0	0	0	0	73	29	5	0	28	45	32	81	137	62
sgTGGT1_203175_9	GTGTACGTCCACTGGAGGTG	252	0	0	0	0	108	0	0	0	0	35	41	0	0	0
sgTGGT1_203180_1	GAGGAAGCGCCGGGAAGCTG	170	23	59	30	0	73	0	0	0	0	26	12	0	0	0
sgTGGT1_203180_10	GCGTTGGACCACTCGAGCGA	257	0	0	0	0	85	0	0	0	0	46	67	0	3	9
sgTGGT1_203180_2	GAAGCTGCGGAGAAAAGCTG	63	0	0	0	0	32	7	0	0	0	7	16	0	0	0
sgTGGT1_203180_3	AACGCGTCTGGAGACAACGG	203	0	0	0	0	85	0	0	0	0	43	10	0	0	0
sgTGGT1_203180_4	GCAGAGCAGAAAACGACCTG	491	57	290	173	93	55	7	0	3	2	75	31	0	0	0
sgTGGT1_203180_5	GAAGCGAGTAGACAGCGCAG	455	2	0	0	0	178	5	0	0	0	87	39	0	0	0
sgTGGT1_203180_6	GAAGGGAACAGAGGAAACGG	179	0	0	0	0	79	0	3	0	0	25	25	0	0	0
sgTGGT1_203180_7	GCTGCTGCCACAGAAAACGA	379	0	0	0	0	135	10	0	8	0	79	42	0	0	0
sgTGGT1_203180_8	GAGTGGAGGAGACCAAACGA	374	0	0	0	0	150	0	0	0	0	58	89	0	0	7
sgTGGT1_203180_9	GCTGCATGCAGATCTCGCCG	142	0	0	0	0	48	0	0	0	0	35	33	26	8	0
sgTGGT1_203200_1	GACGCCGGGGACGAAGACGG	69	0	0	0	0	20	0	0	0	0	13	3	0	0	0
sgTGGT1_203200_10	GAGACGAACGCACAGAATGA	112	0	0	0	0	31	0	0	0	0	20	18	0	0	0
sgTGGT1_203200_2	GAAAGGAAGCGACGACGCCG	117	0	0	0	0	0	0	0	0	0	27	15	0	0	0
sgTGGT1_203200_3	GATTCTTCTGCAGATCCTGG	520	1	0	0	0	149	75	8	14	0	76	20	25	12	41
sgTGGT1_203200_4	GGTCGAACTTGACGCCGCGA	87	0	0	0	0	11	0	0	0	0	21	9	0	0	0
sgTGGT1_203200_5	GGCAGAAGAAAACGACGAGG	100	0	0	0	0	0	0	0	0	0	7	12	0	0	0
sgTGGT1_203200_6	GCAGCAGGAAGACACAAGAG	224	0	0	0	0	68	0	0	0	0	29	20	0	0	0
sgTGGT1_203200_7	AGAGAGGACGCCGAAGACCG	85	0	0	0	0	32	2	0	0	0	13	16	0	0	0
sgTGGT1_203200_8	GAGGCACTGAAATGAAACCA	112	0	0	0	0	50	259	422	370	292	22	12	0	0	0
sgTGGT1_203200_9	GGTGTGCCGATTCCCCACAA	360	0	0	0	0	123	81	18	92	45	57	118	127	44	0
sgTGGT1_203220_1	GCAGCTGCTTGACATGGCGA	170	0	0	0	0	59	0	0	0	0	38	35	0	0	0
sgTGGT1_203220_10	GAGGTGCCTTCAAGATGTGG	230	0	0	0	0	72	0	0	0	0	38	21	0	0	0
sgTGGT1_203220_2	GGAGGAGACTCAGACGACGA	158	0	0	0	0	57	0	0	0	0	24	31	0	0	0
sgTGGT1_203220_3	GAAAGGAGGCGATTGGGCGC	116	0	0	0	0	74	0	0	0	0	27	19	0	0	0
sgTGGT1_203220_4	GCGGCGGACTGGATGGGCGT	333	0	0	0	0	142	0	0	0	0	51	23	0	0	0
sgTGGT1_203220_5	CATGAGACAGGGAATGGCGG	208	0	0	0	0	125	0	0	0	0	23	24	0	0	0
sgTGGT1_203220_6	AGAACGTGTTTCAGAGGCAG	112	0	0	0	0	26	0	5	0	0	18	6	0	0	0
sgTGGT1_203220_7	GTGAAGATCACAATCGGCGA	137	0	0	0	0	49	0	0	0	0	16	12	0	0	0
sgTGGT1_203220_8	GATGTCACTGTCGTCCACGG	175	0	0	0	0	64	0	0	0	0	37	12	0	0	0
sgTGGT1_203220_9	AAAGACTGGCTGCTGTGCGC	251	0	0	0	0	108	0	0	0	0	32	22	0	0	0
sgTGGT1_203230_1	GCAGCCGAGAAGCCAAGCCC	170	0	0	0	0	62	1	1	6	7	21	48	0	0	5
sgTGGT1_203230_10	GAGGCCACCCGCGACAAACG	231	28	91	0	0	93	0	0	0	0	31	34	5	3	0
sgTGGT1_203230_2	GAGGAACGGTCCGATACCGA	464	0	0	0	0	172	581	1218	969	1054	101	126	0	0	0
sgTGGT1_203230_3	TGGAACTCCAGAATGAACGT	485	230	4797	978	433	151	724	1021	462	656	77	131	230	27	331
sgTGGT1_203230_4	GCTGCAGCCACTAACACTCA	281	0	1	0	0	96	525	297	700	715	67	160	383	220	568
sgTGGT1_203230_5	GCCTTTGAAAAGAACTGCAG	163	0	0	13	0	55	571	579	577	541	28	12	0	1	13
sgTGGT1_203230_6	ACGGTGATGAAGTTCCTCGC	315	69	2711	360	0	123	79	24	7	36	49	62	0	0	0
sgTGGT1_203230_7	GGGAAGAAGCACAGGAGCCT	160	0	0	0	0	48	22	32	0	63	37	67	233	266	191
sgTGGT1_203230_8	GGTATGAAACCTTTGTGCCG	426	0	1	0	0	140	409	545	384	543	78	51	24	0	30
sgTGGT1_203230_9	GCAGCTTCGATGACGTTCTG	269	73	1021	347	916	114	145	167	132	153	53	122	155	20	84
sgTGGT1_203240_1	GAAGCGTCTGGTGTCTCCGG	951	54	78	27	0	369	40	0	10	0	156	45	16	4	0
sgTGGT1_203240_10	GCAGCCAAAACGCAGCGCCA	97	0	0	0	0	33	2	3	0	0	16	37	71	0	4
sgTGGT1_203240_2	GAGACGGCAGAGGAGCGGGG	151	0	0	0	0	50	0	0	0	0	23	8	0	0	0
sgTGGT1_203240_3	GCATGTTGAACAGGCAGCGG	152	0	1	1	0	76	0	0	0	0	27	54	76	54	31
sgTGGT1_203240_4	GAGACAGCACGAAGACACGA	181	0	0	0	0	75	0	1	0	0	37	165	170	124	147
sgTGGT1_203240_5	TCTTCGCGAAGAAACTGAGG	19	0	0	0	0	6	0	0	0	0	3	0	0	0	0
sgTGGT1_203240_6	AGTGCAGCGAAAGTCGACGC	152	0	0	0	0	81	90	135	142	152	33	39	0	0	0
sgTGGT1_203240_7	GGACCGCAAGAGTAGCCCTG	411	382	7150	2605	14651	137	402	295	479	771	85	188	273	521	169
sgTGGT1_203240_8	AGTTTCCGGAAATTCAGGGG	181	319	1274	1576	1043	65	0	0	0	0	24	21	73	178	5
sgTGGT1_203240_9	GGTGTTAGATAGCGGAGTGA	385	23	623	344	716	136	0	0	0	0	80	90	119	125	95
sgTGGT1_203250_1	GGGACCAAAGGATTGAACGG	227	4	0	0	0	66	23	19	0	0	35	104	134	55	337
sgTGGT1_203250_10	AGGCACACGCCGAAAAGCCG	310	121	3308	1067	951	100	0	2	0	0	57	330	648	453	494
[truncated: 79,370 more rows]

## Sheet: sgRNAs number
S1	All sgRNAs		Control sgRNAs		Genes with ≥ 2 sgRNAs					Genes with ≥ 3 sgRNAs					Genes with ≥ 4 sgRNAs					Genes with ≥ 5 sgRNAs					Genes with ≥ 6 sgRNAs					Genes with ≥ 7 sgRNAs					Genes with ≥ 8 sgRNAs					Genes with ≥ 9 sgRNAs					Genes with 10 sgRNAs
	Total number	Total read	Total number	Total read	Number of non-control genes	Number of control genes	Number of total genes	Percentage of control gene	p-Value (vs. library)	Number of non-control genes	Number of control genes	Number of total genes	Percentage of control gene	p-Value (vs. library)	Number of non-control genes	Number of control genes	Number of total genes	Percentage of control gene	p-Value (vs. library)	Number of non-control genes	Number of control genes	Number of total genes	Percentage of control gene	p-Value (vs. library)	Number of non-control genes	Number of control genes	Number of total genes	Percentage of control gene	p-Value (vs. library)	Number of non-control genes	Number of control genes	Number of total genes	Percentage of control gene	p-Value (vs. library)	Number of non-control genes	Number of control genes	Number of total genes	Percentage of control gene	p-Value (vs. library)	Number of non-control genes	Number of control genes	Number of total genes	Percentage of control gene	p-Value (vs. library)	Number of non-control genes	Number of control genes	Number of total genes	Percentage of control gene	p-Value (vs. library)
Lib	81356	20047591	4860	1263960	7663	488	8151	0.05987	N/A	7662	488	8150	0.0598773	N/A	7660	488	8148	0.059892	N/A	7656	487	8143	0.059806	N/A	7654	487	8141	0.0598207	N/A	7650	485	8135	0.0596189	N/A	7640	485	8125	0.0596923	N/A	7635	485	8120	0.0597291	N/A	7613	480	8093	0.0593105	N/A
HFF early passage	26415	4347325	2278	405793	5221	474	5695	0.0832309	<0.0001	4340	442	4782	0.0924299	<0.0001	3348	363	3711	0.0978173	<0.0001	2302	260	2562	0.101483	<0.0001	1407	146	1553	0.0940116	<0.0001	742	69	811	0.0850801	0.006	336	26	362	0.0718232	0.36	112	8	120	0.0666667	0.7	21	1	22	0.0454545	>0.9999
HFF control	24153	61155427	2133	6218086	4992	471	5463	0.0862164	<0.0001	3941	424	4365	0.0971363	<0.0001	2904	329	3233	0.101763	<0.0001	1898	226	2124	0.106403	<0.0001	1076	117	1193	0.0980721	<0.0001	542	54	596	0.090604	0.004	235	21	256	0.0820312	0.14	78	4	82	0.0487805	>0.9999	7	1	8	0.125	0.39
Naïve BMDM	23519	21163652	2157	2064240	4754	473	5227	0.0904917	<0.0001	3852	433	4285	0.10105	<0.0001	2878	342	3220	0.106211	<0.0001	1934	228	2162	0.105458	<0.0001	1123	121	1244	0.0972669	<0.0001	542	49	591	0.0829103	0.03	238	21	259	0.0810811	0.18	78	4	82	0.0487805	>0.9999	9	0	9	0	>0.9999
IFNγ BMDM	15815	20988700	1538	2116270	3668	424	4092	0.103617	<0.0001	2529	305	2834	0.107622	<0.0001	1538	181	1719	0.105294	<0.0001	824	96	920	0.104348	<0.0001	394	41	435	0.0942529	0.006	163	14	177	0.079096	0.26	55	3	58	0.0517241	>0.9999	12	0	12	0	>0.9999	0	0	0	N/A	>0.9999
S2	All sgRNAs		Control sgRNAs		Genes with ≥ 2 sgRNAs					Genes with ≥ 3 sgRNAs					Genes with ≥ 4 sgRNAs					Genes with ≥ 5 sgRNAs					Genes with ≥ 6 sgRNAs					Genes with ≥ 7 sgRNAs					Genes with ≥ 8 sgRNAs					Genes with ≥ 9 sgRNAs					Genes with 10 sgRNAs
	Total number	Total read	Total number	Total read	Number of non-control genes	Number of control genes	Number of total genes	Percentage of control gene	p-Value (vs. library)	Number of non-control genes	Number of control genes	Number of total genes	Percentage of control gene	p-Value (vs. library)	Number of non-control genes	Number of control genes	Number of total genes	Percentage of control gene	p-Value (vs. library)	Number of non-control genes	Number of control genes	Number of total genes	Percentage of control gene	p-Value (vs. library)	Number of non-control genes	Number of control genes	Number of total genes	Percentage of control gene	p-Value (vs. library)	Number of non-control genes	Number of control genes	Number of total genes	Percentage of control gene	p-Value (vs. library)	Number of non-control genes	Number of control genes	Number of total genes	Percentage of control gene	p-Value (vs. library)	Number of non-control genes	Number of control genes	Number of total genes	Percentage of control gene	p-Value (vs. library)	Number of non-control genes	Number of control genes	Number of total genes	Percentage of control gene	p-Value (vs. library)
Lib	81279	7677027	4861	471661	7663	488	8151	0.05987	N/A	7662	488	8150	0.0598773	N/A	7660	488	8148	0.059892	N/A	7656	487	8143	0.059806	N/A	7654	487	8141	0.0598207	N/A	7650	485	8135	0.0596189	N/A	7639	485	8124	0.0596997	N/A	7634	485	8119	0.0597364	N/A	7533	479	8012	0.0597853	N/A
HFF early passage	34350	6564176	2853	636097	5942	486	6428	0.0756067	0.0002	5158	474	5632	0.0841619	<0.0001	4410	437	4847	0.0901589	<0.0001	3578	382	3960	0.0964646	<0.0001	2631	279	2910	0.0958763	<0.0001	1651	185	1836	0.100763	<0.0001	845	85	930	0.0913978	0.0003	317	31	348	0.0890805	0.03	84	5	89	0.0561798	>0.9999
HFF control	34758	7872401	2680	800356	6672	484	7156	0.0676356	0.05	5569	460	6029	0.0762979	<0.0001	4462	414	4876	0.0849057	<0.0001	3389	355	3744	0.0948184	<0.0001	2306	249	2555	0.097456	<0.0001	1346	145	1491	0.0972502	<0.0001	644	60	704	0.0852273	0.009	241	21	262	0.0801527	0.19	48	4	52	0.0769231	0.55
Naïve BMDM	26335	7485807	2339	753333	4971	477	5448	0.0875551	<0.0001	4226	434	4660	0.093133	<0.0001	3390	369	3759	0.0981644	<0.0001	2446	274	2720	0.100735	<0.0001	1573	166	1739	0.0954572	<0.0001	864	86	950	0.0905263	0.0004	364	37	401	0.0922693	0.01	132	8	140	0.0571429	>0.9999	25	0	25	0	0.4
IFNγ BMDM	25831	8689191	2327	903893	4921	479	5400	0.0887037	<0.0001	4144	435	4579	0.0949989	<0.0001	3323	362	3685	0.0982361	<0.0001	2376	268	2644	0.101362	<0.0001	1494	167	1661	0.100542	<0.0001	789	83	872	0.0951835	<0.0001	347	35	382	0.091623	0.02	126	10	136	0.0735294	0.47	24	0	24	0	0.4
S3	All sgRNAs		Control sgRNAs		Genes with ≥ 2 sgRNAs					Genes with ≥ 3 sgRNAs					Genes with ≥ 4 sgRNAs					Genes with ≥ 5 sgRNAs					Genes with ≥ 6 sgRNAs					Genes with ≥ 7 sgRNAs					Genes with ≥ 8 sgRNAs					Genes with ≥ 9 sgRNAs					Genes with 10 sgRNAs
	Total number	Total read	Total number	Total read	Number of non-control genes	Number of control genes	Number of total genes	Percentage of control gene	p-Value (vs. library)	Number of non-control genes	Number of control genes	Number of total genes	Percentage of control gene	p-Value (vs. library)	Number of non-control genes	Number of control genes	Number of total genes	Percentage of control gene	p-Value (vs. library)	Number of non-control genes	Number of control genes	Number of total genes	Percentage of control gene	p-Value (vs. library)	Number of non-control genes	Number of control genes	Number of total genes	Percentage of control gene	p-Value (vs. library)	Number of non-control genes	Number of control genes	Number of total genes	Percentage of control gene	p-Value (vs. library)	Number of non-control genes	Number of control genes	Number of total genes	Percentage of control gene	p-Value (vs. library)	Number of non-control genes	Number of control genes	Number of total genes	Percentage of control gene	p-Value (vs. library)	Number of non-control genes	Number of control genes	Number of total genes	Percentage of control gene	p-Value (vs. library)
Lib	81319	3333049	4861	209010	7663	488	8151	0.05987	N/A	7662	488	8150	0.0598773	N/A	7660	488	8148	0.059892	N/A	7656	487	8143	0.059806	N/A	7654	487	8141	0.0598207	N/A	7650	485	8135	0.0596189	N/A	7640	485	8125	0.0596923	N/A	7635	485	8120	0.0597291	N/A	7571	479	8050	0.0595031	N/A
HFF early passage	80585	3888072	4832	301863	7663	488	8151	0.05987	>0.9999	7662	488	8150	0.0598773	>0.9999	7660	488	8148	0.059892	>0.9999	7656	487	8143	0.059806	>0.9999	7654	487	8141	0.0598207	>0.9999	7649	485	8134	0.0596263	>0.9999	7639	485	8124	0.0596997	>0.9999	7593	485	8078	0.0600396	0.95	6910	450	7360	0.0611413	0.68
HFF control	29419	4537084	2708	472682	5180	482	5662	0.0851289	<0.0001	4413	467	4880	0.0956967	<0.0001	3700	425	4125	0.10303	<0.0001	2895	343	3238	0.10593	<0.0001	2038	263	2301	0.114298	<0.0001	1243	139	1382	0.100579	<0.0001	601	66	667	0.0989505	0.0002	225	31	256	0.121094	0.0003	47	5	52	0.0961538	0.24
Naïve BMDM	27703	3966759	2553	397660	5113	478	5591	0.0854945	<0.0001	4231	458	4689	0.0976754	<0.0001	3445	400	3845	0.104031	<0.0001	2589	318	2907	0.109391	<0.0001	1753	222	1975	0.112405	<0.0001	992	115	1107	0.103884	<0.0001	473	55	528	0.104167	0.0001	181	18	199	0.0904523	0.09	37	3	40	0.075	0.51
IFNγ BMDM	28837	3749808	2683	397598	5196	479	5675	0.0844053	<0.0001	4361	463	4824	0.0959784	<0.0001	3596	416	4012	0.103689	<0.0001	2763	345	3108	0.111004	<0.0001	1916	250	2166	0.11542	<0.0001	1145	144	1289	0.111715	<0.0001	583	70	653	0.107198	<0.0001	216	22	238	0.092437	0.05	50	5	55	0.0909091	0.38

## Sheet: Fold change sgRNA
sgRNA.ID	S1_HFF early passage vs. Lib	S1_HFF control vs. Lib	S1_Naïve BMDM vs. Lib	S1_IFNγ BMDM vs. Lib	S2_HFF early passage vs. Lib	S2_HFF control vs. Lib	S2_Naïve BMDM vs. Lib	S2_IFNγ BMDM vs. Lib	S3_HFF early passage vs. Lib	S3_HFF control vs. Lib	S3_Naïve BMDM vs. Lib	S3_IFNγ BMDM vs. Lib
sgTGGT1_200010_1	3.61127	4.02478	3.26072	2.91521	3.54605	3.62025	3.55481	3.09903	1.80803	2.23468	2.91609	3.16413
sgTGGT1_200010_10	-6.33028	-10.1446	-8.61393	-8.60204	2.46425	2.38577	2.97925	2.50551	-1.56325	-6.84485	-6.65105	-6.5699
sgTGGT1_200010_2	0.562921	1.35607	1.09729	0.53217	2.72532	2.87437	2.58908	2.65717	1.53143	2.38148	2.5524	2.53921
sgTGGT1_200010_3	0.108403	1.03477	-0.318565	-0.0974542	1.98177	1.99924	2.37059	2.05541	1.26182	2.10718	0.434246	1.95819
sgTGGT1_200010_4	0.920025	1.11137	0.708602	-1.91116	-6.13552	-6.39771	-6.32507	-6.54013	1.07115	0.540863	2.05374	2.54562
sgTGGT1_200010_5	2.67446	2.95954	2.21323	1.01296	-7.05535	-5.16554	-7.2449	-6.30796	2.52781	3.50504	2.93331	3.77391
sgTGGT1_200010_6	-5.53604	-9.50232	-7.97169	-7.9598	-3.07175	-6.0709	-5.99826	-6.21332	-0.222212	-2.96848	-0.417128	0.891426
sgTGGT1_200010_7	3.24645	3.18673	3.46649	2.58343	1.60097	0.636169	1.66575	1.47954	0.701552	2.53639	3.19085	1.56274
sgTGGT1_200010_8	1.65378	0.947579	1.2821	-0.4057	1.11856	0.552643	0.792153	1.07794	0.165949	-1.04938	0.43058	0.450061
sgTGGT1_200010_9	0.76314	0.618245	0.299596	0.582196	-0.235514	-2.31062	-1.18064	-1.32264	0.41073	0.5963	2.31631	0.435747
sgTGGT1_200270_1	-5.72794	-9.54222	-8.01159	-7.99969	-5.97046	-6.23265	-6.16001	-6.37507	1.15922	1.97249	2.37132	3.06188
sgTGGT1_200270_10	-6.02339	-9.83767	-8.30704	-8.29515	-5.20033	-7.19949	-7.12684	-5.1899	0.676859	-5.80638	-5.61257	-3.79447
sgTGGT1_200270_2	-3.41662	-5.06098	-4.89292	-7.84039	-4.07175	-6.0709	-5.99826	-6.21332	-1.17641	-5.55112	-5.35732	-5.27617
sgTGGT1_200270_3	-5.524	-9.33829	-7.80766	-7.79576	-6.05535	-6.31754	-6.2449	-6.45996	-0.807175	-5.50382	-5.31001	-5.22887
sgTGGT1_200270_4	0.886101	0.881958	0.102655	-0.249337	3.18073	3.15844	3.25342	3.27905	0.481803	2.27684	1.07081	1.095
sgTGGT1_200270_5	-5.63308	-9.44736	-7.91673	-7.90484	-6.37398	-1.46624	-4.56352	-3.97123	-0.604083	-4.87119	-5.82939	-5.74824
sgTGGT1_200270_6	-4.17539	-7.98968	-6.45905	-6.44715	-4.78405	-5.04624	-4.97359	-5.18866	0.777788	-2.31939	-0.0101101	2.63738
sgTGGT1_200270_7	-7.31944	-11.1337	-9.60309	-9.5912	-0.159233	-0.0729367	-1.32532	-0.841136	-0.298161	-0.872344	-7.12148	-3.23298
sgTGGT1_200270_8	3.37438	3.94406	3.56108	4.74071	0.933753	1.16538	0.319324	1.08436	1.47293	2.89068	1.84842	2.9923
sgTGGT1_200270_9	N/A	N/A	N/A	N/A	N/A	N/A	N/A	N/A	N/A	N/A	N/A	N/A
sgTGGT1_200280_1	-5.50116	-9.31545	-7.78482	-7.77292	-6.174	-6.43619	-6.36354	-6.5786	0.213887	-4.68439	-4.49058	-4.40944
sgTGGT1_200280_10	-5.17539	-8.98968	-7.45905	-7.44715	-5.56993	-5.83212	-5.75947	-5.97453	0.808814	-0.0142885	0.95324	-0.445609
sgTGGT1_200280_2	1.59333	0.716655	0.461224	0.95148	2.15083	2.09839	2.49265	2.21663	-0.143357	1.83757	0.93136	-0.39778
sgTGGT1_200280_3	-5.37284	-9.18712	-7.65649	-7.6446	-3.82718	-6.5633	-6.49065	-6.70572	-0.570136	-5.40428	-5.21048	-5.12933
sgTGGT1_200280_4	-6.38952	-10.2038	-8.67317	-8.66128	-7.20219	-7.46438	-7.39174	-7.6068	-0.736786	-6.35181	-6.15801	-6.22887
sgTGGT1_200280_5	-4.57593	-8.39021	-6.85958	-6.84769	-5.3855	-5.64769	-5.57504	-5.79011	-1.88518	-4.84485	-4.49905	-4.5699
sgTGGT1_200280_6	-4.71476	-8.52904	-6.99841	-6.98652	-5.28362	-5.54581	-5.47317	-5.68823	-0.63725	-4.59693	-4.40312	-4.32198
sgTGGT1_200280_7	-4.93526	-8.74954	-7.21891	-7.20702	-6.09599	-6.35818	-6.28554	-6.5006	-2.54414	-4.91885	-4.72505	-4.64391
sgTGGT1_200280_8	-7.43442	-11.2487	-9.71807	-9.70617	-8.07785	-8.49204	-8.41939	-8.63446	-0.389812	-7.87305	-4.94228	-7.5981
sgTGGT1_200280_9	N/A	N/A	N/A	N/A	-0.304581	-4.8887	-4.81605	-5.03112	-0.922652	-4.29737	-4.10356	-4.02242
sgTGGT1_200290_1	1.79496	1.18271	1.01489	-1.08014	1.11787	-1.38824	0.177944	0.440582	0.751792	1.12276	2.43338	0.57726
sgTGGT1_200290_10	-5.96894	-9.63122	-8.25259	-8.2407	3.02282	3.56836	4.34548	3.02137	-1.13975	-5.68439	-5.49058	-5.40944
sgTGGT1_200290_2	-5.64702	-9.4613	-7.93067	-7.91877	0.0985545	-2.01608	-0.159161	-1.08049	1.33139	3.5434	2.70158	2.08528
sgTGGT1_200290_3	-4.2685	-8.08278	-6.55215	-6.54026	-5.50199	-5.91618	-5.84353	-6.0586	-1.22221	-4.18189	-3.98808	-3.90694
sgTGGT1_200290_4	-1.22456	-2.02886	-1.77928	-10.4032	1.95915	2.11565	2.78753	2.44572	0.769226	1.56571	2.11619	0.31789
sgTGGT1_200290_5	0.737172	0.778734	0.547736	-9.03532	1.79685	1.7149	2.795	2.14995	2.21367	3.47378	4.19296	2.3232
sgTGGT1_200290_6	-5.99097	-9.80525	-8.27462	-8.26273	-6.64031	-6.9025	-6.82986	-7.04492	0.622509	-0.387207	-0.406396	-5.93669
sgTGGT1_200290_7	-4.88909	-8.70337	-7.17274	-7.16085	-4.3855	-4.64769	-4.57504	-4.79011	-1.07021	-4.76685	-4.57305	-4.4919
sgTGGT1_200290_8	1.18373	-2.03687	-1.19012	-8.60635	2.47056	3.0898	2.94746	2.30899	1.52502	2.35061	2.29556	0.571108
sgTGGT1_200290_9	-1.69213	-2.43823	-4.53766	-9.07008	1.35483	1.38718	2.47234	1.74164	0.357212	1.70832	2.24552	-1.40346
sgTGGT1_200295_1	-5.66802	-10.6343	-5.78174	-9.09178	0.0924101	1.2518	0.113973	-0.783702	-0.312978	-6.95448	-2.70178	0.701292
sgTGGT1_200295_10	-5.82309	-9.63737	-8.10674	-8.09485	-1.18006	-6.91618	-3.10657	-7.0586	-0.762781	-5.59693	-5.40312	-5.32198
sgTGGT1_200295_2	-5.2227	-9.03698	-7.50635	-7.49446	-2.13664	-1.3482	-1.04607	-4.02667	0.920746	2.50927	0.807775	2.64594
sgTGGT1_200295_3	-6.36864	-10.1829	-8.50029	-8.6404	-7.12574	-7.38793	-7.31529	-7.53035	1.56979	2.67363	3.21316	2.32307
sgTGGT1_200295_4	-5.57593	-9.39021	-7.85958	-7.84769	2.27263	0.622707	2.09224	1.01634	1.23235	0.929473	-0.0518094	-0.602934
sgTGGT1_200295_5	-2.50292	-4.56996	-2.60524	-1.96732	-4.14662	-8.36817	-8.29552	-8.51059	-0.113506	-2.64656	-1.77468	-1.40075
sgTGGT1_200295_6	-5.25946	-9.07374	-7.54311	-7.53122	-2.0371	-4.03626	-5.70058	-5.91564	-1.05229	-1.85996	0.175147	0.384615
sgTGGT1_200295_7	-6.56129	-10.3756	-8.69293	-8.83304	0.870172	0.650152	0.22425	1.43467	0.709401	-6.35181	-6.15801	-6.07686
sgTGGT1_200295_8	-5.49347	-9.30775	-7.77712	-7.76523	-5.68096	-5.94315	-5.8705	-6.08556	-2.49523	-5.45491	-0.202209	-0.706027
sgTGGT1_200295_9	2.76742	2.09684	2.22779	1.68816	2.01269	2.37947	2.42293	2.02152	-1.01276	-2.05261	-1.49623	-3.16997
sgTGGT1_200300_1	-5.99642	-9.8107	-8.28008	-8.26818	-0.367746	0.0805577	-1.20937	-0.213864	1.78596	2.22493	1.6293	1.95556
sgTGGT1_200300_10	1.8095	-1.44535	-1.84761	-6.44715	-4.78405	-5.04624	-4.97359	-5.18866	-0.428663	-4.50382	-4.31001	-4.22887
sgTGGT1_200300_2	0.139513	-0.564714	-0.590797	-0.474848	0.908075	0.378782	1.12721	-0.162464	-0.0215151	0.230455	0.174646	0.378646
sgTGGT1_200300_3	2.21792	2.47787	2.36861	2.13257	-0.522527	-0.474377	-0.655488	0.676936	0.984238	1.52706	-0.492126	1.93694
sgTGGT1_200300_4	2.01249	1.47074	1.4644	1.04234	2.16909	2.38206	2.50414	2.10066	0.15535	0.511261	1.04342	1.87255
sgTGGT1_200300_5	N/A	N/A	N/A	N/A	-4.88027	-5.14246	-5.06981	-5.28487	N/A	N/A	N/A	N/A
sgTGGT1_200300_6	N/A	N/A	N/A	N/A	N/A	N/A	N/A	N/A	0.000180013	-4.18189	-3.98808	-3.90694
sgTGGT1_200300_7	-3.96894	-7.78322	-6.25259	-6.2407	N/A	N/A	N/A	N/A	-3.83365	-4.05636	-3.86255	-3.78141
sgTGGT1_200300_8	-5.59043	-9.40471	-7.87408	-7.86219	-6.22985	-6.34004	-6.41939	-6.63446	-2.18569	-5.88233	-5.68852	-5.60738
sgTGGT1_200300_9	N/A	N/A	N/A	N/A	N/A	N/A	N/A	N/A	2.28029	2.49368	4.6914	4.13381
sgTGGT1_200310_1	-6.00727	-9.82155	-8.29092	-8.27903	-6.68096	-4.79114	-6.8705	-7.08556	-0.619548	-6.35181	-6.15801	-6.07686
sgTGGT1_200310_10	-6.60479	-10.4191	-8.88844	-8.87655	-6.13162	-7.54581	-7.47317	-7.68823	-1.50232	-7.26935	-7.07555	-6.9944
sgTGGT1_200310_2	-5.88909	-9.70337	-8.17274	-8.16085	-6.72049	-4.83067	-6.91003	-7.12509	-0.974285	-5.59693	-5.40312	-5.32198
sgTGGT1_200310_3	1.38829	0.397631	0.0100036	-0.368894	1.68804	-1.066	-0.186003	-0.149528	-0.0522874	1.04693	-4.40312	-4.32198
sgTGGT1_200310_4	-5.77312	-9.5874	-8.05678	-8.04488	-0.803814	-3.48104	-6.73032	-4.79338	-2.54414	-5.91885	-5.72505	-5.64391
sgTGGT1_200310_5	-5.82309	-9.63737	-8.10674	-8.09485	-6.30111	-6.5633	-6.49065	-6.70572	-0.892064	-5.72621	-5.5324	-5.45126
sgTGGT1_200310_6	-5.88321	-9.69749	-8.16686	-8.15497	-6.75896	-7.02115	-6.9485	-7.16357	-0.408626	-5.64132	-5.44752	-5.21437
sgTGGT1_200310_7	-1.08735	-3.93078	-4.84494	-8.15497	0.166228	-4.24571	-6.32507	-3.80317	0.420236	-0.99512	-5.76067	-5.67953
sgTGGT1_200310_8	-2.92042	-5.61922	-8.94103	0.412686	-5.05019	-7.46438	-7.39174	-7.6068	-1.86607	-6.08878	-1.25112	-5.81383
sgTGGT1_200310_9	-5.1165	-8.93078	-7.40015	-7.38826	-5.83296	-3.94315	-6.0225	-6.23757	0.243451	-4.98924	-4.79544	-4.71429
sgTGGT1_200330_1	2.59281	3.21729	2.04705	1.15867	1.57446	0.955332	1.42391	-0.37612	2.48081	3.42343	2.02306	1.92732
sgTGGT1_200330_10	3.34179	3.97289	3.50691	0.917924	2.43363	2.7401	3.28037	1.168	1.28875	2.96786	1.75188	0.824002
sgTGGT1_200330_2	-4.25036	-8.06464	-6.53401	-6.52212	N/A	N/A	N/A	N/A	1.16245	2.49368	1.60132	1.24506
sgTGGT1_200330_3	-5.44642	-9.2607	-7.73007	-7.71818	1.90016	-0.381391	-1.27027	-1.82637	-1.1291	-5.50382	-5.31001	-5.22887
sgTGGT1_200330_4	N/A	N/A	N/A	N/A	N/A	N/A	N/A	N/A	N/A	N/A	N/A	N/A
sgTGGT1_200330_5	-5.92957	-9.74385	-8.21322	-8.20133	-6.64031	-6.9025	-6.82986	-7.04492	-5.22221	-5.59693	-5.40312	-5.32198
sgTGGT1_200330_6	-4.80456	-8.61884	-7.08821	-7.07632	-5.05535	-5.31754	-5.2449	-5.45996	-0.444605	-4.40428	-4.21048	-4.12933
sgTGGT1_200330_7	-6.18975	-10.004	-8.4734	-8.46151	1.339	1.44581	0.185253	-0.974316	-0.784091	-4.07719	-6.35732	-6.12417
sgTGGT1_200330_8	-4.68804	-8.50232	-6.97169	-6.9598	-4.83296	-5.09515	-5.0225	-5.23757	-1.13975	-4.68439	-4.49058	-4.40944
sgTGGT1_200330_9	-6.36443	-10.1787	-8.64808	-8.63619	-6.91475	-4.70301	-7.1043	-7.31936	-0.0702093	-6.35181	-6.15801	-6.07686
sgTGGT1_200340_1	N/A	N/A	N/A	N/A	N/A	N/A	N/A	N/A	N/A	N/A	N/A	N/A
sgTGGT1_200340_10	-5.32162	-8.98389	-7.60527	-7.59337	1.9629	0.870635	1.40562	1.79606	2.57653	4.98274	4.09466	4.25349
sgTGGT1_200340_2	-5.14625	-8.80853	-7.4299	-7.41801	1.22593	-1.14317	0.752597	2.16372	-0.0617477	-4.68439	-4.49058	-2.25744
sgTGGT1_200340_3	3.30067	4.01495	3.62105	2.52241	0.0493844	0.262832	0.441955	-0.536934	-0.0934791	1.22713	-0.807512	0.18617
sgTGGT1_200340_4	-6.77312	-10.5874	-9.05678	-9.04488	2.90644	2.47949	2.67619	2.90281	2.62262	2.5856	3.65324	3.17456
sgTGGT1_200340_5	-3.10746	-4.16685	-3.39111	-7.53122	-5.73342	-5.99561	-5.92297	-6.13803	-0.018679	-0.0630522	-2.71055	-5.36637
sgTGGT1_200340_6	-4.96894	-8.63122	-7.25259	-7.2407	-5.248	-5.51019	-5.43754	-5.65261	1.73931	4.74802	4.43759	2.87672
sgTGGT1_200340_7	-5.40601	-9.22029	-7.53766	-7.67777	3.28979	3.0365	3.27644	2.68102	1.14976	2.98725	3.50691	1.26612
sgTGGT1_200340_8	-6.02339	-9.83767	-8.30704	-8.29515	1.31082	1.23223	-0.150023	-0.975141	0.316208	0.982939	-0.0287258	-0.433009
sgTGGT1_200340_9	-6.43039	-10.2447	-8.71404	-8.70215	1.03329	0.274532	0.0501957	0.300795	1.78498	3.10598	1.62073	4.2292
sgTGGT1_200350_1	0.816016	-0.173597	0.209166	-1.47621	-6.07582	-6.33801	-6.26536	-6.48042	-1.54414	-2.40428	-2.57305	-1.21179
sgTGGT1_200350_10	2.56139	2.12186	1.66762	-0.0902774	2.15129	2.21613	2.27086	1.96817	1.91655	2.74946	4.12659	3.00917
sgTGGT1_200350_2	-4.1165	-8.08278	-6.55215	-6.54026	N/A	N/A	N/A	N/A	-0.600724	-4.29737	-4.10356	-4.02242
sgTGGT1_200350_3	4.37993	4.17151	4.82224	4.73709	2.68182	3.35792	3.29454	2.97819	1.45021	2.99802	3.37093	1.25629
sgTGGT1_200350_4	-4.17539	-7.98968	-6.45905	-6.44715	3.95889	4.30161	4.72237	4.01772	1.04082	3.44909	2.84199	0.010598
sgTGGT1_200350_5	3.21814	2.22112	2.21534	-0.619724	-5.01353	-5.27572	-5.20308	-5.41814	0.292361	2.79212	0.799508	-2.97733
sgTGGT1_200350_6	2.4993	1.70061	2.21565	1.92438	1.83975	1.31381	1.20874	1.27678	1.1585	1.52257	0.92356	1.88262
sgTGGT1_200350_7	0.693134	0.264648	0.725324	2.48633	3.18883	3.16587	3.28075	3.08928	0.872945	2.15093	3.12865	2.61852
sgTGGT1_200350_8	0.394698	-0.226199	1.17466	-7.9598	2.19728	2.43638	1.75541	2.29979	0.491483	1.38695	2.56035	1.94106
sgTGGT1_200350_9	-5.43843	-9.25271	-7.72208	-7.71019	-0.0461457	-2.12937	-1.31975	-3.59371	0.977096	2.14004	1.35155	1.39707
sgTGGT1_200360_1	2.47552	3.04135	2.81016	1.28915	3.29166	3.45614	2.76477	3.72822	2.07896	3.01919	-0.599042	3.15195
sgTGGT1_200360_10	-5.12648	-8.94077	-7.41014	-7.39824	2.94661	2.86867	3.10467	3.15206	1.08445	0.892112	-2.17712	1.90403
sgTGGT1_200360_2	-0.426841	-0.227659	0.715773	0.658952	-5.44963	-5.71182	-5.63918	-5.85424	2.62864	3.87184	4.31657	3.67372
sgTGGT1_200360_3	-4.6745	-8.48878	-6.95815	-6.94626	-5.31839	-5.58058	-5.50793	-5.72299	-0.669671	-5.50382	-5.31001	-5.22887
sgTGGT1_200360_4	-4.30413	-8.11841	-6.58778	-6.57589	3.41924	3.78317	2.51878	3.73386	2.19733	3.95766	2.07081	4.07415
sgTGGT1_200360_5	-0.679095	0.856033	0.951524	-6.8033	-1.30458	-4.8887	-4.81605	-5.03112	0.884703	2.85464	3.53226	2.15195
sgTGGT1_200360_6	-2.19667	-8.81831	-7.28768	-0.333271	4.47867	4.81698	5.10214	5.26295	1.96101	1.98134	2.55624	3.16393
sgTGGT1_200360_7	-5.73448	-9.54876	-8.01813	-8.00624	-0.109669	-0.036256	-0.443603	0.90076	0.676859	-1.06941	-0.602591	-4.37943
sgTGGT1_200360_8	2.67552	3.54908	2.88609	0.919915	4.04206	4.51421	4.58272	4.78147	2.26558	3.90085	3.25284	3.14863
sgTGGT1_200360_9	-5.76612	-9.7324	-8.20177	-8.18988	2.25077	1.94357	2.98541	1.88502	0.040822	-6.08878	-5.89497	-5.66183
sgTGGT1_200370_1	-0.518471	-0.113742	-1.99139	-8.87297	2.64668	2.08098	2.41959	0.836512	0.706904	-5.04978	0.524842	0.640201
sgTGGT1_200370_10	-0.10417	-4.7726	-1.63863	-8.08252	2.10858	2.23365	2.08442	1.26427	-0.544141	-5.35181	-5.31001	-5.22887
sgTGGT1_200370_2	N/A	N/A	N/A	N/A	N/A	N/A	N/A	N/A	N/A	N/A	N/A	N/A
sgTGGT1_200370_3	-1.65255	-2.99002	-8.9951	-8.98321	-1.62696	-4.04443	-2.62386	-7.79828	-0.256564	-7.00632	-6.81251	-6.73137
sgTGGT1_200370_4	3.08375	2.25788	2.68918	3.14541	2.41281	1.20357	1.02096	-0.24141	-1.58478	-4.76685	-4.57305	-4.4919
sgTGGT1_200370_5	1.96708	0.19536	0.93272	-7.84039	0.926374	0.074168	0.843745	-0.856746	-0.504612	-6.08878	-5.89497	-5.81383
sgTGGT1_200370_6	-6.96338	-10.7777	-9.24703	-9.23514	-0.546114	-2.83067	-0.80383	-2.88563	-0.392137	-3.61485	-1.59097	-1.60293
sgTGGT1_200370_7	N/A	N/A	N/A	N/A	N/A	N/A	N/A	N/A	N/A	N/A	N/A	N/A
sgTGGT1_200370_8	-5.07586	-8.89014	-7.35951	-7.34762	-1.0371	-0.118718	-0.179339	-2.17867	-0.938419	-5.12049	-1.31525	-4.84554
sgTGGT1_200370_9	0.97703	0.391147	-0.100872	-8.54476	0.311452	0.243204	-0.442444	-1.06235	0.514753	-1.72176	-0.321508	-3.82533
sgTGGT1_200385_1	-4.90077	-8.71505	-7.18442	-7.17253	-2.09599	-5.51019	-5.28554	-5.65261	-0.444605	-4.98924	-4.79544	-4.71429
sgTGGT1_200385_10	N/A	N/A	N/A	N/A	N/A	N/A	N/A	N/A	N/A	N/A	N/A	N/A
sgTGGT1_200385_2	3.40896	2.05354	2.32859	0.489187	-0.405422	-2.53268	-2.56695	-3.48245	1.11036	0.658171	-2.19865	0.957781
sgTGGT1_200385_3	5.94082	6.32744	6.24344	7.32648	-5.21147	-5.47366	-5.40102	-5.61608	-0.222212	0.0786391	-4.40312	2.74889
sgTGGT1_200385_4	0.852412	1.78666	0.517879	-2.32267	-0.0115655	0.385208	-0.0705253	-0.43144	1.38875	3.11579	1.34256	1.49161
sgTGGT1_200385_5	-6.00727	-9.82155	-8.29092	-8.27903	-6.36901	-6.6312	-6.55856	-6.77362	1.39312	3.59108	3.17729	0.182328
sgTGGT1_200385_6	-5.43843	-9.10071	-7.72208	-7.71019	-6.22985	-6.49204	-6.41939	-6.63446	-0.101918	-5.12049	-4.92668	-4.84554
sgTGGT1_200385_7	-5.57593	-9.39021	-7.85958	-7.84769	-5.44963	-5.71182	-5.63918	-5.85424	0.730482	3.01451	2.64643	2.49054
sgTGGT1_200385_8	4.94663	4.7626	5.70468	4.27735	1.30935	1.25793	2.01039	0.968167	-1.42385	-5.12049	-4.92668	-4.84554
sgTGGT1_200385_9	-1.34477	-1.95891	-1.11385	-8.16085	3.8169	4.04908	3.53942	4.56144	1.43314	1.70888	-1.87261	0.0626866
sgTGGT1_200400_1	-5.17539	-8.98968	-7.45905	-7.44715	-5.68096	-5.94315	-5.8705	-6.08556	-1.80717	-5.18189	-4.98808	-4.90694
sgTGGT1_200400_10	-5.47796	-9.29224	-7.76161	-7.74972	-5.56993	-5.83212	-5.60747	-4.82253	0.0122528	-4.68439	-4.49058	-4.40944
sgTGGT1_200400_2	-5.72794	-9.54222	-8.01159	-7.99969	-6.74625	-7.00844	-6.93579	-7.15086	-2.26174	-5.80638	-5.61257	-5.53143
sgTGGT1_200400_3	-5.68804	-9.50232	-7.97169	-7.9598	-6.48066	-6.74285	-6.6702	-6.88527	0.312124	-5.45491	-5.2611	-5.17996
sgTGGT1_200400_4	-3.62239	-6.7586	-1.27377	-8.36808	-1.62417	-5.54933	-7.21365	-7.42871	-0.740679	-1.71341	-6.13104	-6.0499
sgTGGT1_200400_5	-0.861687	-6.26093	-7.68966	-3.20384	-5.75896	-6.02115	-5.9485	-6.16357	-0.774753	-5.05636	-4.86255	-4.78141
sgTGGT1_200400_6	-4.59043	-8.40471	-6.87408	-6.86219	-5.05535	-5.31754	-5.2449	-5.45996	-1.37422	-4.91885	-4.72505	-4.64391
sgTGGT1_200400_7	-4.99097	-8.80525	-7.27462	-7.26273	-5.56993	-5.83212	-5.75947	-5.97453	-2.8467	-5.80638	-5.61257	-5.53143
sgTGGT1_200400_8	-4.99097	-8.80525	-7.27462	-7.26273	-5.05535	-5.31754	-5.2449	-5.45996	-0.850244	-4.68439	-4.49058	-4.40944
sgTGGT1_200400_9	-5.25036	-9.06464	-7.53401	-7.52212	-5.48066	-5.74285	-5.6702	-5.88527	-1.51767	-5.35181	-5.15801	-5.07686
sgTGGT1_200410_1	-5.76675	-9.58104	-8.05041	-8.03851	2.39277	1.9463	2.26373	1.88907	0.136242	0.956175	0.163919	0.49882
sgTGGT1_200410_10	-5.06552	-8.8798	-7.34917	-7.33728	-4.02199	-6.02115	-5.9485	-6.16357	-0.729172	-1.87788	-5.00601	-2.3399
sgTGGT1_200410_2	-5.43039	-9.24467	-7.71404	-7.70215	-6.55543	-6.81762	-6.74497	-6.96003	-1.87429	-6.05636	-5.86255	-5.78141
sgTGGT1_200410_3	3.45335	3.37823	3.94044	3.69914	-0.622063	-6.35818	-6.28554	-6.5006	-0.33769	-6.61929	-2.10356	-2.73291
sgTGGT1_200410_4	0.907747	-0.899039	-0.375904	0.279844	-5.90335	-6.16554	-6.09289	-6.30796	-0.662785	1.06204	1.87599	0.791552
sgTGGT1_200410_5	2.20543	-0.641643	1.28525	-6.69407	-5.09599	-5.35818	-5.28554	-5.5006	-1.74577	1.24097	1.71717	-0.301219
sgTGGT1_200410_6	-4.1364	-7.95068	-6.42005	-6.40816	-4.62651	-4.8887	-4.81605	-5.03112	0.213887	-1.53239	0.416306	-0.450082
sgTGGT1_200410_7	-4.15603	-7.97031	-6.43968	-6.42779	-5.31839	-5.58058	-5.50793	-5.72299	-2.33769	2.19449	2.40599	2.17398
sgTGGT1_200410_8	1.8835	0.32304	0.767991	-1.72024	-1.17425	-1.36717	-2.38764	-1.4435	-0.59305	-3.50382	-0.502657	0.612434
sgTGGT1_200410_9	-4.81694	-8.63122	-7.10059	-7.0887	-5.94844	-6.21063	-6.13798	-6.35305	-0.719712	-5.18189	-4.98808	-4.90694
sgTGGT1_200430_1	N/A	N/A	N/A	N/A	N/A	N/A	N/A	N/A	N/A	N/A	N/A	N/A
sgTGGT1_200430_10	-4.23198	-8.04626	-6.51563	-6.50374	-4.78405	-5.04624	-4.97359	-5.18866	-0.600724	-5.29737	-5.10356	-5.02242
sgTGGT1_200430_2	-0.544594	-8.97031	-2.20021	-7.42779	-5.48066	-5.74285	-5.6702	-5.88527	0.0859099	-4.98924	-4.79544	-4.71429
sgTGGT1_200430_3	-4.82922	-8.6435	-7.11287	-7.10098	-2.67023	-6.25435	-3.70777	-0.785332	-3.54414	-4.91885	-4.72505	-4.64391
sgTGGT1_200430_4	-5.62606	-9.44034	-7.90971	-7.89781	0.852716	0.352015	-0.296185	0.348573	0.296255	-0.01052	-0.10302	0.849391
sgTGGT1_200430_5	-5.54649	-9.36077	-7.83014	-7.81825	2.86336	1.49426	3.51032	3.5316	0.555395	-3.66732	-5.05847	-0.889866
sgTGGT1_200430_6	-1.33889	-9.21207	-1.42091	-7.66955	-5.62651	-5.8887	-5.81605	-6.03112	0.984238	1.67482	-5.10356	-5.02242
sgTGGT1_200430_7	-6.29972	-10.114	-8.58337	-8.57148	0.655799	-0.147764	0.43041	-0.968254	-0.385711	-6.40428	-6.21048	-6.12933
sgTGGT1_200430_8	-6.48961	-10.3039	-8.77326	-8.76137	-7.51103	-7.77322	-7.70058	-7.91564	-1.47276	-6.70545	-6.51165	-6.4305
sgTGGT1_200430_9	-0.774944	-2.2673	-0.367181	-8.40816	-6.95949	-6.06968	-7.14904	-7.3641	-0.146264	-0.01052	1.15414	-0.335033
sgTGGT1_200440_1	-2.07141	-1.64362	-3.35506	-2.16097	-6.44963	-6.71182	-6.63918	-6.85424	1.01725	-1.61485	0.623351	-0.210616
sgTGGT1_200440_10	-1.92797	-3.9349	-8.68555	-8.67366	1.40007	1.77921	1.87061	0.952777	-0.58834	-0.811051	-0.979816	-6.02796
sgTGGT1_200440_2	-5.43843	-9.25271	-7.72208	-7.71019	2.19117	3.08186	2.65902	3.10379	1.24246	3.2906	1.99984	0.645601
sgTGGT1_200440_3	-5.53154	-2.45235	-7.81519	-7.8033	-6.36901	-6.6312	-6.55856	-6.77362	-0.272838	-5.45491	-5.2611	-5.17996
sgTGGT1_200440_4	-3.27031	-8.08459	-7.70596	-1.5197	-6.64031	-6.9025	-6.82986	-7.04492	0.839188	-5.12049	-4.92668	-4.84554
sgTGGT1_200440_5	-5.08613	-8.90041	-7.36978	-7.35789	-5.92607	-6.18826	-6.11561	-6.33068	-4.39214	-4.76685	-4.57305	-4.4919
sgTGGT1_200440_6	-5.6745	-9.48878	-7.95815	-7.94626	1.14998	0.954466	0.795382	1.01166	1.17634	-0.512037	1.28945	1.82181
sgTGGT1_200440_7	N/A	N/A	N/A	N/A	N/A	N/A	N/A	N/A	-1.48525	-4.18189	-3.98808	-3.90694
sgTGGT1_200440_8	-3.92386	-8.89014	-7.35951	-5.61065	4.44634	4.45642	3.72827	3.4032	-1.63725	0.555077	-1.25112	-4.32198
sgTGGT1_200440_9	1.02582	-1.33301	-1.31354	0.392661	1.85042	1.24915	1.16567	0.225048	-0.507615	-5.88233	-5.68852	-5.60738
sgTGGT1_200450_1	0.999618	-0.977392	-0.41482	1.72545	0.89269	0.328316	0.508878	0.0539866	0.425486	0.403074	-1.69858	-5.22887
sgTGGT1_200450_10	1.39944	0.998253	1.24261	2.08033	0.935715	0.653789	0.977496	0.738864	0.263214	1.40307	1.63152	1.84349
sgTGGT1_200450_2	-6.79832	-10.6126	-9.08198	-9.07008	-7.12574	-7.23593	-7.31529	-7.53035	1.08973	2.39985	1.07412	1.15527
sgTGGT1_200450_3	-4.66082	-8.4751	-6.94447	-6.93258	-5.174	-4.28418	-5.36354	-5.5786	-0.151823	-4.91885	-4.72505	-4.64391
sgTGGT1_200450_4	-5.619	-9.43328	-7.90265	-7.89076	-0.735592	-3.66075	-6.32507	-6.54013	-2.90028	-5.59693	-5.40312	-5.32198
sgTGGT1_200450_5	-5.81076	-9.62504	-8.09441	-8.08252	-5.90335	-6.16554	-6.09289	-6.30796	-0.981204	-6.05636	-3.71055	-5.78141
sgTGGT1_200450_6	-5.90077	-9.71505	-8.18442	-8.17253	1.14676	0.364706	0.361117	0.835265	-0.681644	0.265571	-0.640161	-6.10334
sgTGGT1_200450_7	-5.30413	-9.11841	-7.58778	-7.57589	-5.99216	-6.25435	-6.1817	-6.39677	-0.807175	-5.18189	-4.98808	-4.90694
sgTGGT1_200450_8	-0.578081	-0.602	-1.34953	-1.3797	-7.01353	-5.53876	-7.20308	-7.41814	-0.494292	-0.637568	-1.39314	-6.16997
sgTGGT1_200450_9	-5.16574	-8.82802	-7.4494	-7.4375	-5.75896	-6.02115	-5.9485	-6.16357	0.284748	-2.69285	1.30831	0.867501
sgTGGT1_200460_1	0.985161	-0.0175212	0.593451	-8.03851	0.110457	0.615821	0.386576	0.279316	-1.39214	-6.08878	-5.89497	-5.81383
sgTGGT1_200460_10	0.430987	-3.54376	0.325673	-7.2407	2.20497	1.19404	2.02245	0.290811	-0.99982	-4.18189	-3.98808	-3.90694
sgTGGT1_200460_2	0.544229	0.312113	0.434226	-7.3058	-5.94844	-6.21063	-3.98598	-6.35305	0.222572	0.844584	-5.57305	-0.880468
sgTGGT1_200460_3	1.0891	-0.22917	0.198294	-8.36808	-6.72826	-7.14246	-7.06981	-7.28487	0.105842	-6.15151	-5.95771	-5.87657
sgTGGT1_200460_4	-4.99097	-8.80525	-7.27462	-7.26273	-1.70007	-5.43619	-1.30465	-5.5786	-2.35972	-5.05636	-4.86255	-4.78141
sgTGGT1_200460_5	-4.84139	-8.65567	-7.12504	-7.11315	0.426232	-0.946989	0.125657	-0.60398	2.56628	2.86383	2.26673	5.0814
sgTGGT1_200460_6	1.53904	0.188413	-0.0263847	-8.16085	0.334187	-3.30304	-2.2304	-2.05314	-1.65106	-5.72621	-5.5324	-5.45126
sgTGGT1_200460_7	-1.60193	-3.24628	-1.53037	-0.403367	0.761467	0.195442	0.493535	-0.0767945	-0.174516	-0.241709	-0.263293	0.49745
sgTGGT1_200460_8	-1.831	-10.2567	-8.72608	-8.71419	-2.5396	-2.19772	-4.78804	-3.58807	0.424907	-2.17284	-6.13104	-1.37433
sgTGGT1_200460_9	-4.76675	-8.58104	-7.05041	-7.03851	-5.44963	-5.71182	-5.63918	-5.85424	-2.54414	-5.50382	-5.31001	-5.22887
sgTGGT1_200470_1	-5.254	-9.22029	-7.68966	-7.67777	1.6766	1.63579	0.98748	0.523245	0.425486	-1.89238	-1.15801	-0.122668
sgTGGT1_200470_10	-5.59763	-9.41191	-7.88128	-7.86939	-6.11589	-6.37808	-6.30544	-6.5205	-3.02957	-6.21164	-6.01783	-5.93669
sgTGGT1_200470_2	-5.79207	-9.60635	-8.07572	-8.06382	-6.54078	-6.80297	-6.73032	-6.94539	1.11221	0.160798	-0.15997	-0.564253
sgTGGT1_200470_3	2.02486	2.98948	1.60338	-0.431329	-3.55167	-6.77322	-6.70058	-6.91564	-0.765355	-6.26935	-2.46411	-5.9944
sgTGGT1_200470_4	N/A	N/A	N/A	N/A	N/A	N/A	N/A	N/A	-1.05229	-4.59693	-4.40312	-4.32198
sgTGGT1_200470_5	-5.55391	-9.36819	-7.83756	-7.82567	-0.00288489	-1.51019	-0.148035	-0.82253	0.718894	-5.24078	-0.725049	-4.96583
sgTGGT1_200470_6	-5.74099	-9.55527	-8.02464	-8.01275	-0.463726	-1.72592	0.064959	0.131666	-1.50232	0.421811	-5.49058	0.575453
sgTGGT1_200470_7	3.0178	3.21816	3.22422	0.715668	-0.488664	-6.18826	-0.641682	-1.09121	1.61651	4.5961	4.0428	2.64529
sgTGGT1_200470_8	-1.36948	-8.92073	-7.3901	-7.37821	-5.48066	-5.74285	-5.6702	-5.88527	-0.922652	-5.29737	-5.10356	-5.02242
sgTGGT1_200470_9	-5.92957	-9.74385	-8.21322	-8.20133	-6.15489	-6.41708	-6.34443	-6.5595	-1.22221	-0.637568	-3.83608	-0.362619
sgTGGT1_200480_1	-5.60479	-9.41907	-7.88844	-7.87655	-3.17616	-6.39771	-6.32507	-6.54013	-0.0229036	-2.39246	-2.00601	-5.07686
sgTGGT1_200480_10	N/A	N/A	N/A	N/A	-4.73342	-4.99561	-4.92297	-5.13803	N/A	N/A	N/A	N/A
sgTGGT1_200480_2	-4.6745	-8.48878	-6.95815	-6.94626	-0.873602	-3.94315	-3.8705	-4.67053	-0.222212	-4.40428	-4.21048	-4.12933
sgTGGT1_200480_3	-6.21336	-10.0276	-8.49701	-8.48512	3.05464	3.30189	3.20352	3.50038	0.777788	2.48035	0.37037	1.53047
sgTGGT1_200480_4	2.65837	1.95535	2.14283	2.24733	-7.21147	-7.47366	-7.40102	-7.61608	-2.16974	-6.93678	-6.74297	-6.66183
sgTGGT1_200480_5	-5.06552	-8.8798	-7.34917	-7.33728	-5.54078	-5.80297	-5.73032	-5.94539	0.716387	2.48581	1.60686	1.51185
sgTGGT1_200480_6	-5.30413	-9.11841	-7.58778	-7.57589	0.810896	1.15137	1.50067	1.06644	-0.485247	-0.274998	-4.98808	-1.43301
sgTGGT1_200480_7	-2.62551	-1.07954	-1.00969	-1.27579	0.332849	-0.447189	-1.37454	-0.203549	-0.342507	-6.24078	-6.04698	-5.96583
sgTGGT1_200480_8	-5.10645	-8.92073	-7.3901	-7.37821	1.67845	3.2472	3.08308	2.87108	-0.222212	-5.05636	-4.86255	-4.78141
sgTGGT1_200480_9	-5.45991	-10.4262	-8.89556	-8.88367	-6.85681	-7.119	-7.04635	-7.26141	-1.61453	-6.4222	-6.3804	-3.3399
sgTGGT1_200590_1	1.56964	1.79958	2.00095	-0.126768	0.294647	-3.80885	-5.7362	-3.83579	-0.0587137	0.434783	0.85098	0.171063
sgTGGT1_200590_10	-1.24031	-1.09617	-1.34367	-3.80158	1.01993	0.609461	0.780319	0.323826	0.932365	0.944119	1.29614	0.680882
sgTGGT1_200590_2	-6.04986	-9.86414	-8.33351	-8.32162	0.766502	0.582315	2.16192	1.81768	1.02985	3.09565	3.22019	2.3751
sgTGGT1_200590_3	0.603128	1.44343	0.516553	-0.315645	-0.599493	-0.349232	-0.865272	-0.568002	1.3676	1.81446	2.69317	2.05242
sgTGGT1_200590_4	-6.47405	-10.2883	-8.7577	-8.74581	3.13712	3.19572	3.01879	3.10728	1.08899	1.24313	1.91881	0.969956
sgTGGT1_200590_5	-0.587643	-1.76006	-1.44387	-7.86939	-5.65399	-5.91618	-5.84353	-6.0586	0.995018	0.847859	0.127393	-0.169974
sgTGGT1_200590_6	1.70697	1.27809	2.06931	-0.947119	2.64597	2.3226	2.38216	2.18018	1.71233	2.30824	0.805913	2.54471
sgTGGT1_200590_7	-7.18975	-11.004	-9.4734	-9.46151	1.07707	-0.129743	-0.257524	-0.500602	1.09972	1.42485	0.176743	0.492991
sgTGGT1_200590_8	-4.54946	-10.1007	-8.57008	-8.55818	-2.03941	-7.15404	-7.0814	-7.29646	0.229662	-1.71794	-0.886707	0.495607
sgTGGT1_200590_9	1.74069	2.08027	2.466	2.01979	-1.72308	-3.83327	-7.23455	-7.44962	0.437447	1.86441	1.06662	1.35086
sgTGGT1_200595_1	-6.09632	-9.9106	-8.37997	-8.36808	-1.75957	-5.66561	-6.74497	-6.96003	-0.0522874	0.877005	0.748882	-0.362619
sgTGGT1_200595_10	-2.21844	-11.9921	-9.30944	-10.4496	1.53006	1.24272	1.93479	1.42033	-0.0847089	0.277543	-0.922792	-1.23556
sgTGGT1_200595_2	-6.81694	-10.6312	-9.10059	-6.9367	0.383215	0.107414	-0.123186	-0.232541	-1.01229	-6.97197	-6.77816	-6.69702
sgTGGT1_200595_3	1.50043	0.703343	0.348887	0.409538	2.09847	1.37613	1.64937	1.37049	-0.00921868	-6.05636	-5.86255	-5.78141
sgTGGT1_200595_4	-0.625696	-10.0182	-8.48761	-8.47572	1.30803	0.784038	0.773355	0.82781	-0.0820348	-1.10544	-0.193403	-0.112259
sgTGGT1_200595_5	-4.75393	-8.56821	-7.03758	-7.02569	-4.92607	-5.18826	-5.11561	-5.33068	1.23722	-4.59693	-4.40312	-4.32198
sgTGGT1_200595_6	-6.00186	-9.81614	-8.28551	-8.27362	-1.45214	-6.99561	-6.92297	-7.13803	-0.0136258	-6.08878	-5.89497	-5.81383
sgTGGT1_200595_7	N/A	N/A	N/A	N/A	N/A	N/A	N/A	N/A	N/A	N/A	N/A	N/A
sgTGGT1_200595_8	-4.96894	-8.78322	-7.25259	-7.2407	0.0599238	-5.71182	-5.63918	-5.85424	-1.58478	-4.76685	-4.57305	-4.4919
sgTGGT1_200595_9	-2.67499	-10.1007	-3.89451	-8.55818	0.759995	-1.83212	-1.20147	-2.38957	0.917718	-2.49937	-2.30557	-4.3399
sgTGGT1_200600_1	-6.66767	-10.33	-8.95133	-8.93943	0.805483	0.488011	0.577465	-0.211464	-0.275984	-3.99512	-1.32327	-4.52753
sgTGGT1_200600_10	-6.00186	-9.81614	-8.28551	-8.27362	-6.70743	-5.23265	-6.89697	-7.11204	2.06869	-0.0453154	-0.105267	-0.23271
sgTGGT1_200600_2	-4.56129	-8.37557	-6.84494	-6.83304	-5.21147	-3.7367	-5.40102	-5.61608	N/A	N/A	N/A	N/A
sgTGGT1_200600_3	-4.91236	-8.72664	-7.19601	-7.18412	-1.68834	-5.80297	-5.73032	-5.94539	0.192825	-5.50382	-0.403121	-5.22887
sgTGGT1_200600_4	-4.43843	-8.25271	-6.72208	-6.71019	0.374032	-1.33882	-3.17306	-0.99581	0.555395	-4.40428	-4.21048	-4.12933
sgTGGT1_200600_5	-1.20232	0.167475	-1.72592	0.546139	2.90218	3.41072	2.73983	3.47915	-0.263435	-3.59467	-1.94143	-3.99779
sgTGGT1_200600_6	-3.28998	-10.4262	-8.74356	-8.88367	-2.4077	-6.17239	-7.83671	-8.05178	-0.243274	0.684957	-0.933378	0.0252821
sgTGGT1_200600_7	-1.4279	-9.85361	-3.313	-8.31109	0.547862	1.87063	2.04637	2.79095	0.0349454	-5.95448	-5.76067	-4.52753
sgTGGT1_200600_8	-6.14625	-9.96053	-8.4299	-8.41801	-0.246135	-0.818665	0.00244254	-1.51748	0.215193	-3.22253	-5.98808	0.353588
sgTGGT1_200600_9	0.484143	-10.2766	-8.59392	-8.58203	-0.716733	-2.72215	-3.26617	-4.58077	-0.0551024	-6.42982	-6.23601	-6.15487
sgTGGT1_201100_1	1.61169	2.26174	1.81278	2.24442	1.43363	1.35687	1.45015	1.83744	1.23385	-0.230479	0.30897	1.75408
sgTGGT1_201100_10	-5.25946	-9.07374	-7.54311	-7.53122	-2.02782	-6.14246	-6.06981	-6.28487	-1.1291	-5.50382	-5.31001	-5.22887
sgTGGT1_201100_2	-6.11148	-9.92576	-8.39513	-8.38324	-6.79643	-7.05862	-6.98598	-7.20104	-1.80717	-6.26935	-6.07555	-5.9944
sgTGGT1_201100_3	-5.35597	-9.01824	-7.63962	-7.62773	-5.85681	-6.119	-6.04635	-6.26141	0.237219	-4.59693	-4.40312	-4.16997
sgTGGT1_201100_4	-7.19213	-11.0064	-9.47578	-9.46389	-8.03981	-6.56504	-8.22936	-8.44442	-0.671197	-7.02319	-6.82939	-6.74824
sgTGGT1_201100_5	-5.59043	-9.40471	-7.87408	-7.86219	-3.44963	-7.03375	-6.9611	-7.17617	-1.15182	-5.91885	-5.72505	-5.64391
sgTGGT1_201100_6	-6.13145	-9.94573	-8.4151	-8.40321	-5.59849	-7.59765	-7.525	-7.74007	-0.807175	-5.98924	-5.79544	-5.71429
sgTGGT1_201100_7	0.584951	-0.548732	-0.671983	-2.03596	-3.60696	-6.86915	-6.9485	-4.4266	-0.514994	0.640807	-1.11094	-0.830488
sgTGGT1_201100_8	-0.871388	-0.897766	-2.47322	-2.68372	1.80513	1.43179	1.23389	1.14153	0.632839	1.62243	-0.455938	0.312419
sgTGGT1_201100_9	1.23538	-2.50194	0.686718	-7.37821	-0.031224	1.10392	-0.823432	-1.40107	0.237219	-4.59693	-4.40312	-4.32198
sgTGGT1_201110_1	-5.6745	-9.48878	-7.95815	-7.94626	-6.52598	-6.78817	-6.71553	-6.93059	0.112207	-5.12049	-4.92668	-4.84554
sgTGGT1_201110_10	-7.44243	-11.2567	-9.72608	-9.71419	-7.54812	-6.65831	-7.73767	-7.95273	-0.855155	-7.33839	-7.14459	-7.06344
sgTGGT1_201110_2	-5.03404	-8.84832	-7.31769	-7.3058	-3.92381	-6.33801	-6.26536	-6.48042	-0.620762	-5.45491	-5.2611	-5.17996
sgTGGT1_201110_3	-5.71939	-9.68567	-8.15504	-8.14315	-6.28362	-6.54581	-6.47317	-6.68823	-0.109738	-5.80638	-5.61257	-5.53143
sgTGGT1_201110_4	-4.87731	-8.69159	-7.16096	-7.14907	-5.35233	-5.61452	-5.54188	-5.75694	-0.473751	-5.24078	-5.04698	-4.96583
sgTGGT1_201110_5	-5.88909	-9.70337	-8.17274	-8.16085	-6.248	-6.51019	-6.43754	-6.65261	-0.946578	-5.84485	-5.65105	-5.5699
sgTGGT1_201110_6	-5.6745	-9.48878	-7.95815	-7.94626	-6.174	-6.43619	-6.36354	-6.5786	-1.10974	-5.80638	-5.61257	-5.53143
sgTGGT1_201110_7	0.649527	0.440615	1.63122	1.0886	-7.23895	-7.50114	-7.4285	-7.64356	-0.544141	-6.50382	-6.31001	-6.22887
sgTGGT1_201110_8	-7.71476	-11.529	-6.03905	-9.98652	-1.71978	-2.91784	-3.19883	-7.58382	0.16887	-0.590222	-2.72793	-0.839433
sgTGGT1_201110_9	-6.32595	-10.1402	-8.60961	-8.59771	-6.69425	-6.95644	-6.8838	-7.09886	-1.1905	-6.08878	-5.89497	-5.81383
sgTGGT1_201120_1	1.14853	-5.52374	-3.11864	-2.17386	-6.22985	-6.49204	-6.41939	-6.63446	-1.95918	-5.50382	-5.31001	-5.22887
sgTGGT1_201120_10	-5.28643	-9.10071	-7.57008	-7.55818	0.198967	-0.791143	-0.860517	-4.93356	-1.47014	-5.84485	-5.65105	-5.5699
sgTGGT1_201120_2	-1.22562	-2.86998	-1.76204	-7.45674	1.53562	-2.48556	0.0363899	-0.284027	-0.942104	-2.08235	-1.73655	-0.222442
sgTGGT1_201120_3	-5.33028	-9.14456	-7.61393	-7.60204	-6.03459	-6.29678	-6.22414	-6.4392	-0.687876	-5.45491	-5.2611	-5.17996
sgTGGT1_201120_4	N/A	N/A	N/A	N/A	N/A	N/A	N/A	N/A	N/A	N/A	N/A	N/A
sgTGGT1_201120_5	-6.56863	-10.3829	-8.85228	-8.84039	-3.54936	-3.34206	-6.43934	-5.65441	-0.777428	-6.76685	-6.57305	-6.4919
sgTGGT1_201120_6	-5.02339	-8.83767	-7.30704	-7.29515	-5.70743	-5.96962	-5.89697	-6.11204	0.000180013	-5.18189	-4.98808	-4.90694
sgTGGT1_201120_7	-5.53154	-9.34582	-7.81519	-7.8033	-6.31839	-6.58058	-6.50793	-6.72299	-0.100222	-0.210458	-0.0531788	-0.128154
sgTGGT1_201120_8	4.40376	3.65181	3.93876	3.36803	-5.68096	-5.94315	-5.8705	-6.08556	-0.158082	-5.05636	-4.86255	-4.78141
sgTGGT1_201120_9	-5.2412	-8.90347	-7.52485	-7.51296	2.25377	3.39392	3.48041	2.40316	1.82408	1.74576	2.29141	1.69878
sgTGGT1_201130_1	-5.56129	-9.37557	-7.84494	-7.83304	1.57386	2.47394	1.12128	0.7993	-2.02957	-5.72621	-5.5324	-5.45126
sgTGGT1_201130_10	-6.1802	-9.99448	-8.46385	-8.45195	-3.14662	-7.36817	-7.29552	-7.51059	-0.13475	-6.18189	-5.98808	-5.90694
sgTGGT1_201130_2	-4.45437	-8.26865	-6.73802	-6.72613	-5.41792	-5.68011	-5.60747	-5.82253	1.30135	0.555077	4.01567	3.28946
sgTGGT1_201130_3	3.07039	1.92918	2.03768	1.82696	1.57386	0.978244	0.728961	0.381794	-1.1905	-1.68885	-5.89497	-2.2024
sgTGGT1_201130_4	-0.787751	-1.50659	-3.6294	-9.93943	0.464306	-0.927944	-0.998256	-0.790788	-0.863758	-7.88233	-4.3666	-7.60738
sgTGGT1_201130_5	2.51802	0.839252	1.18997	2.03295	1.95824	1.61688	1.42204	0.374924	0.181143	-0.492229	0.549573	0.233381
sgTGGT1_201130_6	-5.61191	-9.42619	-7.89556	-7.88367	-6.13552	-6.39771	-6.32507	-6.54013	-0.900284	-5.59693	-5.40312	-5.32198
sgTGGT1_201130_7	-5.1165	-8.93078	-7.40015	-7.38826	4.0045	3.47255	3.34908	3.27517	1.03154	-0.191166	2.51605	2.15195
sgTGGT1_201130_8	-5.2227	-9.03698	-7.50635	-7.49446	0.880437	0.0914996	-0.0460723	-0.979365	-0.283613	-1.70796	-4.98808	-4.90694
sgTGGT1_201130_9	-6.06032	-7.13763	-8.34397	-8.33208	1.29059	0.226778	-0.427557	-0.456208	0.00808521	-6.29737	-6.10356	-6.02242
sgTGGT1_201140_1	N/A	N/A	N/A	N/A	N/A	N/A	N/A	N/A	-2.33769	-4.29737	-4.10356	-4.02242
sgTGGT1_201140_10	-5.14625	-7.80853	-7.4299	-7.41801	-5.59849	-5.86068	-5.78804	-6.0031	-0.743045	-5.64132	-5.44752	-5.36637
sgTGGT1_201140_2	-5.44642	-9.2607	-7.73007	-7.71818	-6.22985	-5.34004	-6.41939	-6.63446	0.803323	-5.40428	-5.21048	-5.12933
sgTGGT1_201140_3	-0.134801	-1.41091	0.397646	-8.11315	-6.48066	-6.74285	-6.6702	-6.88527	-2.19184	-6.15151	-5.95771	-5.87657
sgTGGT1_201140_4	-5.25036	-9.06464	-7.53401	-7.52212	-6.49592	-6.75811	-6.68547	-6.90053	0.36275	0.218042	0.971274	0.19926
sgTGGT1_201140_5	-5.99097	-9.80525	-8.27462	-8.26273	-3.3761	-6.59765	-6.525	-6.74007	-1.25784	-5.95448	-5.76067	-5.67953
sgTGGT1_201140_6	-5.47014	-9.28442	-7.75379	-7.7419	-3.98352	-6.39771	-2.47262	-6.38813	-1.43372	-3.90435	-3.71055	-4.62941
sgTGGT1_201140_7	-2.74877	-5.27354	-8.35435	-8.34246	1.49322	-0.447044	0.816124	-1.75093	-1.56617	-5.64132	-5.44752	-5.36637
sgTGGT1_201140_8	-5.19971	-3.31355	-5.48337	-8.62348	1.59447	0.340598	1.42563	0.899895	-0.966955	-6.55112	-6.35732	-6.27617
sgTGGT1_201140_9	-4.53154	-8.34582	-6.81519	-6.8033	-4.92607	-5.18826	-5.11561	-5.33068	-0.304675	-4.76685	-4.57305	-4.4919
sgTGGT1_201150_1	-4.21336	-8.02764	-6.49701	-6.48512	-5.01353	-5.27572	-5.20308	-5.41814	0.36275	-4.18189	-3.98808	-3.90694
sgTGGT1_201150_10	-6.3129	-10.1272	-8.44455	-8.58466	-3.92607	-7.35818	-7.43754	-7.65261	-1.46322	-0.897435	-1.67854	-2.45538
sgTGGT1_201150_2	-0.788118	-9.56176	-8.03113	-8.01923	-1.61279	-6.72742	-6.65477	-3.54791	-2.01071	-5.84485	-5.65105	-5.4179
sgTGGT1_201150_3	-2.86496	-9.15317	-7.62254	-7.61065	-3.25949	-1.93672	-2.60104	-1.8161	-1.04533	-5.12049	-4.92668	-4.84554
sgTGGT1_201150_4	-5.08613	-8.90041	-7.36978	-7.35789	-5.90335	-6.01354	-6.09289	-6.30796	-2.32175	-5.50382	-5.31001	-5.22887
sgTGGT1_201150_5	-4.50116	-8.31545	-6.78482	-6.77292	-5.31839	-5.58058	-5.50793	-5.72299	-3.02957	-4.40428	-4.21048	-4.12933
sgTGGT1_201150_6	-2.81377	-9.5874	-8.05678	-8.04488	-6.48066	-6.74285	-6.6702	-6.88527	-1.37749	-6.21164	-5.86583	-5.93669
sgTGGT1_201150_7	-5.0551	-8.86938	-7.33875	-7.32686	-5.68096	-5.94315	-5.8705	-6.08556	-1.33769	-5.29737	-5.10356	-5.02242
sgTGGT1_201150_8	0.340357	-1.84071	-8.71001	-1.33666	-0.783404	-5.72742	-1.7803	-1.47752	-0.345595	-0.790698	-2.27496	-4.10071
sgTGGT1_201150_9	-5.51643	-9.33071	-7.80008	-7.78819	-6.35233	-6.61452	-6.54188	-6.75694	-0.451694	-1.00882	2.86109	-5.40944
sgTGGT1_201160_1	2.71604	2.55997	1.59304	0.551199	1.85042	1.51833	1.87769	1.9017	0.777788	0.314069	-1.44906	-1.20745
sgTGGT1_201160_10	0.42782	0.356381	-0.0868367	0.36153	1.3283	0.746646	0.781817	0.288452	0.593363	-0.766851	-0.140087	-1.22887
sgTGGT1_201160_2	-5.28643	-9.10071	-7.57008	-7.55818	-3.00673	-5.74285	-5.6702	-5.73326	-0.530335	-5.29737	-5.10356	-5.02242
sgTGGT1_201160_3	0.298537	0.836773	0.738912	-6.93258	3.21276	3.11312	2.93451	4.06511	0.469665	-0.823434	-4.95156	-2.06306
sgTGGT1_201160_4	-5.12648	-8.94077	-7.41014	-7.39824	0.27656	0.243852	0.183231	-0.494176	-1.73679	-4.91885	-4.72505	-4.64391
sgTGGT1_201160_5	-6.06552	-9.8798	-8.34917	-8.33728	-1.04325	-5.59084	-4.5182	-1.52381	-0.774753	-6.05636	-5.86255	-5.62941
sgTGGT1_201160_6	N/A	N/A	N/A	N/A	N/A	N/A	N/A	N/A	-1.68164	-4.05636	-3.86255	-3.78141
sgTGGT1_201160_7	2.81318	2.80086	2.86137	2.49819	2.58528	2.94653	2.61431	2.97832	0.598378	1.14778	1.65577	1.87864
sgTGGT1_201160_8	3.31849	3.2783	2.90403	2.48692	3.46138	3.23495	3.14985	2.97366	-0.186588	-5.91885	-5.72505	-5.64391
sgTGGT1_201160_9	1.65722	1.4632	1.56898	1.84118	2.85232	2.65445	2.41598	2.67592	0.696868	2.22904	1.647	1.05989
sgTGGT1_201170_1	-4.37284	-8.18712	-6.65649	-6.6446	-2.2335	-5.23265	-5.16001	-5.37507	-0.99982	0.613971	1.20831	0.704495
sgTGGT1_201170_10	2.11079	1.61477	1.58619	0.358974	1.2059	1.24122	1.22499	1.66517	-0.161458	-2.89662	-4.79028	-2.46121
sgTGGT1_201170_2	-6.7952	-10.6095	-9.07885	-9.06696	-7.21147	-7.47366	-7.40102	-7.61608	0.742455	1.37567	-1.68175	2.27243
sgTGGT1_201170_3	-4.53154	-8.34582	-6.81519	-6.8033	-5.09599	-5.35818	-5.28554	-5.5006	0.915291	-0.629347	-1.19453	0.886609
sgTGGT1_201170_4	2.56298	1.88482	1.98493	1.15548	1.60855	1.38278	1.95957	1.23235	-0.353457	-4.96848	-0.251118	-2.37161
sgTGGT1_201170_5	-2.65255	-2.4433	-1.36395	-9.32424	-7.34392	-7.45411	-7.53347	-7.74853	1.13345	2.13486	2.48817	2.79668
sgTGGT1_201170_6	-5.66767	-9.48196	-7.95133	-7.93943	-0.359029	-0.35273	0.10052	0.203196	-0.892064	-1.40428	-1.79544	-1.12933
sgTGGT1_201170_7	-5.14625	-8.96053	-7.4299	-7.41801	-5.31839	-5.42857	-5.50793	-5.72299	0.591374	-1.31939	0.704488	-5.21437
sgTGGT1_201170_8	1.92674	2.02949	1.69247	2.23267	-1.11667	-1.05991	-2.7362	-0.737484	0.795859	-1.55838	-0.0584731	0.125033
sgTGGT1_201170_9	-5.1165	-8.93078	-7.40015	-7.38826	-2.41792	-5.83212	-5.75947	-5.97453	0.491483	1.62547	-5.04698	-1.81383
sgTGGT1_201180A_1	1.68504	-0.875957	-3.32108	-0.139263	2.57814	2.29873	1.53115	1.52512	0.710673	-0.512037	-2.71055	2.25324
sgTGGT1_201180A_10	0.326989	-0.0749887	0.608739	-0.557318	2.89517	2.83624	2.85762	2.96326	-0.944678	-6.64132	-6.44752	-6.36637
sgTGGT1_201180A_2	N/A	N/A	N/A	N/A	N/A	N/A	N/A	N/A	N/A	N/A	N/A	N/A
sgTGGT1_201180A_3	-1.46888	-4.46213	-3.80144	-8.79954	-0.434216	-0.497097	-0.696824	-1.45075	-0.440393	-6.27781	-6.23601	-3.19551
sgTGGT1_201180A_4	-0.21501	-0.339992	0.158217	0.27735	2.06576	2.61638	2.58587	2.68889	1.31348	2.91995	2.91765	2.69693
sgTGGT1_201180A_5	-5.47796	-9.14023	-7.76161	-7.74972	-6.03459	-6.29678	-6.22414	-3.11727	-1.13975	-2.53239	-5.49058	-5.40944
sgTGGT1_201180A_6	-2.41662	-9.38291	-4.37835	-7.84039	-3.1433	-6.14246	-6.06981	-5.13287	-0.843701	-4.91885	-1.57305	-4.64391
sgTGGT1_201180A_7	-5.06552	-8.8798	-7.34917	-7.33728	0.0508471	-0.773222	-3.09289	1.1839	0.585143	0.198933	-0.344228	0.87442
sgTGGT1_201180A_8	-5.37284	-9.18712	-7.65649	-7.6446	-6.30111	-6.5633	-6.49065	-6.70572	1.59492	2.34764	2.39548	3.11367
sgTGGT1_201180A_9	3.68224	2.90632	2.78857	3.5627	-6.48066	-6.74285	-6.6702	-6.88527	-0.591446	-5.55112	-5.35732	-5.27617
sgTGGT1_201180B_1	-6.64354	-10.4578	-7.77519	-8.9153	1.98577	2.45791	1.82018	2.49637	1.28798	2.59815	2.00827	2.16501
sgTGGT1_201180B_10	-5.56863	-9.38291	-7.85228	-7.84039	-6.3855	-6.49569	-6.57504	-6.79011	0.777788	0.373239	-0.0396141	1.29634
sgTGGT1_201180B_2	3.53461	3.36052	4.59158	4.22062	-2.88954	-5.8887	-5.81605	-6.03112	-0.382677	-4.84485	-4.65105	-4.5699
sgTGGT1_201180B_3	-7.62957	-11.4439	-9.91322	-9.90133	-8.11094	-8.37313	-8.30049	-8.51555	-0.533674	-7.28343	-7.08962	-7.00848
sgTGGT1_201180B_4	-5.23198	-9.04626	-7.51563	-7.50374	-5.94844	-6.21063	-6.13798	-6.35305	1.16606	1.00677	0.748882	1.87185
sgTGGT1_201180B_5	-0.00756631	-1.36839	-0.796453	-0.716389	-6.46523	-6.57541	-6.65477	-6.86984	-0.318428	-4.39912	1.16972	0.73381
sgTGGT1_201180B_6	-0.734866	-1.84372	-0.807309	2.07394	1.55386	2.2512	2.00857	2.1925	0.108994	0.408236	-0.175567	0.648419
sgTGGT1_201180B_7	-4.56129	-8.37557	-6.84494	-6.83304	-4.68096	-4.94315	-4.8705	-5.08556	-4.22221	-4.44492	-4.40312	-4.32198
sgTGGT1_201180B_8	2.78779	3.16924	2.60593	0.500319	-6.05535	-6.31754	-6.2449	-6.45996	0.040822	-6.08878	-5.89497	-4.66183
sgTGGT1_201180B_9	-5.56129	-9.37557	-7.84494	-7.83304	-3.84446	-6.58058	-6.50793	-6.72299	0.841918	-0.444923	2.83634	-0.0444433
sgTGGT1_201190_1	-2.95444	-8.92073	-7.3901	-7.37821	-5.56993	-5.68011	-5.75947	-5.97453	-1.1291	-4.50382	-4.31001	-4.22887
sgTGGT1_201190_10	0.331463	0.036395	0.651153	0.102079	0.186041	0.0152743	-0.150023	0.00189811	1.80733	1.91433	1.3987	2.70946
sgTGGT1_201190_2	-5.50116	-9.31545	-7.78482	0.850755	1.77414	2.11847	1.8859	1.28323	1.23235	0.292043	-5.15801	-1.92486
sgTGGT1_201190_3	3.8165	3.66519	4.54306	3.41273	-0.413476	-2.79114	-0.748871	-1.51852	0.315444	0.382241	1.64018	0.0852829
sgTGGT1_201190_4	-2.32595	-6.14023	-3.96575	-8.74972	-0.0814947	-1.80763	-6.74497	-2.05314	-1.39214	-6.35181	-6.15801	-6.07686
sgTGGT1_201190_5	-0.42779	-1.43893	-0.810451	-8.46626	0.426232	-1.38139	-2.61131	-2.82637	0.0942613	-6.32485	-6.13104	-6.0499
sgTGGT1_201190_6	0.962934	-1.60885	-2.04061	-0.0393647	0.699865	0.943566	0.510321	-0.27535	-0.444605	-4.57421	-5.5324	-2.4919
sgTGGT1_201190_7	-0.818739	-4.59455	-1.62534	-8.45195	-5.90335	-7.31754	-7.2449	-7.45996	-1.30021	-5.84485	-5.65105	-5.5699
sgTGGT1_201190_8	-5.65393	-9.46822	-7.93759	-7.92569	-5.94844	-6.21063	-6.13798	-6.35305	-2.47014	-3.37092	-5.65105	-5.5699
sgTGGT1_201190_9	2.32382	2.2083	2.15262	0.696968	-4.38878	-6.80297	-6.73032	-6.94539	0.578018	1.75238	1.10035	0.526634
sgTGGT1_201200_1	-6.15115	-9.96543	-8.4348	-8.42291	-6.19286	-6.45505	-6.3824	-6.59746	-0.53537	-5.95448	-5.76067	-5.67953
sgTGGT1_201200_10	-6.10645	-9.92073	-8.3901	-8.37821	-6.98135	-7.24354	-7.1709	-7.38596	-0.222212	-5.68439	-5.49058	-5.40944
sgTGGT1_201200_2	-0.131608	-0.363036	0.366561	-1.7444	-7.04501	-7.3072	-7.23455	-7.44962	-0.681644	-6.37829	-6.18448	-6.10334
sgTGGT1_201200_3	-5.50882	-9.3231	-7.79247	-7.78058	-5.90335	-6.16554	-6.09289	-6.30796	-0.866069	-5.24078	-5.04698	-4.96583
sgTGGT1_201200_4	-5.53903	-9.35331	-7.82268	-7.81079	-5.85681	-6.119	-6.04635	-6.26141	-0.69865	-5.59693	-5.40312	-5.32198
sgTGGT1_201200_5	1.08487	-0.766277	-1.90088	0.127074	-6.72049	-6.98267	-6.91003	-7.12509	-0.935908	-5.95448	-5.76067	-5.67953
sgTGGT1_201200_6	1.06954	0.852051	-0.553957	-2.1158	-6.03459	-6.29678	-6.22414	-6.4392	0.836681	-2.70796	-4.98808	-2.75494
sgTGGT1_201200_7	-6.20867	-10.023	-8.49232	-8.48043	-7.0241	-7.28629	-7.21365	-7.42871	-1.42152	-4.81416	-6.35732	-2.21728
sgTGGT1_201200_8	N/A	N/A	N/A	N/A	N/A	N/A	N/A	N/A	N/A	N/A	N/A	N/A
sgTGGT1_201200_9	-6.02339	-9.83767	-8.30704	-8.29515	-6.13552	-6.39771	-6.32507	-6.54013	-0.714066	-6.08878	-5.89497	-5.81383
sgTGGT1_201210_1	-5.33028	-9.14456	-7.61393	-7.60204	-5.92607	-6.18826	-6.11561	-6.33068	2.40022	-0.0489942	3.72012	3.25452
sgTGGT1_201210_10	N/A	N/A	N/A	N/A	-4.78405	-5.04624	-4.97359	-5.18866	N/A	N/A	N/A	N/A
sgTGGT1_201210_2	-4.57593	-8.39021	-6.85958	-6.84769	-4.83296	-5.09515	-5.0225	-5.23757	-2.30968	-4.68439	-4.49058	-4.40944
sgTGGT1_201210_3	-5.57593	-9.39021	-7.85958	-7.84769	-4.73342	-4.99561	-4.92297	-5.13803	-1.10357	-5.72621	-5.5324	-5.45126
sgTGGT1_201210_4	-4.48573	-8.30002	-6.76939	-6.75749	-4.51103	-4.77322	-4.70058	-4.91564	-1.14821	-4.84485	-4.65105	-4.5699
sgTGGT1_201210_5	-2.60193	-9.56821	-1.86321	-8.02569	N/A	N/A	N/A	N/A	-1.1942	-6.26935	-6.07555	-5.9944
sgTGGT1_201210_6	-6.505	-10.3193	-8.78865	-8.77676	-7.22985	-7.49204	-7.41939	-7.63446	-1.75273	-6.29737	-6.10356	-6.02242
sgTGGT1_201210_7	-7.10392	-10.9182	-9.38757	-9.37568	-7.39612	-6.65831	-7.73767	-7.95273	-0.551918	-7.13608	-6.94228	-6.86114
sgTGGT1_201210_8	-5.90658	-9.72086	-8.19023	-8.17834	-6.72826	-5.40549	-7.06981	-7.28487	-2.57585	-6.12049	-5.92668	-5.84554
sgTGGT1_201210_9	-6.3602	-10.1745	-8.49185	-8.63196	-1.42807	-0.777723	-4.12011	-1.87575	-1.06351	-6.02319	-5.82939	-5.74824
sgTGGT1_201220_1	N/A	N/A	N/A	N/A	N/A	N/A	N/A	N/A	-3.68164	-4.05636	-3.86255	-3.78141
sgTGGT1_201220_10	-5.07586	-8.89014	-7.35951	-7.34762	-5.48066	-5.74285	-5.6702	-5.88527	-0.736786	-4.91885	-4.72505	-4.64391
sgTGGT1_201220_2	-6.66082	-10.4751	-8.94447	-8.93258	-7.248	-7.51019	-7.43754	-7.65261	-0.707639	-6.72621	-6.5324	-6.29926
sgTGGT1_201220_3	-5.3812	-9.19548	-7.66485	-7.65296	-5.90335	-6.16554	-6.09289	-6.30796	-0.584782	-5.35181	-5.15801	-5.07686
sgTGGT1_201220_4	-4.17539	-7.98968	-6.45905	-6.44715	N/A	N/A	N/A	N/A	N/A	N/A	N/A	N/A
sgTGGT1_201220_5	-6.09632	-9.9106	-8.37997	-8.36808	-6.59849	-5.70868	-6.78804	-7.0031	-1.17159	-6.40428	-6.21048	-6.12933
sgTGGT1_201220_6	-5.84744	-9.66172	-8.13109	-8.1192	-6.74625	-7.00844	-6.93579	-7.15086	-1.19622	-6.37829	-6.18448	-6.10334
sgTGGT1_201220_7	-5.57593	-9.39021	-7.85958	-7.84769	-5.88027	-5.99045	-6.06981	-6.28487	0.130089	-6.15151	-5.95771	-5.87657
sgTGGT1_201220_8	-5.34746	-9.16174	-7.63111	-7.61921	-5.59849	-5.86068	-5.78804	-6.0031	-1.32175	-6.08878	-5.89497	-5.81383
sgTGGT1_201220_9	-6.66767	-10.482	-8.95133	-8.93943	-7.37728	-6.48747	-7.56682	-7.78189	0.109631	-6.45491	-6.2611	-6.17996
sgTGGT1_201230_1	-6.58682	-10.4011	-8.87047	-8.85858	-7.29239	-7.55458	-7.48194	-7.697	-0.594181	-6.64132	-6.44752	-6.36637
sgTGGT1_201230_10	-0.472644	-0.0568246	-0.750297	-8.8033	-6.11392	-7.52811	-7.45546	-7.67053	0.458509	1.7805	1.56831	2.13058
sgTGGT1_201230_2	-5.41418	-9.22846	-7.69783	-7.68594	-6.03459	-6.29678	-6.22414	-6.4392	-2.72471	-5.68439	-5.49058	-5.40944
sgTGGT1_201230_3	1.82296	2.77749	1.12427	-7.99312	-6.05947	-6.47366	-6.40102	-6.61608	0.791334	2.11718	1.21079	-0.853501
sgTGGT1_201230_4	-4.42231	-8.23659	-6.70596	-6.69407	N/A	N/A	N/A	N/A	-1.51172	-5.05636	-4.86255	-4.78141
sgTGGT1_201230_5	-3.254	-4.48332	-4.07822	-7.67777	-5.92607	-4.45129	-6.11561	-6.33068	-1.73679	-4.91885	-4.72505	-4.64391
sgTGGT1_201230_6	-4.80456	-8.61884	-7.08821	-7.07632	-0.112868	-0.00308912	-5.54188	-5.75694	-0.932706	-4.76685	-4.57305	-4.4919
sgTGGT1_201230_7	-4.87731	-8.69159	-7.16096	-7.14907	-4.97046	-5.23265	-5.16001	-5.37507	-0.63725	-4.18189	-3.98808	-3.90694
sgTGGT1_201230_8	-4.98	-8.79428	-7.26365	-7.25176	-5.80871	-6.0709	-5.99826	-6.21332	-0.972234	-5.80638	-5.61257	-5.53143
sgTGGT1_201230_9	-5.77312	-9.5874	-8.05678	-8.04488	-1.0678	-4.28418	-1.5111	-6.4266	-2.22221	-5.76685	-5.57305	-5.4919
sgTGGT1_201240_1	-0.629762	-9.05548	-7.52485	-7.51296	0.0790924	-3.99045	-3.33284	-0.706606	1.24491	0.576139	1.49431	1.81938
sgTGGT1_201240_10	1.96473	1.70898	1.60559	5.82473	1.95303	1.95552	2.29349	1.81585	0.0201484	0.284988	1.78365	0.26689
sgTGGT1_201240_2	-5.62606	-9.44034	-7.90971	-7.89781	-6.19286	-6.45505	-6.3824	-6.59746	-0.331837	-5.95448	-5.76067	-5.67953
sgTGGT1_201240_3	3.61523	4.66453	4.39225	3.95228	1.88455	1.92722	1.34174	1.56241	0.505708	-4.44492	-5.40312	-5.32198
sgTGGT1_201240_4	-3.86066	-9.41191	-7.88128	-7.86939	-6.248	-6.51019	-6.43754	-6.65261	-1.75827	-5.45491	-5.2611	-5.17996
sgTGGT1_201240_5	2.36369	2.60624	2.5648	1.85028	-5.75896	-6.02115	-5.9485	-6.16357	2.04864	2.39784	1.05821	2.7822
sgTGGT1_201240_6	-0.36017	0.242389	-7.43968	-7.42779	-5.51103	-5.77322	-5.70058	-5.91564	-0.866069	-5.24078	0.390428	-4.96583
sgTGGT1_201240_7	-5.48573	-9.30002	-7.76939	-7.75749	-6.07582	-6.33801	-6.26536	-6.48042	-0.300215	-5.84485	-5.65105	-5.5699
sgTGGT1_201240_8	-1.67593	-9.89014	-2.12004	-8.34762	-6.43386	-6.69605	-6.62341	-6.83847	-0.843701	-5.91885	-5.57305	-5.64391
sgTGGT1_201240_9	-6.0551	-9.86938	-8.18675	-8.32686	-1.65542	-6.16554	-4.09289	-6.45996	-0.559247	0.68436	-1.92919	0.026423
sgTGGT1_201250_1	-6.51263	-10.3269	-8.79628	-8.78439	-7.86858	-8.13077	-8.05813	-8.27319	-1.4446	-6.21164	-6.01783	-5.93669
sgTGGT1_201250_10	-5.32162	-9.1359	-7.60527	-7.59337	-5.90335	-6.16554	-6.09289	-6.30796	-1.97223	-5.80638	-5.61257	-5.37943
sgTGGT1_201250_2	-3.99097	-7.80525	-6.27462	-6.26273	-4.97046	-5.23265	-5.16001	-5.37507	N/A	N/A	N/A	N/A
sgTGGT1_201250_3	-4.84139	-8.65567	-6.97304	-7.11315	-5.48066	-5.74285	-5.6702	-5.88527	0.607863	2.83361	1.54858	0.830026
sgTGGT1_201250_4	-6.65738	-10.4717	-8.94103	-8.92914	-7.174	-7.43619	-7.36354	-7.5786	-0.643676	-6.82574	-6.63194	-6.5508
sgTGGT1_201250_5	-1.85635	-1.92647	-2.10438	0.134926	-2.46212	-2.08688	-4.82159	-6.18866	-1.69614	-5.24078	-5.04698	-4.96583
sgTGGT1_201250_6	0.442343	1.31295	0.696657	0.254779	1.05939	1.46305	1.40317	0.672934	0.685865	1.85547	0.860243	1.89532
sgTGGT1_201250_7	-0.215235	1.06148	-1.3696	-8.22396	-4.20033	-4.87756	-6.54188	-6.60494	0.629265	-0.135595	-0.916699	1.06135
sgTGGT1_201250_8	3.59086	4.10172	4.18919	3.96525	-1.41452	-6.91618	-4.10657	-7.0586	-0.255379	-6.05636	-5.86255	-5.78141
sgTGGT1_201250_9	2.21648	2.74382	2.51412	2.10852	-6.48066	-6.74285	-6.6702	-6.88527	-1.52177	-3.44492	-5.40312	-5.32198
sgTGGT1_201260_1	-5.42231	-9.23659	-7.70596	-7.69407	3.83001	3.97273	3.78055	3.19149	0.107936	-3.98924	-1.29294	-5.45126
sgTGGT1_201260_10	-0.484404	0.2661	-0.453014	-8.30048	-1.70217	-3.54933	-7.21365	-1.72212	-1.17914	-5.64132	-5.44752	-5.36637
sgTGGT1_201260_2	3.03075	3.1138	3.4435	1.4076	-1.84016	-0.816943	-1.63738	-4.6598	0.644521	3.24897	2.73823	1.06449
sgTGGT1_201260_3	-0.71018	-2.8073	-1.05523	-9.17834	1.99934	2.17893	3.16855	2.73194	-1.39671	-6.90071	-6.7069	-6.47375
sgTGGT1_201260_4	1.21592	-0.836521	-1.3689	-1.05584	3.24088	2.67799	2.18614	1.85107	2.38265	3.38797	2.52147	1.63738
sgTGGT1_201260_5	2.70609	3.07413	2.75255	3.84413	2.16263	1.59178	1.86236	1.97005	1.17889	2.71262	1.7396	2.9455
sgTGGT1_201260_6	-4.84139	-8.65567	-7.12504	-7.11315	-4.51103	-4.77322	-4.70058	-4.91564	-0.736786	-5.50382	-5.31001	-5.22887
sgTGGT1_201260_7	-0.939407	-1.27182	-1.57324	0.833228	-4.31839	-7.9025	-7.82986	-7.89292	-0.0587137	2.24214	2.07848	-0.617433
sgTGGT1_201260_8	3.32525	4.45983	3.48494	2.55367	1.68843	1.68372	1.30424	1.78096	1.84714	2.2639	2.38397	3.10756
sgTGGT1_201260_9	3.62046	3.39822	3.66689	3.279	-4.16638	-6.58058	-6.35593	-6.72299	2.59541	3.73697	4.24394	3.04726
sgTGGT1_201270_1	-7.20396	-11.0182	-9.48761	-9.47572	-7.79643	-8.05862	-7.98598	-8.20104	-0.489908	-7.39912	-7.35732	-7.27617
sgTGGT1_201270_10	-5.76675	-9.58104	-8.05041	-8.03851	-1.35903	-1.94315	-0.931901	-0.562003	0.915291	-1.44492	-5.31001	-0.433009
sgTGGT1_201270_2	N/A	N/A	N/A	N/A	-4.88027	-5.14246	-5.06981	-5.28487	N/A	N/A	N/A	N/A
sgTGGT1_201270_3	-4.28643	-8.10071	-6.57008	-6.55818	-4.44963	-4.71182	-4.63918	-4.85424	N/A	N/A	N/A	N/A
sgTGGT1_201270_4	-6.92099	-10.7353	-9.20464	-9.19275	-6.05329	-8.05245	-7.9798	-8.19486	-0.534156	-6.61485	-6.57305	-6.4919
sgTGGT1_201270_5	-5.03404	-8.84832	-7.31769	-7.3058	-5.73342	-5.99561	-5.92297	-6.13803	0.947713	-4.18189	-3.98808	-3.90694
sgTGGT1_201270_6	-4.47014	-8.28442	-6.75379	-6.7419	-5.248	-5.51019	-5.43754	-5.65261	-1.72471	-4.68439	-4.49058	-4.40944
sgTGGT1_201270_7	-5.56129	-9.37557	-7.84494	-7.83304	-5.92607	-6.18826	-6.11561	-6.33068	-0.370311	-5.95448	-5.76067	-5.67953
sgTGGT1_201270_8	-5.18498	-8.99926	-7.46863	-7.45674	-5.90335	-6.16554	-6.09289	-6.30796	-2.74577	-5.12049	-4.92668	-4.84554
sgTGGT1_201270_9	-5.46228	-9.27656	-7.74593	-7.73403	-5.88027	-6.14246	-6.06981	-6.28487	-0.752727	-5.29737	-5.10356	-3.87041
sgTGGT1_201380_1	-6.21336	-10.0276	-8.49701	-8.48512	-6.98135	-7.24354	-7.1709	-7.38596	-0.579764	-5.95448	-5.76067	-5.67953
sgTGGT1_201380_10	-6.51263	-10.3269	-8.79628	-8.78439	-7.08594	-7.34813	-7.27548	-7.49055	-0.797715	-6.84485	-6.65105	-6.5699
sgTGGT1_201380_2	-6.91812	-10.7324	-9.20177	-9.18988	-7.49592	-7.75811	-7.68547	-7.90053	-1.57976	-6.95448	-6.76067	-6.67953
sgTGGT1_201380_3	-5.53903	-9.35331	-7.82268	-7.81079	-6.248	-6.51019	-6.43754	-6.65261	-1.36905	-5.55112	-5.35732	-5.27617
sgTGGT1_201380_4	-7.59583	-11.4101	-9.87948	-9.86759	-8.14524	-7.25542	-8.33478	-8.54985	-1.31532	-7.59693	-7.40312	-7.16997
sgTGGT1_201380_5	-4.96894	-8.78322	-7.25259	-7.2407	-5.31839	-5.58058	-5.50793	-5.72299	0.488281	-4.05636	-3.86255	-3.78141
sgTGGT1_201380_6	-5.66082	-9.4751	-7.94447	-7.93258	-5.80871	-6.0709	-5.99826	-6.21332	0.0844489	-5.84485	-5.65105	-5.5699
sgTGGT1_201380_7	-6.1215	-9.93578	-8.40515	-8.39326	-6.82089	-7.08308	-7.01043	-7.22549	-1.19525	-6.32485	-6.13104	-6.0499
sgTGGT1_201380_8	-6.26399	-10.0783	-8.54764	-8.53575	-6.65399	-6.91618	-6.84353	-7.0586	-0.730359	-6.59693	-6.40312	-6.32198
sgTGGT1_201380_9	-4.28643	-8.10071	-6.57008	-6.55818	-5.31839	-5.58058	-5.50793	-5.72299	-0.7697	-4.84485	-4.65105	-4.5699
sgTGGT1_201390_1	-5.42231	-9.23659	-7.55396	-7.69407	-5.92607	-6.18826	-6.11561	-6.33068	1.18587	2.46197	1.35222	-0.963523
sgTGGT1_201390_10	-2.08735	-1.61377	-4.95597	-8.41801	-6.79643	-7.05862	-6.98598	-1.83959	-0.146924	1.79212	2.26796	0.750591
sgTGGT1_201390_2	2.00355	1.46484	1.75092	1.14111	3.60351	3.05216	2.73808	3.63676	0.928347	0.120674	-6.04698	1.36608
sgTGGT1_201390_3	3.81147	3.59186	4.29306	3.48098	-0.178133	0.974715	0.991652	1.73919	0.903318	1.53859	1.28945	0.692522
sgTGGT1_201390_4	1.20543	0.171992	-0.831786	-7.89076	-1.12052	-2.26406	-2.63199	-2.40648	0.974185	1.36243	-0.409816	1.56699
sgTGGT1_201390_5	2.64776	1.53863	1.92178	2.22931	-1.43703	-1.44768	-2.55946	-1.4526	0.144997	0.830257	1.87876	1.61632
sgTGGT1_201390_6	0.225605	0.0956447	-1.05005	-1.53801	2.2347	2.77361	1.77423	2.32486	0.348103	-0.203915	-3.12559	0.10756
sgTGGT1_201390_7	1.15129	0.526605	-1.74733	0.0170384	3.81321	4.17918	3.55633	3.96402	1.01619	1.24856	1.67369	2.53738
sgTGGT1_201390_8	3.34029	2.45518	2.11487	2.95078	1.14036	0.787195	0.266316	0.12654	0.36275	0.362432	-1.12184	-0.812422
sgTGGT1_201390_9	3.10434	2.48561	1.22844	1.78828	-5.73342	-5.99561	-5.92297	-6.13803	0.053422	0.436433	1.11566	1.25452
sgTGGT1_201400_1	-2.24388	-9.9106	-8.37997	-8.36808	-7.00288	-7.26507	-7.19243	-7.40749	0.619723	-2.17284	-1.2786	-0.406042
sgTGGT1_201400_10	-5.18498	-8.99926	-7.46863	-7.45674	-6.31839	-6.58058	-6.50793	-6.72299	-0.165629	-5.24078	-5.04698	-4.96583
sgTGGT1_201400_2	0.295625	-3.91919	-1.54057	-7.17253	0.835987	-5.43619	0.875925	0.03283	-0.885177	-4.84485	-4.65105	-4.5699
sgTGGT1_201400_3	-3.41418	-5.81342	-4.58236	-8.42291	-0.800061	-6.99561	-0.295232	-2.12805	-0.387272	-5.80638	-5.61257	-5.53143
sgTGGT1_201400_4	-5.36443	-9.17871	-7.64808	-7.63619	-0.207963	-4.30304	-0.101114	-3.8605	-0.374216	-4.91885	-4.72505	-4.64391
sgTGGT1_201400_5	0.561571	-7.98968	-0.94949	-6.44715	-5.01353	-5.27572	-5.20308	-5.41814	0.488281	-1.31939	-3.86255	-3.78141
sgTGGT1_201400_6	-2.8926	-8.85889	-7.32826	-7.31637	0.0144297	-3.17376	-1.03072	-3.05314	-0.0847089	-4.76685	-4.72505	-4.64391
sgTGGT1_201400_7	0.244089	-4.29335	-0.232207	-8.88011	0.277649	-0.549326	1.00445	0.20711	-0.24458	-6.61929	-2.46613	-6.34435
sgTGGT1_201400_8	-5.66767	-9.48196	-7.95133	-7.93943	0.988895	0.345615	0.313924	-0.0531433	-0.946578	-5.84485	-5.65105	-5.5699
sgTGGT1_201400_9	-6.081	-9.89528	-8.36465	-8.35276	-6.61257	-4.72276	-6.80211	-7.01718	0.0239482	-6.02319	-5.82939	-1.8958
sgTGGT1_201520_1	-6.15115	-9.96543	-8.4348	-8.42291	-1.94992	-3.38203	-2.98746	-2.86148	-0.320393	-6.84485	-6.65105	-6.5699
sgTGGT1_201520_10	-7.19687	-11.0112	-9.48053	-9.46863	-0.0371006	-0.206181	0.0562894	0.655153	-0.234703	-1.63048	-3.64967	-2.50439
sgTGGT1_201520_2	1.0838	0.684555	0.358142	1.80451	0.610077	0.710458	-0.386822	0.0679658	-0.359716	-0.079926	-0.364775	-1.30748
sgTGGT1_201520_3	-4.53154	-8.34582	-6.81519	-6.8033	-4.44963	-4.71182	-4.63918	-4.85424	-1.92265	-4.29737	-4.10356	-4.02242
sgTGGT1_201520_4	-4.01568	-8.15189	-8.77326	-8.76137	0.843137	0.347888	0.176115	-0.446607	0.0849691	-0.350286	0.607706	0.322422
sgTGGT1_201520_5	-6.27749	-10.0918	-8.56114	-8.54925	-6.66754	-5.77772	-6.85708	-7.07214	-0.687876	0.425017	-5.2611	-1.44299
sgTGGT1_201520_6	0.829764	0.463436	0.2697	-8.04933	0.867703	0.798158	1.62713	1.40048	-0.156624	-0.916991	-1.12279	0.249251
sgTGGT1_201520_7	0.878617	-1.68902	0.00694377	-7.42779	0.87801	1.06328	0.813997	0.88844	-0.527067	-4.98924	-4.79544	-4.71429
sgTGGT1_201520_8	0.512662	0.147601	0.614204	-0.174135	-6.95949	-7.06968	-7.14904	-7.3641	-1.33074	-2.46598	-6.51165	-3.2785
sgTGGT1_201520_9	0.155502	-1.77694	-1.51413	-1.01492	0.433259	0.430312	0.404777	0.695795	-0.937645	-5.50021	-0.782839	-7.37726
sgTGGT1_201630A_1	3.24747	2.43601	2.7674	4.11219	-1.85499	-1.91073	-2.93761	-6.11204	-3.86607	-5.24078	-5.04698	-4.96583
sgTGGT1_201630A_2	0.553351	0.419864	-0.638182	0.453277	-3.26235	-1.78758	-6.77382	-0.906148	-0.71817	-6.37829	-1.22512	-2.62941
sgTGGT1_201630A_3	2.39184	2.41642	2.48333	2.68154	-3.68096	-6.09515	-6.0225	-6.23757	-0.544141	-4.91885	-4.72505	-4.64391
sgTGGT1_201630A_4	N/A	N/A	N/A	N/A	N/A	N/A	N/A	N/A	-2.80717	-4.18189	-3.98808	-3.90694
sgTGGT1_201630A_5	-1.22332	-0.692483	-3.7383	-3.27269	0.805409	0.740256	0.622447	0.927419	0.455859	-0.144799	0.730734	0.137454
sgTGGT1_201630A_6	3.40553	4.39948	3.54779	3.25981	-3.19192	-4.45411	-7.53347	-7.74853	1.45803	1.74609	2.92651	1.21654
sgTGGT1_201630A_7	-5.20396	-8.86624	-7.48761	-7.47572	-3.20033	-5.61452	-5.54188	-5.75694	-0.414857	-5.18189	-4.98808	-4.90694
sgTGGT1_201630B_1	-1.1165	-1.27597	-2.07822	-8.93258	0.690602	0.914834	0.208451	1.01457	-1.1291	-6.08878	-5.89497	-5.81383
sgTGGT1_201630B_10	1.09798	0.648128	0.673849	-0.554522	2.56018	2.86788	2.44627	2.93522	-1.45668	-5.91885	-5.72505	-5.64391
sgTGGT1_201630B_2	3.10813	3.65828	3.16166	2.89852	0.459133	0.976344	0.578539	1.24582	0.113391	-5.98924	-5.79544	-1.03873
sgTGGT1_201630B_3	-5.88321	-9.69749	-8.16686	-8.15497	-0.996459	-3.76115	-2.15799	-7.22549	0.0159473	1.21219	-1.21459	-0.995945
sgTGGT1_201630B_4	-6.505	-10.3193	-8.78865	-8.77676	0.995154	1.02514	-0.487172	1.45157	-0.78164	-1.3943	-6.21048	0.232124
sgTGGT1_201630B_5	-5.2412	-9.05548	-7.52485	-7.51296	-1.07175	-6.0709	-5.99826	-6.21332	2.26182	1.82944	1.10928	2.2572
sgTGGT1_201630B_6	-1.87352	-3.61742	-2.15717	-7.61921	-0.922165	-6.54581	-6.47317	-6.68823	-0.475969	-5.55112	-5.35732	-5.27617
sgTGGT1_201630B_7	-4.15603	-7.97031	-6.43968	-6.42779	-5.28362	-5.54581	-5.47317	-5.68823	0.899778	2.44489	1.72751	3.64343
sgTGGT1_201630B_8	0.890792	0.913012	1.21017	0.0596053	3.07993	3.14166	2.73016	2.88828	0.696868	2.16173	-0.447515	0.388516
sgTGGT1_201630B_9	3.32682	3.88618	3.81019	2.35557	0.00775363	1.2806	0.432319	-0.96717	-0.222212	-4.68439	-4.49058	-4.40944
sgTGGT1_201640_1	-5.0551	-8.86938	-7.33875	-7.32686	N/A	N/A	N/A	N/A	0.192825	2.84294	1.78451	-1.90694
sgTGGT1_201640_10	-4.92386	-8.73814	-7.20751	-7.19561	-5.3855	-5.64769	-5.57504	-5.79011	-0.662785	-4.84485	-4.65105	-4.5699
sgTGGT1_201640_2	-5.30413	-9.11841	-7.58778	-7.57589	-5.94844	-6.21063	-6.13798	-6.35305	-1.30021	-5.84485	-5.65105	-5.5699
sgTGGT1_201640_3	-7.08357	-10.8978	-9.21521	-9.35533	-0.147393	-2.3016	-1.0839	-2.057	-0.897373	-2.82635	-7.03248	-2.62941
sgTGGT1_201640_4	-5.57593	-9.39021	-7.85958	-7.84769	2.66394	1.83644	1.5343	2.02126	0.967612	-0.444923	1.08873	-1.00005
sgTGGT1_201640_5	-4.99097	-8.80525	-7.27462	-7.26273	-0.0470847	-0.894237	-1.36216	-0.129765	-1.02957	-4.40428	-4.21048	-4.12933
sgTGGT1_201640_6	-1.97551	-2.20069	-3.30979	-9.25725	-1.8635	-1.93725	-2.15738	-4.10941	0.221888	1.21096	2.59641	-0.487714
sgTGGT1_201640_7	-5.53154	-9.34582	-7.66319	-7.8033	0.597903	0.505638	-0.591641	0.434303	0.777788	-2.94742	-5.49058	-0.50255
sgTGGT1_201640_8	0.929303	1.38824	0.488002	-1.57427	1.52921	1.39523	1.47278	0.892345	0.953637	1.4584	1.18382	1.70449
sgTGGT1_201640_9	-5.64702	-9.4613	-7.93067	-7.91877	-5.97046	-6.23265	-6.16001	-6.37507	-1.01868	-5.64132	-5.44752	-5.36637
sgTGGT1_201650_1	-5.04461	-8.85889	-7.32826	-7.31637	-2.92091	-6.14246	-4.33284	-6.28487	0.394459	-4.50382	-4.31001	-4.07686
sgTGGT1_201650_10	2.59335	2.93985	2.0917	-0.866033	-1.51103	0.004386	-3.50793	-1.22049	0.728878	-4.50382	-4.31001	-4.22887
sgTGGT1_201650_2	-4.93526	-8.74954	-7.21891	-7.20702	-4.78405	-5.04624	-4.97359	-5.18866	N/A	N/A	N/A	N/A
sgTGGT1_201650_3	-6.16574	-9.98002	-8.4494	-8.4375	-3.5213	-4.59084	-6.6702	-6.88527	-0.290925	-6.02319	-5.82939	-5.59624
sgTGGT1_201650_4	-5.65393	-9.46822	-7.93759	-7.92569	0.631573	-1.01764	-0.557971	-3.27554	-1.22221	-5.40428	-5.21048	-5.12933
sgTGGT1_201650_5	-5.40601	-9.22029	-7.68966	-7.67777	-6.13552	-6.39771	-6.32507	-6.54013	-0.596608	-5.72621	-5.5324	-5.45126
sgTGGT1_201650_6	-5.64702	-9.4613	-7.93067	-7.91877	-0.505249	-0.144509	-0.36137	0.316651	-1.17914	-5.64132	-5.44752	-5.36637
sgTGGT1_201650_7	-3.84986	-1.72162	-2.67407	-7.27362	-5.51103	-5.77322	-5.70058	-5.91564	-0.807175	-5.18189	-4.98808	-4.90694
sgTGGT1_201650_8	-5.41418	-9.22846	-7.69783	-7.68594	-5.83296	-6.09515	-6.0225	-6.23757	0.040822	-5.24078	-5.04698	-4.96583
sgTGGT1_201650_9	-5.55391	-9.36819	-7.83756	-7.82567	-4.60696	-6.02115	-5.9485	-6.16357	-0.363075	-6.02319	-5.82939	-5.74824
sgTGGT1_201660_1	-7.06811	-10.8824	-9.35176	-9.33987	-8.22069	-6.00895	-8.41023	-8.6253	-0.533674	-7.28343	-2.41406	-7.00848
sgTGGT1_201660_10	-5.53154	-9.34582	-7.81519	-7.8033	-1.29191	-1.84361	-0.896496	-3.83403	-0.832266	-5.45491	-5.2611	-5.17996
sgTGGT1_201660_2	-1.19582	-1.70712	-2.14506	-8.14315	1.36182	1.04175	1.29645	1.68115	0.36275	-1.81689	-1.12559	-1.45948
sgTGGT1_201660_3	-4.58899	-9.55527	-8.02464	-8.01275	-6.77156	-7.03375	-6.9611	-7.17617	2.64091	2.97787	3.35443	3.6014
sgTGGT1_201660_4	-5.03404	-8.84832	-7.31769	-7.3058	2.81648	2.18853	1.97645	2.59473	0.962212	2.24539	-0.540625	2.43668
sgTGGT1_201660_5	-0.0769723	-2.16997	-1.30329	-0.44966	-6.09599	-6.35818	-6.28554	-6.5006	-1.13975	-5.68439	-5.49058	-5.40944
sgTGGT1_201660_6	-4.82922	-8.6435	-7.11287	-7.10098	-5.48066	-5.74285	-5.6702	-5.88527	-0.669671	-2.35181	-4.31001	-4.22887
sgTGGT1_201660_7	3.05274	2.09396	2.28503	2.37959	-6.09599	-4.20618	-6.28554	-6.5006	-2.04818	-5.88233	-3.95156	-5.60738
sgTGGT1_201660_8	-5.62606	-9.44034	-7.90971	-7.89781	2.57684	2.70384	1.90515	2.56767	-2.22221	-5.76685	-5.57305	-5.4919
sgTGGT1_201660_9	-4.54649	-8.36077	-6.83014	-6.81825	-4.97046	-5.23265	-5.16001	-5.37507	0.114823	0.351544	2.54535	1.22595
sgTGGT1_201670_1	-5.85947	-9.67375	-8.14312	-8.13122	-6.58428	-6.84647	-6.77382	-6.98889	1.21836	2.31251	2.14447	0.295689
sgTGGT1_201670_10	-0.54683	0.619544	-0.0782236	-0.910123	-0.817394	-0.994192	-1.38721	0.654066	0.759409	0.790455	-1.2695	0.371735
sgTGGT1_201670_2	-6.4019	-10.2162	-8.68555	-8.67366	-6.75896	-7.02115	-6.9485	-7.16357	-0.414857	-6.40428	-6.21048	-6.12933
sgTGGT1_201670_3	2.33899	2.22374	2.1394	-0.480259	-7.30977	-5.41996	-7.49932	-7.71438	-0.168441	-0.339313	1.81579	-1.95019
sgTGGT1_201670_4	-5.92386	-9.58613	-8.20751	-8.19561	-0.525387	0.06042	-0.0219088	0.475997	-0.333244	1.37762	0.369034	-1.8374
sgTGGT1_201670_5	-5.2685	-9.08278	-7.55215	-7.54026	-5.80871	-6.0709	-5.99826	-6.21332	-0.922652	-5.29737	-5.10356	-5.02242
sgTGGT1_201670_6	1.94341	2.39051	2.12695	4.10557	-7.03459	-7.14478	-7.22414	-7.4392	1.06158	-0.683083	-0.189718	-5.84554
sgTGGT1_201670_7	-4.87731	-8.69159	-7.16096	-7.14907	-5.59849	-5.86068	-5.78804	-6.0031	0.66231	-4.29737	2.11453	0.451514
sgTGGT1_201670_8	-6.62957	-10.4439	-8.91322	-8.90133	-7.44177	-7.70396	-7.63131	-7.84638	-1.8484	-6.74667	-6.55287	-6.47172
sgTGGT1_201670_9	0.359137	-4.20238	-4.30918	-7.61921	-5.92607	-5.03626	-6.11561	-6.33068	-0.752727	-5.29737	-5.10356	-5.02242
sgTGGT1_201680_1	-4.90077	-8.71505	-7.18442	-7.17253	-5.83296	-5.94315	-6.0225	-6.23757	0.0826422	-4.68439	-4.49058	-4.40944
sgTGGT1_201680_10	-5.30413	-9.11841	-7.58778	-7.57589	-5.70743	-5.96962	-5.89697	-6.11204	-1.30968	-5.53239	-5.49058	-5.40944
sgTGGT1_201680_2	-5.12648	-8.94077	-7.41014	-7.39824	-5.70743	-5.96962	-5.89697	-6.11204	-0.433717	-5.05636	-4.86255	-4.62941
sgTGGT1_201680_3	-6.82309	-10.6374	-9.10674	-9.09485	-7.55543	-7.66561	-7.74497	-7.96003	-1.55236	-7.05636	-6.86255	-6.78141
sgTGGT1_201680_4	-5.9522	-9.76648	-8.23585	-8.22396	-5.46057	-6.87476	-6.80211	-7.01718	-1.03666	-6.26935	-6.07555	-5.9944
sgTGGT1_201680_5	-5.42231	-9.23659	-7.70596	-7.69407	-6.36901	-6.6312	-6.55856	-6.77362	0.858708	-5.29737	-5.10356	-5.02242
sgTGGT1_201680_6	-6.32162	-10.1359	-8.60527	-8.59337	-7.174	-7.43619	-7.36354	-7.5786	-1.14278	-6.32485	-6.13104	-6.0499
sgTGGT1_201680_7	-6.85647	-10.6707	-9.14012	-9.12823	-7.30977	-7.57196	-7.49932	-7.71438	-0.45828	-7.32485	-7.13104	-7.0499
sgTGGT1_201680_8	-5.1945	-9.00878	-7.47815	-7.46626	-5.92607	-6.18826	-6.11561	-6.33068	-0.707639	-4.98924	-4.79544	-4.71429
sgTGGT1_201680_9	-4.1945	-8.00878	-6.47815	-6.46626	-4.83296	-5.09515	-5.0225	-5.23757	-0.922652	-4.29737	-4.10356	-4.02242
sgTGGT1_201690_1	-4.51643	-8.33071	-6.80008	-6.78819	0.482274	1.0976	0.910859	0.266111	-0.521773	-4.59693	-4.40312	-4.32198
sgTGGT1_201690_10	-6.09632	-9.7586	-6.64301	-5.40872	0.68011	0.438829	0.436928	-0.054346	1.08194	2.00646	0.902356	-0.112259
sgTGGT1_201690_2	-4.70146	-8.51574	-6.98511	-6.97322	-5.51103	-5.77322	-5.70058	-5.91564	-0.807175	-5.50382	-5.31001	-5.22887
sgTGGT1_201690_3	-1.40601	-0.142285	-1.21573	1.66406	-5.41792	-5.68011	-5.60747	-5.82253	-0.662785	-4.84485	-4.65105	-4.5699
sgTGGT1_201690_4	-5.01266	-8.82695	-7.29632	-7.28442	2.44095	2.62399	3.49113	3.00266	-0.696144	-5.24078	-5.04698	-4.96583
sgTGGT1_201690_5	-5.60479	-9.41907	-7.88844	-7.87655	-6.44963	-4.97486	-6.63918	-6.85424	1.79338	3.47446	2.45414	1.74941
sgTGGT1_201690_6	-2.19933	-3.56615	-0.752585	-8.08252	2.18981	1.9558	1.98392	1.92824	-0.724713	-2.79542	-3.60162	-0.888203
sgTGGT1_201690_7	N/A	N/A	N/A	N/A	N/A	N/A	N/A	N/A	N/A	N/A	N/A	N/A
sgTGGT1_201690_8	-0.438429	0.524272	0.500313	0.818592	-5.65399	-5.91618	-5.84353	-6.0586	1.3083	-2.61485	1.30688	0.518082
sgTGGT1_201690_9	-5.68804	-9.50232	-7.97169	-7.9598	-6.36901	-4.89424	-6.55856	-6.77362	-0.296213	-5.91885	-2.76569	-1.16997
sgTGGT1_201700_1	-5.45437	-9.26865	-7.73802	-7.72613	-6.54078	-6.80297	-6.73032	-6.94539	-0.928481	-5.55112	-5.35732	-5.27617
sgTGGT1_201700_10	1.66541	-0.20068	0.450886	1.21234	1.6628	1.76606	1.44702	1.27113	-1.59418	-1.20391	-2.12559	-5.78141
sgTGGT1_201700_2	-4.90077	-8.71505	-7.18442	-7.17253	-5.3855	-3.91073	-5.57504	-5.79011	-0.544141	-4.91885	-4.72505	-4.64391
sgTGGT1_201700_3	-5.0551	-8.86938	-7.33875	-7.32686	N/A	N/A	N/A	N/A	-1.22221	-5.29737	-5.10356	-5.02242
sgTGGT1_201700_4	-4.1945	-8.00878	-6.47815	-6.46626	-4.97046	-5.23265	-5.16001	-5.37507	-0.106735	-1.22253	-0.836081	-1.75494
sgTGGT1_201700_5	-5.59763	-9.41191	-7.88128	-7.86939	-6.22985	-6.49204	-6.41939	-6.63446	-2.86607	-5.24078	-5.04698	-4.96583
sgTGGT1_201700_6	-6.30413	-10.1184	-8.58778	-8.57589	-7.2748	-7.38498	-7.46434	-7.67941	-0.878258	-6.29737	-6.10356	-6.02242
sgTGGT1_201700_7	-4.74099	-8.55527	-7.02464	-7.01275	-5.75896	-6.02115	-5.9485	-6.16357	-0.0778225	-4.84485	-4.65105	-4.5699
sgTGGT1_201700_8	1.55427	-1.30123	0.203026	-1.35944	-6.248	-6.51019	-6.43754	-6.65261	-1.68164	-6.05636	-5.86255	-5.78141
sgTGGT1_201700_9	-0.95079	-1.87258	-1.38815	-2.82294	-7.34392	-7.60611	-7.53347	-7.74853	-1.20493	-6.97197	-6.77816	-6.69702
sgTGGT1_201710_1	-5.82922	-9.6435	-8.11287	-8.10098	-6.174	-4.69922	-6.36354	-6.5786	-1.10357	-5.72621	-5.5324	-5.45126
sgTGGT1_201710_10	-4.30413	-8.11841	-6.58778	-6.57589	-5.05535	-5.31754	-5.2449	-5.45996	-0.843701	-4.91885	-4.72505	-4.64391
sgTGGT1_201710_2	-6.06552	-9.8798	-8.34917	-8.33728	-5.52895	-5.79114	-6.8705	-7.08556	-1.96945	-6.15151	-5.95771	-5.87657
sgTGGT1_201710_3	-5.09632	-8.9106	-7.37997	-7.36808	-6.43386	-6.69605	-6.62341	-6.83847	-0.687876	-5.45491	-5.2611	-5.17996
sgTGGT1_201710_4	-5.39779	-9.21207	-7.68144	-7.66955	-5.80871	-6.0709	-5.99826	-6.21332	-2.22221	-4.91885	-4.72505	-4.64391
sgTGGT1_201710_5	-5.1945	-9.00878	-7.47815	-7.46626	-5.59849	-5.86068	-5.78804	-6.0031	-2.08019	-5.45491	-5.2611	-5.17996
sgTGGT1_201710_6	-5.30413	-9.11841	-7.58778	-7.57589	-6.4018	-6.66399	-6.59135	-6.80641	0.228449	-1.02989	-0.836081	-5.22887
sgTGGT1_201710_7	-6.6745	-10.4888	-8.95815	-8.94626	-7.52598	-5.31424	-7.71553	-7.93059	-2.12492	-7.02319	-6.82939	-6.74824
sgTGGT1_201710_8	-4.71476	-8.52904	-6.99841	-6.98652	-4.92607	-5.18826	-5.11561	-5.33068	N/A	N/A	N/A	N/A
sgTGGT1_201710_9	-5.47014	-9.28442	-7.75379	-7.7419	-6.31839	-6.58058	-6.50793	-6.72299	-0.148212	-4.84485	-4.65105	-4.5699
sgTGGT1_201720_1	-4.77947	-8.59375	-7.06312	-7.05122	-5.09599	-5.35818	-5.28554	-5.5006	-0.563249	-4.84485	-4.65105	-4.5699
sgTGGT1_201720_10	-5.42231	-9.23659	-7.70596	-7.69407	-6.49592	-6.60611	-6.68547	-6.90053	-0.618141	-5.08878	-5.04698	-4.96583
sgTGGT1_201720_2	-5.9578	-9.77208	-8.24145	-8.22956	-0.500501	-0.101107	-0.827549	-2.51654	1.06019	3.41171	3.23987	2.91978
sgTGGT1_201720_3	-4.53154	-8.34582	-6.81519	-6.8033	-5.85681	-6.119	-6.04635	-6.26141	-1.39214	-4.76685	-4.57305	-4.4919
sgTGGT1_201720_4	-4.57593	-8.39021	-6.85958	-6.84769	-4.97046	-5.23265	-5.16001	-5.37507	-1.22221	-4.76685	-4.57305	-4.4919
sgTGGT1_201720_5	-5.28643	-9.10071	-7.57008	-7.55818	-5.56993	-5.83212	-5.75947	-5.97453	-2.18157	-5.72621	-5.5324	-5.45126
sgTGGT1_201720_6	-6.33028	-10.1446	-8.61393	-8.60204	-0.62925	-0.907741	-0.954677	-2.92463	0.654405	-1.67522	-2.01193	-0.852784
sgTGGT1_201720_7	-5.08613	-8.90041	-7.36978	-7.35789	-4.1433	-5.99045	-6.06981	-6.28487	-2.14821	-4.84485	-4.65105	-4.5699
sgTGGT1_201720_8	-5.16961	-11.1359	-9.45326	-9.59337	-6.71658	-8.13077	-8.05813	-8.27319	-0.589583	-2.28623	-1.97694	-3.27431
sgTGGT1_201720_9	N/A	N/A	N/A	N/A	N/A	N/A	N/A	N/A	N/A	N/A	N/A	N/A
sgTGGT1_201730_1	-5.84744	-9.66172	-8.13109	-8.1192	-4.19361	-6.92973	-6.85708	-7.07214	-0.778606	-5.24078	-5.04698	-4.96583
sgTGGT1_201730_10	-5.90658	-9.72086	-8.19023	-8.17834	1.23384	1.42173	-0.449037	0.714411	-0.408626	-5.64132	-5.44752	-5.36637
sgTGGT1_201730_2	-3.46295	-6.08459	-4.55396	-4.63517	-2.85586	-2.56551	-7.1043	-7.31936	-0.292602	-6.57421	-6.3804	-6.29926
sgTGGT1_201730_3	-5.79207	-9.60635	-8.07572	-8.06382	-2.50199	-2.67671	-6.84353	-5.32163	-1.29621	-5.91885	-5.72505	-5.64391
sgTGGT1_201730_4	-0.634532	-2.13847	-1.78068	-1.4004	-6.28362	-6.54581	-6.47317	-6.68823	-1.43167	-5.80638	-5.61257	-5.53143
sgTGGT1_201730_5	0.0923648	0.59215	0.318575	0.723308	-6.30111	-4.08937	-6.49065	-6.70572	0.30135	0.68436	-1.66616	-0.12558
sgTGGT1_201730_6	1.59021	1.73039	0.924496	-8.11618	0.836892	1.61701	1.12539	0.928709	-0.944678	-5.64132	-5.44752	-5.36637
sgTGGT1_201730_7	3.71562	2.79135	3.00047	4.02216	-1.01285	-0.748974	-5.84625	-2.36088	1.95836	3.34863	1.58346	2.87733
sgTGGT1_201730_8	N/A	N/A	N/A	N/A	N/A	N/A	N/A	N/A	N/A	N/A	N/A	N/A
sgTGGT1_201730_9	2.44489	2.6006	2.54301	3.08116	-5.28362	-5.54581	-5.47317	-5.68823	N/A	N/A	N/A	N/A
sgTGGT1_201740_1	-5.12648	-8.94077	-7.41014	-7.39824	-2.22153	-6.09515	-1.62257	-6.23757	-1.93842	-5.12049	-4.92668	-4.84554
sgTGGT1_201740_10	-6.51263	-10.3269	-8.79628	-8.78439	-7.13552	-7.39771	-7.32507	-7.54013	-0.740679	-6.32485	-6.13104	-6.0499
sgTGGT1_201740_2	-5.79207	-9.60635	-8.07572	-8.06382	-6.174	-6.43619	-6.36354	-6.5786	-0.31148	-6.24078	-6.04698	-5.96583
sgTGGT1_201740_3	-1.82137	-9.10958	-7.57895	-7.56706	-2.06952	-5.94315	-5.8705	-6.08556	0.0997157	1.53236	0.208313	-4.32198
sgTGGT1_201740_4	-1.24931	-0.770286	-2.55896	-1.24096	-6.80871	-7.0709	-6.99826	-7.21332	-0.334105	-1.01916	-6.46921	-1.84375
sgTGGT1_201740_5	N/A	N/A	N/A	N/A	N/A	N/A	N/A	N/A	-4.02957	-4.40428	-4.21048	-4.12933
sgTGGT1_201740_6	-5.3812	-9.19548	-7.66485	-7.65296	-5.35233	-5.61452	-5.54188	-5.75694	-1.28634	-5.12049	-4.92668	-4.84554
sgTGGT1_201740_7	2.8831	2.83732	2.79653	1.60739	-2.25949	-3.5635	-3.57832	-5.79338	0.758422	2.42692	1.08992	0.976247
sgTGGT1_201740_8	-5.524	-9.33829	-7.80766	-7.79576	-1.32661	-0.941099	-3.61569	-0.910185	-1.9948	-5.95448	-5.76067	-5.67953
sgTGGT1_201740_9	-5.2412	-9.05548	-7.52485	-7.51296	-6.43386	-6.69605	-6.62341	-6.83847	1.58514	3.23221	3.07681	3.22234
sgTGGT1_201750_1	-4.98	-8.79428	-7.26365	-7.25176	1.43893	0.285672	-3.42304	-0.352704	-0.544141	-0.0298853	0.542431	-4.22887
sgTGGT1_201750_10	-0.417805	2.0714	1.45287	0.742102	0.238873	-2.66075	-0.950671	-0.651162	3.02726	3.93613	3.61799	3.58818
sgTGGT1_201750_2	2.95845	3.53705	3.24773	-0.833886	1.4604	0.818796	1.43274	1.09142	2.05081	2.23064	2.38631	2.84993
sgTGGT1_201750_3	3.99959	3.33	3.26966	2.17724	0.414595	0.0661057	-0.45116	-0.944209	0.705275	1.46008	1.87087	0.77231
sgTGGT1_201750_4	2.42881	3.10848	2.71327	3.18269	-6.28362	-6.54581	-6.47317	-6.68823	1.80245	0.123361	1.80976	2.7336
sgTGGT1_201750_5	-6.2953	-10.1096	-8.57895	-8.56706	-2.11802	-4.2733	-7.16001	-7.37507	-0.31148	0.159148	-0.765691	0.273632
sgTGGT1_201750_6	0.603187	-1.78523	-0.411647	-8.19561	-0.27526	-3.38989	-2.16524	-2.61477	0.040822	-5.72621	-5.5324	-5.45126
sgTGGT1_201750_7	-5.62606	-9.44034	-6.7577	-7.89781	1.19792	1.13777	1.3509	1.27739	-0.281106	-6.24078	-6.04698	-5.96583
sgTGGT1_201750_8	-0.696143	0.338986	-1.56365	-2.93293	-4.25788	-5.52007	-8.03239	-4.6036	0.924841	0.791517	-0.31166	2.18323
sgTGGT1_201750_9	-6.48573	-10.3	-8.61738	-8.75749	2.10149	3.06308	2.88074	2.75577	-0.628838	0.380399	1.50095	0.245063
sgTGGT1_201760_1	-5.61191	-9.42619	-7.74356	-7.88367	-6.28362	-6.54581	-6.47317	-6.68823	2.09498	3.51764	3.35536	3.26123
sgTGGT1_201760_10	-6.52022	-10.3345	-8.80387	-8.79198	-7.35233	-7.61452	-7.54188	-7.75694	-2.08728	-6.26935	-6.07555	-5.9944
sgTGGT1_201760_2	-4.75393	-8.56821	-7.03758	-7.02569	-1.4021	-2.31636	-5.20308	-3.26614	0.247273	-5.29737	-5.10356	-5.02242
sgTGGT1_201760_3	-4.81694	-8.63122	-7.10059	-7.0887	-5.80871	-6.0709	-5.99826	-6.21332	-0.155098	-4.98924	-4.79544	-4.71429
sgTGGT1_201760_4	-5.75393	-9.56821	-8.03758	-8.02569	0.888899	0.378782	0.393942	-0.554183	1.03495	2.14004	3.26477	-0.0356731
sgTGGT1_201760_5	-6.20867	-10.023	-8.49232	-8.48043	-6.79643	-7.05862	-6.98598	-7.20104	-0.618141	-6.24078	-6.04698	-5.96583
sgTGGT1_201760_6	-5.48573	-9.30002	-7.76939	-7.75749	-0.252113	-0.171911	-1.03956	-0.909488	-0.99982	-1.70796	-2.83608	-1.75494
sgTGGT1_201760_7	-2.42555	-5.08783	-3.92493	-1.88995	-7.03459	-3.33743	-7.22414	-3.11727	-0.185218	-0.878819	-0.817465	-2.8518
sgTGGT1_201760_8	-6.24578	-10.0601	-8.52943	-8.51754	-6.74625	-7.00844	-6.93579	-7.15086	-0.537086	-0.947423	-0.368955	-0.114479
sgTGGT1_201760_9	-0.97418	-2.77757	-0.290998	-8.44234	1.17928	0.439772	-0.145057	-0.245788	-0.523868	-6.17284	-6.13104	-6.0499
sgTGGT1_201770_1	-2.39042	-5.9637	-0.116698	0.909053	0.730406	-0.655166	0.564321	-0.224117	-0.408626	-3.90435	-5.44752	-5.36637
sgTGGT1_201770_10	-6.35597	-10.1702	-8.63962	-8.62773	1.80221	1.12933	2.01346	2.2192	-0.0897621	-6.14536	-6.10356	-6.02242
sgTGGT1_201770_2	-4.09632	-7.9106	-6.37997	-6.36808	-4.88027	-5.14246	-5.06981	-5.28487	N/A	N/A	N/A	N/A
sgTGGT1_201770_3	-5.33889	-9.15317	-7.62254	-7.61065	-5.99216	-6.25435	-6.1817	-6.39677	-2.80717	-5.76685	-5.57305	-5.4919
sgTGGT1_201770_4	-0.774395	-2.61564	-2.3535	-7.95304	-1.06825	-1.26332	0.170068	-0.206963	-2.01363	-6.08878	-5.89497	-5.81383
sgTGGT1_201770_5	-5.28643	-9.10071	-7.57008	-7.55818	0.99257	0.220519	0.277398	0.754212	0.493995	1.06965	1.74888	0.110134
sgTGGT1_201770_6	-1.80838	-9.4751	-3.14861	-7.93258	-6.28362	-6.54581	-6.47317	-6.68823	-0.596608	-5.72621	-3.79544	-5.45126
sgTGGT1_201770_7	-4.48573	-8.30002	-6.76939	-6.75749	-5.31839	-5.58058	-5.50793	-5.72299	N/A	N/A	N/A	N/A
sgTGGT1_201770_8	-5.23198	-9.04626	-7.51563	-7.50374	-5.65399	-5.91618	-5.84353	-6.0586	-0.736786	-4.91885	-4.72505	-4.64391
sgTGGT1_201770_9	-4.23198	-8.04626	-6.51563	-6.50374	N/A	N/A	N/A	N/A	1.07735	2.15842	0.37037	-4.02242
sgTGGT1_201775_1	N/A	N/A	N/A	N/A	N/A	N/A	N/A	N/A	N/A	N/A	N/A	N/A
sgTGGT1_201775_10	-2.06985	-9.49557	-3.3535	-7.95304	-5.94844	-6.21063	-6.13798	-6.35305	1.27421	2.41306	1.62803	2.23212
sgTGGT1_201775_2	-6.1165	-11.0828	-9.55215	-9.54026	-0.6408	-0.931559	-1.53314	-0.748207	0.231698	-1.21046	-0.936483	0.0644911
sgTGGT1_201775_3	-5.1165	-8.93078	-7.40015	-7.38826	-5.56993	-5.83212	-5.75947	-5.97453	-0.63725	-5.40428	-5.21048	-1.39237
sgTGGT1_201775_4	-5.98549	-9.79978	-8.26915	-8.25725	-6.28362	-6.54581	-6.47317	-6.68823	0.523215	-0.403103	-5.49058	-1.93551
sgTGGT1_201775_5	-7.14133	-10.8036	-9.27298	-9.41309	0.834104	1.56165	1.58982	2.00933	1.91054	2.89771	2.43993	2.38572
sgTGGT1_201775_6	0.690854	-3.43602	-2.53766	-3.32413	-6.07582	-4.186	-6.26536	-6.48042	0.210747	-4.91885	-1.76569	-4.4919
sgTGGT1_201775_7	3.26869	5.0091	4.36575	6.1224	-2.0371	-5.77322	-5.70058	-5.91564	-0.325306	-5.45491	-5.2611	-5.17996
sgTGGT1_201775_8	-0.206833	-2.62563	-2.55866	-1.6306	2.98506	3.14128	3.1171	3.13176	0.983597	0.911221	0.946328	1.6619
sgTGGT1_201775_9	-6.30852	-6.51137	-8.59217	-8.58028	2.25111	1.14491	2.05406	1.61995	0.0452679	-0.585101	-1.36215	0.830026
sgTGGT1_201780_1	-4.94432	-10.4956	-8.96494	-8.95304	-6.89185	-4.41708	-2.46996	-7.29646	-0.619103	-6.90071	-6.7069	-6.62576
sgTGGT1_201780_10	-2.99424	-10.3935	-9.01486	-9.00297	-7.39367	-7.65586	-7.58322	-7.79828	0.0997157	-7.05636	-6.86255	-6.62941
sgTGGT1_201780_2	-5.56129	-9.37557	-7.84494	-7.83304	-5.70743	-5.96962	-5.89697	-6.11204	-1.62431	-5.80638	-5.61257	-5.53143
sgTGGT1_201780_3	-4.35597	-8.17025	-6.63962	-6.62773	-4.78405	-5.04624	-4.97359	-5.18866	-2.07021	-4.76685	-4.57305	-4.4919
sgTGGT1_201780_4	-2.29707	-9.43328	-7.90265	-7.89076	-6.31839	-6.58058	-6.50793	-6.72299	-0.612159	-5.84485	-5.65105	-5.5699
sgTGGT1_201780_5	-7.1215	-10.9358	-9.40515	-9.39326	-4.9102	-4.75736	-7.83671	-8.05178	-0.920557	-7.02319	-1.63299	-6.74824
sgTGGT1_201780_6	-6.11148	-9.92576	-8.39513	-8.38324	-5.66888	-7.08308	-7.01043	-7.22549	-1.42015	-5.88233	-5.68852	-5.60738
sgTGGT1_201780_7	-6.18498	-9.99926	-8.46863	-8.45674	-5.89301	-7.3072	-7.23455	-7.44962	-0.47014	-5.84485	-5.65105	-5.5699
sgTGGT1_201780_8	-7.0707	-10.885	-9.35435	-9.34246	-7.54078	-5.65097	-7.73032	-7.94539	-0.491399	-7.15151	-5.80571	-6.87657
sgTGGT1_201780_9	-6.42636	-10.0886	-8.71001	-8.69812	-4.01353	-7.44565	-7.525	-7.74007	-1.47014	-6.42982	-6.23601	-6.15487
sgTGGT1_201785_1	2.30182	1.80199	2.64983	1.76719	0.609406	0.555866	1.083	1.22121	-0.0157615	0.850533	0.665826	0.552798
sgTGGT1_201785_10	-5.19545	-9.16174	-7.63111	-7.61921	-5.65399	-5.91618	-5.84353	-6.0586	0.284748	-4.84485	-4.65105	-4.5699
sgTGGT1_201785_2	-5.08613	-8.90041	-7.36978	-7.35789	1.95486	0.936777	0.939714	1.16447	0.500254	-0.596926	0.918807	0.462294
sgTGGT1_201785_3	-6.71807	-10.5323	-9.00172	-8.98982	1.18411	0.958582	0.819996	1.00038	0.811735	1.87357	-0.151583	2.24506
sgTGGT1_201785_4	2.45016	1.02966	1.81159	1.31962	2.20529	2.67924	3.49209	2.59432	-0.115297	1.43207	3.04844	1.70701
sgTGGT1_201785_5	-6.56863	-10.3829	-8.85228	-8.84039	-3.28864	-1.74347	-4.70058	-4.33068	1.42269	0.417574	-0.903195	-0.169974
sgTGGT1_201785_6	2.89536	4.11349	3.57684	1.63829	2.45958	2.39963	2.7832	3.3875	1.30298	2.0065	0.12256	2.37255
sgTGGT1_201785_7	0.0212182	-0.546269	0.711082	-1.7392	-3.87621	-4.01811	-8.58932	-2.8271	-0.0401187	-0.64591	-1.59259	-0.182972
sgTGGT1_201785_8	-5.98	-9.79428	-8.26365	-8.25176	-5.92607	-4.03626	-6.11561	-6.33068	1.00606	0.207154	2.0033	2.75603
sgTGGT1_201785_9	1.87572	0.914484	0.621022	-8.34246	-0.256218	0.104225	-1.13764	-0.0835169	-1.19622	-6.37829	-6.18448	-5.95133
sgTGGT1_201790_1	-4.94658	-8.76086	-7.23023	-7.21833	-4.92607	-5.18826	-5.11561	-5.33068	-0.222212	-4.59693	-4.40312	-4.32198
sgTGGT1_201790_10	-6.4504	-10.2647	-8.73405	-8.72216	-7.05535	-7.31754	-7.2449	-7.45996	-1.60072	-6.88233	-6.68852	-6.60738
sgTGGT1_201790_2	-4.72794	-8.54222	-7.01159	-6.99969	-5.44963	-5.71182	-5.63918	-5.85424	-0.50232	-4.68439	-4.49058	-4.40944
sgTGGT1_201790_3	-5.97448	-9.78876	-8.25813	-8.24624	-6.70743	-6.96962	-6.89697	-7.11204	-1.43372	-6.05636	-5.86255	-5.78141
sgTGGT1_201790_4	-3.61794	-3.02283	-4.65366	-2.91242	-7.59141	-6.70159	-7.78095	-7.99601	-0.241841	-0.953936	-1.21264	-0.425231
sgTGGT1_201790_5	-6.25491	-10.0692	-8.53857	-8.52667	-6.62651	-6.8887	-6.81605	-7.03112	-0.724713	-6.26935	-6.07555	-5.9944
sgTGGT1_201790_6	-6.76356	-9.42584	-9.04721	-9.03532	-7.47296	-7.73515	-7.66251	-7.87757	-0.170373	-6.95448	-6.76067	-6.67953
sgTGGT1_201790_7	-5.64702	-9.4613	-7.93067	-7.91877	-6.26592	-6.52811	-6.45546	-6.67053	-1.3666	-5.98924	-5.79544	-5.71429
sgTGGT1_201790_8	-6.32595	-10.1402	-8.60961	-8.59771	-6.77156	-7.03375	-6.9611	-7.17617	-0.58834	-6.45491	-6.2611	-6.17996
sgTGGT1_201790_9	-6.00727	-9.82155	-8.29092	-8.27903	-6.30111	-6.5633	-6.49065	-6.70572	-1.33184	-5.95448	-5.76067	-5.67953
sgTGGT1_201800_1	-5.42231	-9.23659	-7.70596	-7.69407	-6.11589	-6.37808	-6.30544	-6.5205	1.30617	0.0245624	0.663152	-1.06306
sgTGGT1_201800_10	-5.81076	-9.62504	-8.09441	-8.08252	-6.31839	-6.58058	-6.50793	-6.72299	-1.10192	-6.12049	-5.92668	-5.84554
sgTGGT1_201800_2	-6.85647	-10.6707	-9.14012	-9.12823	-7.54812	-7.81031	-7.73767	-7.95273	-0.149149	-6.86371	-6.66991	-6.58876
sgTGGT1_201800_3	-4.43843	-8.25271	-6.72208	-6.71019	-4.97046	-5.23265	-5.16001	-5.37507	-4.1291	-4.50382	-4.31001	-4.22887
sgTGGT1_201800_4	-5.70813	-9.52241	-7.99178	-7.97989	-6.28362	-6.54581	-6.47317	-6.68823	-0.0571532	-5.64132	-5.44752	-5.36637
sgTGGT1_201800_5	-5.60479	-9.41907	-7.88844	-7.87655	-6.59849	-6.86068	-6.78804	-7.0031	-0.832266	-5.45491	-5.2611	-5.17996
sgTGGT1_201800_6	-5.88733	-10.8536	-9.32298	-9.31109	-7.61257	-7.87476	-7.80211	-8.01718	0.103188	-6.97197	-6.77816	-6.69702
sgTGGT1_201800_7	-5.2412	-9.05548	-7.52485	-7.36095	-5.174	-5.43619	-5.36354	-5.5786	-2.22221	-4.25228	-5.21048	-5.12933
sgTGGT1_201800_8	-6.42636	-10.2406	-8.71001	-8.69812	-7.03459	-6.14478	-7.22414	-7.4392	-0.320393	-6.84485	-6.65105	-6.5699
sgTGGT1_201800_9	-6.31726	-10.1315	-8.60091	-8.58902	-4.39465	-7.13077	-7.05813	-7.27319	-0.138148	-1.84085	-5.89497	-1.3544
sgTGGT1_201810_1	-1.1205	-3.74716	-3.32615	-1.5964	-1.60519	-0.723788	-2.52056	-4.26614	-0.589944	-0.152141	-0.325119	-0.585012
sgTGGT1_201810_10	-6.13145	-9.94573	-8.4151	-8.40321	-6.77156	-7.03375	-6.9611	-7.17617	-0.331147	-6.37829	-6.18448	-6.10334
sgTGGT1_201810_2	-5.3129	-9.12718	-7.59655	-7.58466	0.460399	-0.460754	-1.38811	-0.641646	N/A	N/A	N/A	N/A
sgTGGT1_201810_3	3.30988	3.16526	3.29085	3.1174	2.17519	2.01918	1.77069	2.10553	0.140358	0.14004	0.198915	0.432062
sgTGGT1_201810_4	0.742578	1.08562	0.602122	-7.37467	-6.85681	-7.119	-7.04635	-7.26141	1.65226	0.243133	2.37337	2.53047
sgTGGT1_201810_5	-5.46228	-9.27656	-7.74593	-7.73403	-6.07582	-6.33801	-6.26536	-6.48042	0.0803504	-0.307419	-5.15801	-5.22887
sgTGGT1_201810_6	-7.505	-11.3193	-9.78865	-9.77676	0.100403	0.596012	-0.0786867	-0.257746	-0.464783	0.401164	-0.736545	0.821413
sgTGGT1_201810_7	0.446436	-0.54921	-0.693958	0.531068	1.90698	1.76256	2.26218	1.95503	0.492811	1.05598	2.18587	2.23653
sgTGGT1_201810_8	-4.43843	-8.25271	-6.72208	-6.71019	-4.88027	-5.14246	-5.06981	-5.28487	-1.66278	-4.84485	-4.65105	-4.5699
sgTGGT1_201810_9	-5.66767	-9.48196	-7.95133	-7.93943	-6.21147	-6.47366	-6.40102	-6.61608	-0.932706	-5.76685	-5.57305	-5.4919
sgTGGT1_201820_1	-5.59043	-9.40471	-7.87408	-7.86219	0.0698146	0.0358938	-1.00108	0.120886	0.249856	-5.55112	-5.35732	-5.27617
sgTGGT1_201820_10	-4.1165	-7.93078	-6.40015	-6.38826	N/A	N/A	N/A	N/A	-1.92265	-4.29737	-4.10356	-4.02242
sgTGGT1_201820_2	-5.82309	-9.63737	-8.10674	-8.09485	-6.62651	-6.8887	-6.81605	-7.03112	-0.789253	-5.91885	-5.72505	-5.64391
sgTGGT1_201820_3	-5.17539	-8.83767	-7.45905	-7.44715	2.11107	3.2194	2.83107	3.464	0.0122528	1.97541	-0.531226	1.02797
sgTGGT1_201820_4	-5.07586	-8.89014	-7.35951	-7.34762	-3.42942	-6.16554	-6.09289	-6.30796	0.21836	1.98613	0.985921	1.38022
sgTGGT1_201820_5	-4.60479	-8.41907	-6.88844	-6.87655	-1.27657	-5.27572	-1.72914	1.19329	1.67087	1.99565	1.816	0.192596
sgTGGT1_201820_6	-4.91236	-8.72664	-7.19601	-7.18412	-1.62206	-5.94315	-5.8705	-5.93356	-1.74577	-5.12049	-4.92668	-4.84554
sgTGGT1_201820_7	1.20036	-1.37135	0.442915	-0.70545	-6.4018	-6.66399	-6.59135	-6.80641	0.777788	3.55217	2.44574	0.78272
sgTGGT1_201820_8	2.77348	1.66486	2.19653	-1.31931	-5.28362	-5.54581	-5.47317	-5.68823	0.924629	0.747722	0.585383	2.17242
sgTGGT1_201820_9	2.50033	1.00191	1.6728	1.47586	-5.85681	-6.119	-6.04635	-6.26141	-0.497847	0.914158	0.13221	1.13935
sgTGGT1_201830_1	-5.25036	-9.06464	-7.53401	-7.52212	-5.83296	-6.09515	-6.0225	-6.23757	-0.900284	-5.18189	-4.98808	-4.90694
sgTGGT1_201830_10	-5.53903	-9.35331	-7.82268	-7.81079	-6.30111	-5.4113	-6.49065	-6.70572	-1.01868	-5.64132	-5.44752	-5.36637
sgTGGT1_201830_2	-5.76036	-9.57464	-8.04401	-8.03212	-6.65399	-6.91618	-6.84353	-7.0586	-0.463221	-5.88233	-5.68852	-5.60738
sgTGGT1_201830_3	N/A	N/A	N/A	N/A	N/A	N/A	N/A	N/A	N/A	N/A	N/A	N/A
sgTGGT1_201830_4	-5.14625	-8.96053	-7.4299	-7.41801	-5.90335	-6.16554	-6.09289	-6.30796	-0.433717	-5.05636	-4.86255	-4.62941
sgTGGT1_201830_5	N/A	N/A	N/A	N/A	N/A	N/A	N/A	N/A	-1.68164	-4.05636	-3.86255	-3.78141
sgTGGT1_201830_6	-4.15603	-7.97031	-6.43968	-6.42779	N/A	N/A	N/A	N/A	N/A	N/A	N/A	N/A
sgTGGT1_201830_7	-4.79207	-8.60635	-7.07572	-7.06382	-5.51103	-5.77322	-5.70058	-5.91564	-1.22221	-4.91885	-4.72505	-4.64391
sgTGGT1_201830_8	-4.9031	-8.86938	-7.33875	-7.32686	-5.21147	-5.47366	-5.40102	-5.61608	-1.63725	-5.18189	-4.98808	-4.90694
sgTGGT1_201830_9	-4.48573	-8.30002	-6.76939	-6.75749	-5.05535	-5.31754	-5.2449	-5.45996	-1.88518	-4.84485	-4.65105	-4.5699
sgTGGT1_201840_1	3.37694	2.5878	3.01845	1.77928	2.69208	2.72274	2.22672	2.62868	-0.835189	1.2809	1.42348	1.21705
sgTGGT1_201840_10	-5.43039	-9.24467	-7.71404	-7.70215	-2.88954	-2.5143	-3.66405	0.317283	-0.125997	-5.45491	-5.2611	-5.17996
sgTGGT1_201840_2	-6.88027	-10.6945	-9.16392	-9.15203	-7.3855	-7.64769	-7.57504	-7.79011	-1.1153	-1.46086	-3.75891	-1.46832
sgTGGT1_201840_3	-4.91236	-8.72664	-7.19601	-7.18412	-5.59849	-5.86068	-5.78804	-6.0031	-2.28111	-5.24078	-5.04698	-4.96583
sgTGGT1_201840_4	-4.25036	-8.06464	-6.53401	-6.52212	0.475912	0.369	-0.266173	-1.9287	-1.60072	-4.29737	-4.10356	-4.02242
sgTGGT1_201840_5	-0.390423	-6.2047	-2.8481	-8.27362	-6.07582	-6.33801	-6.26536	-6.48042	-2.18157	-0.0823528	-1.21048	-2.12933
sgTGGT1_201840_6	1.23476	1.68477	0.820286	1.44699	-2.64701	-2.7505	-2.90527	-7.47788	1.36275	0.491652	0.930822	1.72966
sgTGGT1_201840_7	0.958787	-0.704713	-0.264992	-7.34762	-5.75896	-6.02115	-5.9485	-6.16357	2.16385	2.803	2.87441	1.34787
sgTGGT1_201840_8	4.33946	4.94411	4.33215	1.52785	-1.04035	-4.51199	-4.43934	0.24041	3.82907	3.8808	3.94804	4.47692
sgTGGT1_201840_9	-5.18498	-8.99926	-7.46863	-7.45674	-0.559941	-2.87276	-2.14803	0.849895	-1.27284	-5.45491	-5.2611	-5.17996
sgTGGT1_201850_1	-4.43843	-8.25271	-6.72208	-6.71019	-4.92607	-5.18826	-5.11561	-5.33068	-1.1153	-4.29737	-4.10356	-4.02242
sgTGGT1_201850_10	1.82598	2.76125	2.21906	0.0809644	-0.240305	-0.00638546	-0.00649594	-0.889716	0.986883	0.238104	-1.29138	0.698466
sgTGGT1_201850_2	N/A	N/A	N/A	N/A	N/A	N/A	N/A	N/A	3.30135	5.51508	4.56052	5.09993
sgTGGT1_201850_3	-1.48759	-1.35702	-2.7474	-8.81825	1.11443	1.57236	1.61737	1.13128	-1.22221	-6.40428	-6.21048	-6.12933
sgTGGT1_201850_4	-5.64702	-9.4613	-7.93067	-7.91877	0.439337	-0.685349	0.628305	-6.2872	-0.307101	-5.72621	-5.5324	-5.45126
sgTGGT1_201850_5	-4.30413	-8.11841	-6.58778	-6.57589	-5.21147	-5.47366	-5.40102	-5.61608	1.5692	0.661992	0.0484421	-4.02242
sgTGGT1_201850_6	1.49916	1.88981	1.70364	2.40909	-6.03459	-6.29678	-6.22414	-6.4392	0.500254	-0.518923	0.181841	1.64765
sgTGGT1_201850_7	-5.81694	-9.63122	-7.94859	-8.0887	-5.85681	-6.119	-6.04635	-6.26141	1.0579	-4.98924	-4.79544	-4.71429
sgTGGT1_201850_8	-5.02339	-8.83767	-7.30704	-7.29515	-5.41792	-5.68011	-5.60747	-5.82253	1.55915	-1.12299	1.36359	1.25629
sgTGGT1_201850_9	-0.282145	-0.464157	-1.47269	-1.17078	-1.62785	-4.09515	-3.49199	-8.5595	1.33766	2.24784	2.86101	1.86989
sgTGGT1_201860_1	-0.0900285	0.406097	0.301315	-1.61177	0.0797131	-0.302771	-1.25119	-0.161396	0.777788	-2.54926	-0.922495	2.39811
sgTGGT1_201860_10	-8.00727	-10.6695	-10.2909	-10.279	-3.98785	-8.57196	-2.32495	-6.56238	-1.36905	-6.72105	-7.67925	-4.4461
sgTGGT1_201860_2	0.794273	0.609924	0.978958	-2.27069	-0.128209	-0.169669	-0.184486	-0.165085	1.31334	2.57857	2.17752	2.26137
sgTGGT1_201860_3	-5.30413	-9.11841	-7.58778	-7.57589	-5.90335	-6.16554	-6.09289	-6.30796	1.13142	1.94994	0.748882	1.02933
sgTGGT1_201860_4	0.00548985	-0.388888	0.177721	-7.62773	3.03574	2.71608	2.85353	2.54275	1.36275	-2.53239	-4.49058	-0.00950953
sgTGGT1_201860_5	2.85285	0.0668228	1.95958	-7.03851	-5.01353	-2.80179	-5.20308	-5.41814	-3.02957	-4.40428	-4.21048	-2.97733
sgTGGT1_201860_6	-5.40601	-9.22029	-7.68966	-7.67777	2.48319	1.93883	1.52605	0.514144	0.80245	-0.602464	-0.0216364	-0.2206
sgTGGT1_201860_7	3.2781	3.30523	3.51274	3.09394	2.99924	3.38521	2.79237	2.74383	0.314816	-2.21046	-3.11619	-1.08751
sgTGGT1_201860_8	-3.43843	-9.72664	-8.19601	-8.18412	2.62661	2.93711	2.25249	3.7902	1.26964	2.594	2.31112	2.71877
sgTGGT1_201860_9	1.01278	1.138	0.0427918	2.15863	N/A	N/A	N/A	N/A	-0.0157615	-5.29737	-5.10356	-5.02242
sgTGGT1_201870_1	-4.77947	-8.59375	-7.06312	-7.05122	-5.35233	-5.61452	-5.54188	-5.75694	-0.0416402	-4.50382	-2.15801	-4.22887
sgTGGT1_201870_10	-5.5832	-9.39748	-7.86685	-7.85496	-5.85681	-3.96699	-6.04635	-6.26141	0.0881277	-5.24078	-5.04698	-4.96583
sgTGGT1_201870_2	-3.0947	-9.38291	0.36042	-7.84039	-6.05535	-3.58058	-6.2449	-6.45996	1.58514	0.332685	1.61395	2.65688
sgTGGT1_201870_3	-6.12549	-10.0918	-8.56114	-8.54925	1.44303	1.4814	1.51917	2.02242	-1.03666	-1.07295	-6.07555	-5.8424
sgTGGT1_201870_4	-5.46228	-9.27656	-7.74593	-7.73403	-5.99216	-6.25435	-6.1817	-6.39677	0.105842	-6.15151	-5.95771	-5.87657
sgTGGT1_201870_5	2.32997	1.86502	1.46474	-0.17689	2.07301	1.43966	1.68091	2.01501	0.670872	-0.164815	-5.21048	-5.12933
sgTGGT1_201870_6	1.95833	1.43635	2.17111	1.03987	1.91511	1.2362	1.6744	0.345592	1.71422	2.47188	3.35851	2.44778
sgTGGT1_201870_7	-5.62606	-9.44034	-7.90971	-7.89781	-5.28186	-6.69605	-6.62341	-6.83847	-1.68164	-5.64132	-5.44752	-5.36637
sgTGGT1_201870_8	-4.45437	-8.26865	-6.73802	-6.72613	-5.21147	-5.47366	-5.40102	-5.61608	N/A	N/A	N/A	N/A
sgTGGT1_201870_9	-5.2227	-9.03698	-7.50635	-7.49446	-6.05535	-5.16554	-6.2449	-6.45996	-1.31532	-5.59693	-5.40312	-5.32198
sgTGGT1_201880_1	-6.71476	-10.529	-8.99841	-8.98652	-7.30111	-7.5633	-7.49065	-7.70572	-1.29816	-6.88233	-6.68852	-6.60738
sgTGGT1_201880_10	-5.33028	-9.14456	-7.61393	-7.60204	-4.62651	-4.8887	-4.81605	-5.03112	-0.959178	-4.91885	-4.72505	-4.64391
sgTGGT1_201880_2	-5.85947	-9.67375	-8.14312	-8.13122	-5.88027	-6.14246	-6.06981	-6.28487	-0.566167	-5.64132	-5.44752	-5.36637
sgTGGT1_201880_3	-4.254	-8.22029	-6.68966	-6.67777	-5.31839	-5.58058	-5.50793	-5.72299	-0.0107083	-4.84485	-4.65105	-4.5699
sgTGGT1_201880_4	-6.49154	-10.4578	-8.92719	-8.9153	-0.313705	-1.85388	-3.40272	-1.6458	-2.06549	-6.52766	-6.33386	-6.25271
sgTGGT1_201880_5	-5.97448	-10.7888	-9.41014	-9.39824	-7.93169	-5.71995	-8.12124	-8.3363	-0.661497	-6.91885	-6.72505	-6.64391
sgTGGT1_201880_6	-6.41825	-10.2325	-8.7019	-8.69001	-7.2748	-7.53699	-7.46434	-7.67941	-0.26229	-6.78675	-6.59295	-6.5118
sgTGGT1_201880_7	-7.51643	-11.1787	-9.64808	-9.78819	-7.71397	-7.97616	-7.90352	-8.11858	-0.470789	-7.71587	-7.52206	-7.44092
sgTGGT1_201880_8	-6.27749	-10.0918	-8.56114	-8.54925	-6.35233	-4.87756	-6.54188	-6.75694	-0.930032	-6.21164	-6.01783	-5.93669
sgTGGT1_201880_9	-5.09632	-8.9106	-7.37997	-7.36808	-4.02199	-6.02115	-5.9485	-6.16357	-1.72471	-5.68439	-5.49058	-5.40944
sgTGGT1_201890_1	N/A	N/A	N/A	N/A	1.39032	1.97613	0.822265	-0.178674	N/A	N/A	N/A	N/A
sgTGGT1_201890_10	-4.93526	-8.74954	-7.21891	-7.20702	-5.44963	-5.71182	-5.63918	-5.85424	-1.02957	-4.40428	-4.21048	-4.12933
sgTGGT1_201890_2	-1.33201	-1.76162	-2.14173	-1.7076	-6.05535	-6.31754	-6.2449	-6.45996	1.59979	0.332685	2.07081	1.56183
sgTGGT1_201890_3	2.93109	1.85122	2.94966	2.72485	-6.07785	-6.49204	-6.41939	-6.63446	-0.578356	-3.12299	-5.40312	-5.32198
sgTGGT1_201890_4	-5.34916	-1.35609	-7.78482	-7.77292	-6.31839	-6.58058	-6.50793	-6.72299	-0.387272	-5.80638	-5.61257	-5.53143
sgTGGT1_201890_5	-5.10645	-8.92073	-7.3901	-7.37821	-1.81846	-3.08065	-4.008	-5.37507	-1.92265	-2.5604	0.0484421	-4.02242
sgTGGT1_201890_6	2.47442	2.31053	2.21839	2.88931	-5.21147	-5.47366	-5.40102	-5.61608	-1.93842	-5.12049	-4.92668	-4.84554
sgTGGT1_201890_7	-0.0793875	-0.905164	-1.43343	-2.54707	-6.55543	-6.66561	-6.74497	-6.96003	-0.752727	-5.88233	-2.21459	-1.99594
sgTGGT1_201890_8	-5.21336	-9.02764	-7.49701	-7.48512	-5.41792	-3.52811	-5.60747	-5.82253	-1.09097	-5.98924	-5.79544	-5.71429
sgTGGT1_201890_9	-1.8302	-6.96641	-4.43578	-1.69596	-0.102689	-0.66186	-0.0746414	-1.07558	-2.30968	-5.68439	-5.33858	-5.40944
sgTGGT1_201895_1	-6.25491	-10.0692	-8.53857	-8.52667	-6.51103	-6.77322	-6.70058	-6.91564	0.92803	2.29556	2.36287	1.24066
sgTGGT1_201895_10	-5.2227	-9.03698	-7.50635	-7.49446	-2.71267	-5.71182	-3.48717	-5.85424	-1.72471	-5.68439	-5.49058	-5.40944
sgTGGT1_201895_2	-5.46228	-9.27656	-7.74593	-7.73403	0.20547	-0.97655	0.226493	0.737668	-0.363075	-3.87119	-1.77049	-1.13681
sgTGGT1_201895_3	-1.37954	-8.34582	-6.81519	-6.8033	2.8922	2.58993	2.08268	2.89768	-2.60072	-0.753045	1.2579	1.77344
sgTGGT1_201895_4	-5.47014	-9.28442	-7.75379	-7.7419	-5.85681	-6.119	-6.04635	-6.26141	-1.75827	-5.45491	-5.2611	-5.17996
sgTGGT1_201895_5	0.72838	-0.0593396	1.77443	-7.90484	2.41497	3.04951	2.87433	2.86046	-1.10974	-5.80638	-5.61257	-5.53143
sgTGGT1_201895_6	-5.12648	-8.94077	-7.41014	-7.39824	3.49043	4.42797	4.10929	4.03173	-1.30968	-4.68439	-4.49058	-4.25744
sgTGGT1_201895_7	-5.6745	-9.48878	-7.95815	-7.94626	-5.80871	-6.0709	-5.99826	-6.21332	-1.16563	-5.24078	-5.04698	-4.96583
sgTGGT1_201895_8	1.76298	1.36195	0.816881	1.44864	1.39499	0.936188	1.34736	0.703572	0.609033	1.06965	1.58538	-0.603871
sgTGGT1_201895_9	-6.41825	-10.2325	-8.7019	-8.69001	-4.12279	-7.53699	-7.46434	-7.67941	-1.26802	-6.59693	-6.40312	-6.32198
sgTGGT1_201900_1	-4.45437	-8.26865	-6.73802	-6.72613	-4.78405	-5.04624	-4.97359	-5.18866	-3.74577	-5.12049	-4.92668	-4.84554
sgTGGT1_201900_10	-5.64006	-9.45434	-7.92371	-7.91182	-6.09599	-6.35818	-6.28554	-6.5006	-2.13975	-5.68439	-5.49058	-5.40944
sgTGGT1_201900_2	-3.82432	-6.05364	-7.69293	-5.35911	-6.21147	-6.47366	-6.40102	-6.61608	-2.09668	-5.64132	-5.44752	-5.36637
sgTGGT1_201900_3	-2.39449	-9.94573	-2.05365	-8.40321	-6.64031	-6.7505	-6.82986	-7.04492	-0.0522874	-6.18189	-5.98808	-5.90694
sgTGGT1_201900_4	-1.64257	-1.13492	-7.40015	-7.38826	-4.44649	-5.70868	-5.78804	-5.8511	-0.129103	-5.50382	-5.31001	-5.22887
sgTGGT1_201900_5	-6.46228	-10.2766	-8.74593	-8.73403	1.18199	-0.710486	1.25465	-0.0855647	-1.55406	-6.78675	-6.59295	-6.5118
sgTGGT1_201900_6	-4.56129	-8.37557	-6.84494	-6.83304	-5.62651	-5.8887	-5.81605	-6.03112	-0.0157615	-4.29737	-4.10356	-4.02242
sgTGGT1_201900_7	-6.01266	-9.82695	-8.29632	-8.28442	-6.61257	-6.87476	-6.80211	-7.01718	-0.444605	-5.72621	-5.5324	-5.45126
sgTGGT1_201900_8	0.296575	-0.727274	-1.335	-7.7419	-6.22985	-6.49204	-6.41939	-6.63446	0.118825	-5.50382	-5.31001	-0.122668
sgTGGT1_201900_9	-5.90658	-9.72086	-8.19023	-8.17834	-6.51103	-6.77322	-6.70058	-6.91564	-0.492302	-5.95448	-5.76067	-5.67953
sgTGGT1_202010_1	-6.25036	-10.0646	-8.53401	-8.52212	-6.59849	-6.86068	-6.78804	-7.0031	-0.19574	-1.87788	-1.83608	-5.92486
sgTGGT1_202010_10	1.03703	0.901894	1.27992	-2.97169	0.762247	1.25668	0.730424	-0.0350038	0.807132	0.61318	1.50742	0.0325187
sgTGGT1_202010_2	-5.17539	-8.98968	-7.45905	-7.44715	-5.54078	-5.80297	-5.73032	-5.94539	-0.91409	-4.98924	-4.79544	-4.71429
sgTGGT1_202010_3	N/A	N/A	N/A	N/A	-4.3855	-4.64769	-4.57504	-4.79011	-3.68164	-4.05636	-3.86255	-3.78141
sgTGGT1_202010_4	-5.62606	-9.44034	-7.90971	-7.89781	-5.97046	-6.23265	-6.16001	-6.37507	-2.84112	-6.02319	-5.82939	-5.74824
sgTGGT1_202010_5	-6.09632	-9.9106	-8.37997	-8.36808	1.66334	1.58823	1.03639	1.81756	0.0257151	0.77747	1.28286	1.13988
sgTGGT1_202010_6	-5.25946	-4.2213	-7.54311	-7.37921	-3.12456	-5.86068	-5.63604	-6.0031	-0.91409	-4.98924	-4.79544	-4.71429
sgTGGT1_202010_7	1.63995	2.24329	1.97001	1.02574	-1.52723	-1.74362	-0.85079	-2.49372	-0.4614	-5.02989	-1.56306	-0.433009
sgTGGT1_202010_8	-4.43843	-8.25271	-6.72208	-6.71019	-5.09599	-5.35818	-5.28554	-5.5006	0.86525	0.362432	-4.40312	1.95931
sgTGGT1_202010_9	-5.2953	-9.10958	-7.57895	-7.56706	-6.05535	-6.31754	-6.2449	-6.45996	-1.59145	-5.55112	-5.35732	-5.27617
sgTGGT1_202020_1	-0.980052	0.302928	-0.927768	-9.76137	-3.71451	-3.67184	-8.14352	-7.20658	-0.246874	-0.432748	0.292503	0.185787
sgTGGT1_202020_10	1.48053	1.47074	1.26058	-7.11315	-0.426143	-1.40822	-0.668154	-0.146253	0.737146	1.97011	0.578957	2.33253
sgTGGT1_202020_2	1.84928	1.3792	1.20923	0.599794	-1.95039	-7.00844	-6.93579	-7.15086	1.04082	1.24438	0.514417	1.71755
sgTGGT1_202020_3	3.16427	3.23946	3.34132	2.73457	1.66547	2.34378	1.77138	2.25721	0.962212	2.69556	2.61138	2.24096
sgTGGT1_202020_4	2.55335	1.95567	2.06013	2.15873	N/A	N/A	N/A	N/A	-0.222212	-4.05636	-3.86255	-3.78141
sgTGGT1_202020_5	-6.06552	-9.8798	-8.34917	-8.33728	-6.69425	-6.80444	-6.8838	-7.09886	-0.222212	-5.84485	-5.65105	-5.5699
sgTGGT1_202020_6	-1.73317	-8.86938	-7.33875	-7.32686	-5.56993	-5.83212	-5.75947	-5.97453	-1.02957	-4.98924	-4.79544	-4.71429
sgTGGT1_202020_7	-5.33028	-9.14456	-7.61393	-7.60204	-5.56993	-5.83212	-5.75947	-5.97453	1.04082	1.26877	1.31448	0.0930602
sgTGGT1_202020_8	-5.61475	-9.58104	-8.05041	-8.03851	2.95865	3.08085	3.25727	3.46688	-1.29621	-5.91885	-5.72505	-5.64391
sgTGGT1_202020_9	2.12466	0.95013	1.76569	0.592631	-0.569596	-0.40648	-0.437212	-0.143485	-1.06243	-1.28514	-2.65322	-1.83511
sgTGGT1_202025_1	-4.76675	-8.58104	-7.05041	-7.03851	-5.21147	-5.47366	-5.40102	-3.87911	-0.917358	-5.68439	-5.49058	-5.40944
sgTGGT1_202025_10	-6.64006	-10.4543	-8.92371	-8.91182	-7.25699	-7.51918	-7.44653	-7.66159	0.023544	-6.57421	-3.79544	-0.416614
sgTGGT1_202025_2	-5.36443	-9.17871	-7.64808	-7.63619	-5.92607	-6.18826	-6.11561	-6.33068	-0.609236	-5.68439	-5.49058	-5.40944
sgTGGT1_202025_3	-5.55391	-9.36819	-7.83756	-7.82567	2.56352	2.56176	2.50296	1.99416	0.514753	1.4001	-2.42104	2.01765
sgTGGT1_202025_4	-5.76675	-9.58104	-8.05041	-8.03851	-6.78405	-7.04624	-6.97359	-7.18866	-1.1291	-5.50382	-5.31001	-5.22887
sgTGGT1_202025_5	-2.0128	-2.4019	-3.34376	-2.11982	1.53372	1.03525	1.83871	1.15726	-0.0879113	-1.31062	0.867063	-1.62064
sgTGGT1_202025_6	-6.5832	-10.3975	-8.86685	-8.85496	-7.11589	-7.37808	-7.30544	-7.5205	-0.652847	-1.39912	-6.35732	0.670245
sgTGGT1_202025_7	-5.70813	-9.52241	-7.99178	-7.97989	-6.26592	-6.52811	-6.45546	-6.67053	-0.944678	-5.64132	-5.44752	-5.36637
sgTGGT1_202025_8	-0.629762	-1.0362	-1.23329	-8.51296	0.320571	0.375722	0.0241115	-0.253962	0.36275	0.580612	-2.35803	-2.27689
sgTGGT1_202025_9	-5.50882	-9.3231	-7.79247	-7.78058	2.63311	2.37682	2.70265	2.40105	-0.485247	-5.18189	-4.98808	-4.90694
sgTGGT1_202030_1	1.69409	0.902506	2.16133	-0.78578	-2.84446	-5.58058	-5.50793	-5.72299	-1.59145	-5.55112	-5.35732	-5.27617
sgTGGT1_202030_10	1.47608	0.47861	1.83019	0.126313	-3.14752	-7.02115	-6.9485	-7.16357	1.27375	2.47913	2.27083	1.76379
sgTGGT1_202030_2	-4.85347	-8.66775	-7.13712	-7.12523	-5.62651	-5.8887	-5.81605	-6.03112	0.603758	0.0956455	2.54684	-0.541943
sgTGGT1_202030_3	-4.94432	-8.9106	-7.37997	-7.36808	3.3134	3.49624	3.13993	3.23636	0.90117	1.78115	1.02899	2.38899
sgTGGT1_202030_4	-4.96894	-8.78322	-7.25259	-7.2407	-5.68096	-6.09515	-3.54857	-6.23757	-1.08895	-5.55112	-5.35732	-5.27617
sgTGGT1_202030_5	-3.09835	-8.06464	-6.53401	-6.52212	-5.09599	-5.20618	-5.28554	-5.5006	-1.1153	-4.29737	-4.10356	-4.02242
sgTGGT1_202030_6	-5.1165	-8.93078	-7.40015	-7.38826	1.66816	0.947977	1.24075	1.14325	0.0578955	-4.40428	-4.21048	-4.12933
sgTGGT1_202030_7	-0.259953	-2.39411	-0.873753	-2.40618	-7.04501	-7.3072	-7.23455	-7.44962	-2.19184	-4.99951	-5.95771	-5.87657
sgTGGT1_202030_8	-5.14625	-8.80853	-7.4299	-7.41801	-5.28362	-5.54581	-5.47317	-5.68823	-0.987747	-5.68439	-5.49058	-5.40944
sgTGGT1_202030_9	-4.72794	-8.54222	-7.01159	-6.99969	0.79625	0.442912	-1.54857	-3.22307	-0.222212	1.53693	-0.988084	-0.0324707
sgTGGT1_202040_1	-5.27749	-9.09177	-7.56114	-7.54925	1.88713	1.16684	2.88159	2.22161	-0.881175	-5.50382	-5.31001	-5.22887
sgTGGT1_202040_10	-5.84139	-9.65567	-8.12504	-8.11315	-6.03459	-6.29678	-6.22414	-6.4392	-1.73679	-5.91885	-5.57305	-5.64391
sgTGGT1_202040_2	1.87813	1.7052	1.99658	1.36292	-4.41792	-4.26507	-6.34443	-6.5595	0.232353	0.70708	0.851975	0.0293346
sgTGGT1_202040_3	-5.98	-9.79428	-8.26365	-8.25176	-6.31839	-6.58058	-6.50793	-6.72299	-0.257836	-5.95448	-5.76067	-5.67953
sgTGGT1_202040_4	0.445691	-1.69874	-0.390502	-8.4375	-0.116668	-2.51934	-2.26227	-2.47733	0.0187957	-2.16739	0.196341	0.925183
sgTGGT1_202040_5	-6.09632	-9.7586	-8.22797	-8.36808	-6.88027	-4.99045	-7.06981	-7.28487	-1.61453	-5.98924	-5.79544	-5.71429
sgTGGT1_202040_6	-5.56129	-3.2012	-1.71565	-7.83304	3.25977	3.31817	3.30057	3.67236	0.287982	-5.64132	-5.44752	-5.36637
sgTGGT1_202040_7	-5.43843	-9.40471	-7.87408	-7.86219	1.24224	1.8172	1.93011	2.00575	-1.33769	-0.501506	-5.10356	-2.54849
sgTGGT1_202040_8	-5.78578	-9.60006	-8.06943	-8.05754	-6.4018	-6.66399	-6.59135	-6.80641	-1.28634	-5.12049	-4.92668	-2.37161
sgTGGT1_202040_9	-5.92386	-9.73814	-8.0555	-8.19561	-1.25949	-4.65097	-6.73032	-6.94539	1.43568	2.23815	1.4762	3.4467
sgTGGT1_202050_1	-0.190158	-1.12063	0.372279	4.60545	-7.30977	-7.57196	-7.49932	-7.71438	-0.599282	-7.24078	-7.04698	-6.96583
sgTGGT1_202050_10	1.3099	1.42217	1.21025	-2.3769	-5.174	-5.43619	-5.36354	-5.5786	1.49179	1.42955	0.858506	2.05783
sgTGGT1_202050_2	-3.99097	-7.80525	-6.27462	-6.26273	-4.83296	-5.09515	-5.0225	-5.23757	N/A	N/A	N/A	N/A
sgTGGT1_202050_3	-5.76675	-9.58104	-8.05041	-8.03851	0.145763	0.197234	0.672427	1.96502	1.20913	3.25552	3.15981	1.91491
sgTGGT1_202050_4	-4.17539	-7.98968	-6.45905	-6.44715	N/A	N/A	N/A	N/A	1.07735	3.22968	2.76269	2.08378
sgTGGT1_202050_5	-5.524	-9.33829	-7.80766	-7.79576	2.86125	3.2951	2.55686	3.49421	-1.62076	-1.39601	-5.2611	-2.70603
sgTGGT1_202050_6	1.26367	0.253778	1.10187	-0.468816	1.478	1.72542	1.66017	0.940833	0.255109	0.610572	-1.83608	0.600544
sgTGGT1_202050_7	-5.40601	-9.22029	-7.68966	-7.67777	-5.75896	-6.02115	-5.9485	-6.16357	0.421644	-5.59693	-5.40312	-5.32198
sgTGGT1_202050_8	0.877961	-0.578768	0.0385286	0.85413	-4.56848	-6.98267	-6.91003	-7.12509	-1.43372	-2.90435	-0.318232	0.151954
sgTGGT1_202050_9	3.29769	2.71262	1.87334	2.33846	0.47169	0.38905	0.333372	0.101434	0.635769	1.97293	-3.66616	0.830026
sgTGGT1_202065_1	-5.04461	-8.85889	-7.32826	-7.31637	-5.73342	-5.99561	-5.92297	-6.13803	-0.900284	-4.59693	-4.40312	-4.32198
sgTGGT1_202065_10	-6.58682	-10.4011	-8.87047	-8.85858	-7.22069	-5.33088	-7.41023	-7.6253	2.09534	2.56867	1.27434	0.796859
sgTGGT1_202065_2	-6.47014	-10.2844	-8.75379	-8.7419	1.79284	1.55587	1.90988	1.36626	-0.854481	-6.55112	-6.35732	-6.27617
sgTGGT1_202065_3	-4.85347	-8.66775	-7.13712	-7.12523	-5.48066	-5.74285	-5.6702	-5.88527	1.11659	-0.140068	2.23127	-4.40944
sgTGGT1_202065_4	-6.25036	-10.0646	-8.53401	-8.52212	-6.78405	-7.04624	-6.97359	-7.18866	0.52986	0.664702	-5.65105	-0.463705
sgTGGT1_202065_5	3.57197	2.57623	2.73083	1.78959	-5.51103	-5.77322	-5.70058	-5.91564	0.585143	-4.18189	-3.98808	-3.90694
sgTGGT1_202065_6	-5.23198	-9.04626	-7.51563	-7.50374	2.93099	2.65024	1.66088	2.62868	-1.66278	-4.84485	-4.65105	-4.5699
sgTGGT1_202065_7	2.19687	1.65471	1.09833	-0.145283	-5.44649	-5.86068	-5.78804	-6.0031	-0.0416402	-5.50382	-5.31001	-5.22887
sgTGGT1_202065_8	-4.68332	-10.6496	-9.11897	-9.10708	1.14566	2.19355	1.64837	1.71327	0.167734	-0.0934505	-2.78717	-2.32752
sgTGGT1_202065_9	1.46619	0.700087	0.73882	-0.86944	-6.20869	-7.62289	-7.55024	-7.76531	-0.959178	-2.76685	-6.03248	-0.781409
sgTGGT1_202070_1	N/A	N/A	N/A	N/A	-4.97046	-5.23265	-5.16001	-5.37507	-2.4446	-4.40428	-4.21048	-4.12933
sgTGGT1_202070_10	-3.74028	-11.166	-6.48337	-9.62348	-7.94288	-8.20507	-8.13242	-8.34749	-0.983601	-7.71587	-7.52206	-7.44092
sgTGGT1_202070_2	-4.87731	-8.69159	-7.16096	-7.14907	-1.98352	-3.24571	-5.32507	-5.54013	-0.33769	-4.29737	-4.10356	-4.02242
sgTGGT1_202070_3	N/A	N/A	N/A	N/A	N/A	N/A	N/A	N/A	N/A	N/A	N/A	N/A
sgTGGT1_202070_4	-4.48573	-8.30002	-6.76939	-6.75749	-4.3855	-3.49569	-4.57504	-4.79011	-1.99982	-5.18189	-4.98808	-4.90694
sgTGGT1_202070_5	-3.79779	-10.5714	-9.0408	-9.02891	-2.70994	-6.49569	-2.51615	-5.31618	-1.55236	-7.05636	-6.86255	-6.78141
sgTGGT1_202070_6	-5.84744	-9.66172	-8.13109	-8.1192	-0.0040718	-2.60611	-3.36354	-5.74853	-0.425746	-5.84485	-5.65105	-5.5699
sgTGGT1_202070_7	-5.06552	-8.8798	-7.34917	-7.33728	-1.77407	-5.35818	-4.13354	-5.3486	-0.315322	-4.59693	-4.40312	-4.32198
sgTGGT1_202070_8	-5.38329	-10.3496	-6.08198	-8.80705	-7.07582	-7.33801	-7.26536	-7.48042	0.0732435	-2.31939	0.130752	-1.51393
sgTGGT1_202070_9	-4.07586	-7.89014	-6.35951	-6.34762	N/A	N/A	N/A	N/A	N/A	N/A	N/A	N/A
sgTGGT1_202080_1	-5.74099	-9.55527	-8.02464	-8.01275	-5.88027	-6.14246	-6.06981	-6.28487	-1.4446	-5.40428	-5.21048	-5.12933
sgTGGT1_202080_10	-3.96894	-7.78322	-6.25259	-6.2407	N/A	N/A	N/A	N/A	-1.1153	-4.29737	-4.10356	-4.02242
sgTGGT1_202080_2	-6.18975	-10.004	-8.4734	-8.46151	-7.04501	-7.3072	-7.23455	-7.44962	-1.60688	-6.15151	-5.95771	-5.87657
sgTGGT1_202080_3	-5.14625	-8.96053	-7.4299	-7.41801	N/A	N/A	N/A	N/A	-1.07021	-5.35181	-5.15801	-5.07686
sgTGGT1_202080_4	-4.8926	-8.85889	-7.32826	-7.31637	-5.97046	-6.23265	-6.16001	-6.37507	-1.22221	-5.05636	-4.86255	-4.78141
sgTGGT1_202080_5	-5.98	-9.79428	-8.26365	-8.25176	-6.70743	-6.96962	-6.89697	-7.11204	-1.71407	-6.08878	-5.89497	-5.81383
sgTGGT1_202080_6	-4.38952	-8.2038	-6.67317	-6.66128	-5.09599	-5.20618	-5.28554	-5.5006	N/A	N/A	N/A	N/A
sgTGGT1_202080_7	-5.64702	-9.4613	-7.93067	-7.91877	-6.30111	-6.5633	-6.49065	-6.70572	-1.30467	-5.76685	-5.57305	-5.4919
sgTGGT1_202080_8	-5.38952	-9.2038	-7.67317	-7.66128	-5.80871	-4.9189	-5.99826	-6.21332	0.0478768	-5.68439	-5.49058	-5.40944
sgTGGT1_202080_9	-5.45437	-9.26865	-7.73802	-7.72613	-5.174	-4.28418	-5.36354	-5.5786	0.932116	-5.55112	-5.35732	-5.27617
sgTGGT1_202090_1	1.15843	0.848896	1.90316	0.493756	-6.92607	-6.03626	-7.11561	-7.33068	1.89326	1.90423	3.2932	2.07433
sgTGGT1_202090_10	-6.9522	-4.29255	-4.27649	-9.22396	-5.93057	-4.97037	-5.38315	-8.07214	0.0217132	-6.84485	0.321133	-6.5699
sgTGGT1_202090_2	-6.29087	-10.1052	-8.57452	-8.56263	-1.44649	-1.53876	-1.1766	-3.15066	0.371162	2.22601	0.858506	0.536295
sgTGGT1_202090_3	3.2545	2.96063	2.81965	2.38628	-1.43118	0.230683	0.0480717	-0.873261	-0.278796	-6.14536	-6.10356	0.195675
sgTGGT1_202090_4	1.19162	-0.300731	-0.429064	0.060725	1.6084	0.870635	1.52366	1.25714	2.16773	4.06778	4.28107	3.49952
sgTGGT1_202090_5	2.58025	2.80512	2.25074	1.89346	1.53204	1.13075	1.75886	1.07063	-0.129954	-2.21865	-0.184623	-0.254038
sgTGGT1_202090_6	-4.71476	-8.52904	-6.99841	-6.98652	-5.21147	-5.47366	-5.40102	-5.61608	-0.658312	-5.12049	-4.92668	-4.84554
sgTGGT1_202090_7	0.391294	-1.97078	-1.24028	-8.54026	0.461562	0.93436	0.574047	0.661545	-0.293766	-6.55112	-6.35732	-6.27617
sgTGGT1_202090_8	0.013896	-1.17157	-0.516848	-1.07415	-1.21464	-0.569938	-0.672379	-1.72616	1.7389	2.53576	1.86672	2.85287
sgTGGT1_202090_9	N/A	N/A	N/A	N/A	N/A	N/A	N/A	N/A	1.17634	1.18311	-1.12559	-0.169974
sgTGGT1_202100_1	3.08861	2.4526	3.43368	2.13762	-3.31012	-6.04624	-5.97359	-6.18866	-1.27666	-5.35181	-5.15801	-5.07686
sgTGGT1_202100_10	-5.87731	-9.69159	-8.16096	-8.14907	-0.972006	-4.32166	-6.40102	-6.61608	-0.544141	-5.91885	-5.72505	-5.64391
sgTGGT1_202100_2	N/A	N/A	N/A	N/A	N/A	N/A	N/A	N/A	-2.4446	-4.40428	-4.21048	-4.12933
sgTGGT1_202100_3	-4.53154	-8.34582	-6.81519	-6.8033	N/A	N/A	N/A	N/A	-0.807175	-4.18189	-3.98808	-3.90694
sgTGGT1_202100_4	-5.68129	-9.49557	-7.96494	-7.95304	-6.01353	-6.27572	-6.20308	-6.41814	-2.80717	-5.76685	-5.57305	-5.4919
sgTGGT1_202100_5	N/A	N/A	N/A	N/A	-4.56993	-4.83212	-4.75947	-4.97453	N/A	N/A	N/A	N/A
sgTGGT1_202100_6	-5.99097	-9.80525	-8.27462	-1.88191	-6.58142	-5.84361	-6.92297	-5.40107	1.08591	1.14004	-0.836081	1.3446
sgTGGT1_202100_7	-6.80456	-10.6188	-9.08821	-9.07632	-3.31839	-3.05006	-3.034	-2.98603	-0.374216	-1.59693	-1.71507	-2.79146
sgTGGT1_202100_8	-7.09886	-10.9131	-9.38251	-9.37062	-0.626133	-2.86408	-0.890965	-1.0554	-1.12706	-7.05636	-6.71055	-6.78141
sgTGGT1_202100_9	-0.951787	-10.166	-1.78293	-8.62348	1.59314	1.28985	2.01798	1.18448	-1.2926	-5.98924	-5.79544	-5.71429
sgTGGT1_202110_1	2.4475	1.93388	1.15207	-6.91877	2.88024	3.39306	3.26346	3.01653	1.36275	-2.69285	1.92722	1.62649
sgTGGT1_202110_10	-0.631074	-1.366	-1.31836	-1.20769	-1.21948	-1.51269	-1.18225	-1.56396	-0.196217	-6.37829	-6.18448	-6.10334
sgTGGT1_202110_2	-6.48806	-8.30234	-4.52378	-7.75982	-1.13883	-7.59084	-5.93324	-7.88527	0.888432	2.10476	2.60036	2.55755
sgTGGT1_202110_3	N/A	N/A	N/A	N/A	N/A	N/A	N/A	N/A	N/A	N/A	N/A	N/A
sgTGGT1_202110_4	-5.32162	-9.1359	-7.60527	-7.59337	-5.92607	-6.18826	-6.11561	-6.33068	-0.14421	-4.76685	-4.57305	-4.4919
sgTGGT1_202110_5	-6.38952	-10.2038	-8.67317	-8.66128	-7.07582	-7.33801	-7.26536	-7.48042	-0.70138	-6.12049	-5.92668	-5.84554
sgTGGT1_202110_6	-4.57593	-8.39021	-6.85958	-6.84769	N/A	N/A	N/A	N/A	-2.48525	-5.18189	-4.98808	-4.90694
sgTGGT1_202110_7	-5.81076	-5.7726	-8.09441	-8.08252	-0.387043	0.296727	-0.576587	0.197702	-0.662785	0.114505	-1.41158	-4.4179
sgTGGT1_202110_8	0.0699124	-3.85803	-1.51667	-2.78681	3.21832	3.62871	3.2528	3.51474	0.93251	2.74304	2.09242	0.27203
sgTGGT1_202110_9	-5.01266	-8.82695	-7.29632	-7.28442	-5.41792	-5.68011	-5.60747	-5.82253	2.72532	4.20305	4.43738	2.59253
sgTGGT1_202120_1	N/A	N/A	N/A	N/A	-5.01353	-5.12372	-5.20308	-5.41814	-0.900284	-4.59693	-4.40312	-4.32198
sgTGGT1_202120_10	-5.64702	-9.4613	-7.93067	-7.91877	-4.51103	-6.51019	-6.43754	-6.65261	-2.04818	-5.88233	-5.68852	-5.60738
sgTGGT1_202120_2	-5.38952	-9.2038	-7.67317	-7.66128	-6.174	-6.43619	-6.36354	-6.5786	0.491483	-5.24078	-5.04698	-4.96583
sgTGGT1_202120_3	-7.52778	-11.3421	-9.81143	-9.79954	-1.47861	-1.63771	-1.30756	-1.46818	-0.911872	-2.50382	-3.15801	-2.07686
sgTGGT1_202120_4	-5.17539	-8.98968	-7.45905	-7.44715	-5.62651	-5.8887	-5.81605	-6.03112	-3.16081	-5.12049	-4.92668	-4.84554
sgTGGT1_202120_5	-4.88909	-8.70337	-7.17274	-7.16085	-5.70743	-5.96962	-5.89697	-6.11204	-0.222212	-4.76685	-4.57305	-4.4919
sgTGGT1_202120_6	-5.33889	-9.15317	-7.62254	-7.61065	-5.92607	-6.18826	-6.11561	-6.33068	-2.88518	-4.84485	-4.65105	-4.5699
sgTGGT1_202120_7	-6.52022	-10.3345	-8.80387	-8.79198	-7.15489	-7.41708	-7.34443	-7.5595	-1.65517	-6.35181	-6.15801	-6.07686
sgTGGT1_202120_8	-5.78578	-9.60006	-8.06943	-8.05754	-6.84493	-7.10712	-7.03448	-7.24954	0.108994	-5.55112	-5.35732	-1.80224
sgTGGT1_202120_9	-5.70146	-9.51574	-7.98511	-7.97322	-6.28362	-6.39381	-6.47317	-6.68823	-0.0357993	-5.45491	-2.78717	-5.17996
sgTGGT1_202140_1	-6.18975	-10.004	-8.4734	-8.46151	-1.1891	-1.66702	-2.02501	-0.406085	-0.113278	-1.16315	-5.92354	1.04024
sgTGGT1_202140_10	-4.93526	-8.74954	-7.21891	-7.20702	-5.21147	-5.47366	-5.40102	-5.61608	-1.90028	-5.59693	-5.40312	-5.32198
sgTGGT1_202140_2	2.29502	1.71106	2.50942	3.29523	1.29214	2.97466	1.93529	1.9779	-0.885177	0.366043	0.273544	1.05242
sgTGGT1_202140_3	0.936492	-0.221686	0.362349	1.18314	-6.75896	-7.02115	-6.9485	-7.16357	0.716387	-0.475296	-5.98808	-5.90694
sgTGGT1_202140_4	-5.50882	-9.3231	-7.79247	-7.78058	-2.67023	-6.25435	-6.1817	-6.39677	-1.40984	-5.95448	-5.76067	-5.67953
sgTGGT1_202140_5	-5.6745	-9.48878	-7.95815	-7.94626	-6.248	-6.51019	-6.43754	-6.65261	-1.32913	-5.40428	-5.21048	-5.12933
sgTGGT1_202140_6	-5.17539	-8.98968	-7.45905	-7.44715	-5.99216	-6.25435	-6.1817	-6.39677	0.806357	0.233149	-5.04698	1.11691
sgTGGT1_202140_7	-6.13145	-9.94573	-8.4151	-8.40321	-7.00288	-5.52811	-7.19243	-7.40749	2.0744	2.59757	2.3546	1.52563
sgTGGT1_202140_8	-7.70979	-11.5241	-9.99344	-9.98155	-5.47451	-4.41477	-8.40102	-5.65672	-0.659421	-2.74811	-7.66051	-1.10543
sgTGGT1_202140_9	-5.36443	-9.17871	-7.64808	-7.63619	-6.05535	-6.31754	-6.2449	-6.45996	0.60091	0.398958	1.60303	0.0681855
sgTGGT1_202160_1	-6.29972	-9.962	-8.58337	-8.57148	N/A	N/A	N/A	N/A	-0.843701	-6.50382	-6.31001	-6.22887
sgTGGT1_202160_10	-5.87731	-9.69159	-8.16096	-8.14907	-6.4018	-6.66399	-6.59135	-6.80641	0.947713	-5.59693	-0.00319071	-0.922047
sgTGGT1_202160_2	N/A	N/A	N/A	N/A	N/A	N/A	N/A	N/A	N/A	N/A	N/A	N/A
sgTGGT1_202160_3	-5.2953	-9.10958	-7.57895	-7.56706	-5.70743	-5.96962	-5.89697	-6.11204	0.225247	0.118013	-0.352998	-2.16997
sgTGGT1_202160_4	-5.76675	-9.58104	-8.05041	-8.03851	-2.2498	-6.66399	-6.59135	-6.80641	-0.222212	-5.14536	-0.864095	-5.02242
sgTGGT1_202160_5	0.1111	-1.87921	0.00169993	0.853889	-6.248	-6.51019	-6.43754	-6.65261	-0.866069	-5.24078	-5.04698	-4.96583
sgTGGT1_202160_6	-6.88615	-10.7004	-9.16981	-9.15791	-2.39298	-6.78445	-7.86381	-4.01998	-1.43311	-6.41071	-7.2169	-7.28776
sgTGGT1_202160_7	-6.53154	-10.1938	-8.81519	-8.8033	-7.35233	-7.61452	-7.54188	-7.75694	-0.437225	-0.852581	-1.46613	-5.19234
sgTGGT1_202160_8	0.544516	-2.87931	-0.440794	-9.0887	-0.643758	-2.93242	0.904974	-1.43741	-1.97223	-6.80638	0.397409	-6.53143
sgTGGT1_202160_9	-0.154678	-0.884818	-0.510634	-10.0623	-0.0254306	-0.944062	-0.250272	-1.38287	0.714426	0.0308106	-1.49623	-2.26308
sgTGGT1_202170_1	-6.2685	-10.0828	-8.55215	-8.54026	-6.56993	-6.68011	-6.75947	-6.97453	-1.28933	-6.05636	-5.86255	-5.78141
sgTGGT1_202170_10	-6.121	-10.0873	-8.55666	-8.54476	-4.78529	-3.72556	-7.12684	-4.60494	-0.992731	-6.45491	-2.30174	-6.17996
sgTGGT1_202170_2	-6.35172	-10.166	-8.63537	-8.62348	-7.22069	-7.48288	-7.41023	-7.6253	-1.1153	-6.29737	-6.10356	-6.02242
sgTGGT1_202170_3	1.78711	2.93273	1.33128	-1.53808	-6.86858	-7.13077	-7.05813	-7.27319	1.3697	1.66572	0.381824	1.93582
sgTGGT1_202170_4	-5.97448	-3.61439	-1.36466	-8.24624	-6.36901	-6.6312	-6.55856	-6.77362	-0.304675	-5.76685	-5.57305	-5.4919
sgTGGT1_202170_5	-4.86544	-8.67972	-7.14909	-7.1372	-5.35233	-5.61452	-5.54188	-5.75694	-2.22221	-5.76685	-5.57305	-5.4919
sgTGGT1_202170_6	-4.42231	-8.23659	-6.70596	-6.69407	-5.248	-5.51019	-5.43754	-5.65261	N/A	N/A	N/A	N/A
sgTGGT1_202170_7	-5.44642	-9.2607	-7.73007	-7.71818	-6.43386	-6.69605	-6.62341	-6.83847	0.514753	-4.98924	-4.79544	-4.71429
sgTGGT1_202170_8	N/A	N/A	N/A	N/A	N/A	N/A	N/A	N/A	-1.09668	-4.05636	-3.86255	-3.78141
sgTGGT1_202170_9	-5.53903	-9.35331	-7.82268	-7.81079	-6.11589	-6.37808	-6.30544	-6.5205	-0.807175	-5.88233	-5.68852	-5.60738
sgTGGT1_202180_1	N/A	N/A	N/A	N/A	N/A	N/A	N/A	N/A	N/A	N/A	N/A	N/A
sgTGGT1_202180_10	-4.59043	-8.40471	-6.87408	-6.86219	-5.59849	-5.86068	-5.78804	-6.0031	-3.80717	-5.18189	-4.98808	-4.90694
sgTGGT1_202180_2	-5.25036	-9.06464	-7.53401	-7.52212	-6.03459	-6.29678	-6.22414	-6.4392	-0.691698	-5.76685	-5.57305	-5.4919
sgTGGT1_202180_3	-5.20396	-9.01824	-7.48761	-7.47572	-5.80871	-5.9189	-5.99826	-6.21332	-1.16563	-5.24078	-5.04698	-4.96583
sgTGGT1_202180_4	-4.92386	-8.73814	-7.20751	-7.19561	-5.35233	-5.61452	-5.54188	-5.75694	-2.48525	-5.18189	-4.98808	-4.90694
sgTGGT1_202180_5	-6.71476	-10.529	-8.99841	-8.98652	-5.37893	-7.37808	-7.30544	-7.5205	-1.30968	-6.68439	-6.49058	-6.40944
sgTGGT1_202180_6	-5.3129	-9.12718	-7.59655	-7.58466	-6.13552	-3.92378	-6.32507	-6.54013	-0.329128	-5.40428	-5.21048	-5.12933
sgTGGT1_202180_7	-6.73774	-10.552	-9.02139	-9.0095	-7.49592	-7.75811	-7.68547	-7.90053	-1.15006	-6.88233	-6.68852	-6.60738
sgTGGT1_202180_8	-5.25946	-9.07374	-7.54311	-7.53122	-5.99216	-6.25435	-6.1817	-6.39677	-1.54414	-5.50382	-5.31001	-5.22887
sgTGGT1_202180_9	-4.86544	-8.67972	-7.14909	-7.1372	-5.54078	-5.80297	-5.73032	-5.94539	-1.08471	-4.91885	-4.72505	-4.64391
sgTGGT1_202190_1	N/A	N/A	N/A	N/A	-4.51103	-4.77322	-4.70058	-4.91564	-2.68164	-4.05636	-3.86255	-3.78141
sgTGGT1_202190_10	-5.43039	-9.24467	-7.71404	-7.70215	2.62751	3.14875	2.41565	1.79178	0.666756	3.01451	-0.546574	2.96388
sgTGGT1_202190_2	-5.54649	-9.36077	-7.83014	-7.81825	-6.43386	-5.54405	-6.62341	-6.83847	-1.18745	-5.95448	-5.76067	-5.67953
sgTGGT1_202190_3	-0.635875	-0.505297	-0.717892	-7.96653	-1.67219	-1.58645	-3.7362	-1.58203	0.222572	1.69804	2.14881	0.809848
sgTGGT1_202190_4	-4.372	-9.33829	-7.80766	-7.79576	0.573857	1.20475	1.79613	-0.146253	0.646543	-5.12049	-0.382363	-2.10857
sgTGGT1_202190_5	-4.54649	-8.36077	-6.83014	-6.81825	-5.31839	-5.58058	-5.50793	-5.72299	-1.4446	-4.98924	-4.79544	-4.71429
sgTGGT1_202190_6	-4.53154	-8.34582	-6.81519	-6.8033	-5.62651	-5.8887	-5.81605	-6.03112	-0.609236	-4.68439	-4.49058	-4.40944
sgTGGT1_202190_7	1.35858	1.333	0.170311	0.859668	2.97696	3.54871	2.7741	2.87784	-0.944678	-0.965755	-5.44752	-1.40701
sgTGGT1_202190_8	0.911891	0.737614	0.369638	-1.18584	-0.349926	-4.34004	-0.256164	-0.438061	-0.868575	-6.76685	-6.57305	-6.4919
sgTGGT1_202190_9	-5.70146	-9.51574	-7.98511	-7.97322	0.448326	-5.94315	-0.0125197	-6.23757	-2.07021	-5.76685	-5.57305	-5.4919
sgTGGT1_202200_1	-3.83897	-1.25066	-4.12262	-8.58466	-6.82089	-7.08308	-7.01043	-7.22549	-0.527067	-6.57421	-6.3804	-6.29926
sgTGGT1_202200_10	-1.70146	-1.27696	-1.59555	-2.78419	0.100403	-0.406206	0.671978	-0.526597	0.701166	0.188949	-1.07935	0.101328
sgTGGT1_202200_2	-5.524	-9.33829	-7.80766	-7.79576	-6.05535	-4.58058	-6.2449	-6.45996	-0.807175	-5.83724	-2.64344	0.138148
sgTGGT1_202200_3	-6.02339	-9.68567	-8.30704	-8.29515	-6.91475	-7.17694	-7.1043	-7.31936	-0.731226	-3.65438	-3.46057	-5.37943
sgTGGT1_202200_4	-5.74099	-9.55527	-8.02464	-8.01275	-6.05535	-6.16554	-6.2449	-6.45996	-0.63725	-5.59693	-5.40312	-5.32198
sgTGGT1_202200_5	2.9117	3.13285	2.79048	6.18736	-3.75135	-4.01354	-6.09289	-6.30796	-0.652847	-5.55112	-5.35732	-5.27617
sgTGGT1_202200_6	-6.47405	-10.2883	-8.7577	-8.74581	-6.86858	-5.97877	-7.05813	-7.27319	0.289687	-0.499371	-1.42104	-1.53254
sgTGGT1_202200_7	-6.17539	-9.98968	-8.45905	-8.44715	1.62568	0.676167	0.347851	-0.531346	0.560976	0.961702	-0.632989	-4.59624
sgTGGT1_202200_8	-5.47014	-9.28442	-7.75379	-7.7419	-5.51103	-5.77322	-5.70058	-5.91564	-1.70026	-5.88233	-5.68852	-5.60738
sgTGGT1_202200_9	2.53039	1.59937	2.50674	-0.120487	-5.78405	-5.89424	-5.97359	-6.18866	-1.98775	-5.68439	-5.49058	-5.40944
sgTGGT1_202205_1	2.30097	2.36548	2.59901	3.57369	2.32977	2.26106	2.07534	3.30855	-0.554056	-2.11119	-1.53405	-0.659359
sgTGGT1_202205_10	2.48458	0.802634	1.74066	-0.238284	3.43135	3.89855	3.769	3.6108	-0.485247	1.33935	1.53315	-2.01797
sgTGGT1_202205_2	0.242369	-0.78555	-0.250229	3.06994	-1.2745	-0.724312	-0.734128	-3.57722	0.713082	2.30715	2.58488	2.16204
sgTGGT1_202205_3	-6.20867	-10.023	-8.49232	-8.48043	-3.31839	-6.9025	-6.82986	-7.04492	-1.14278	-6.32485	-6.13104	-6.0499
sgTGGT1_202205_4	-0.733885	-1.92811	-1.61899	-1.13416	-4.97046	-7.81762	-7.89697	-5.96003	-0.642116	-2.07428	-6.88047	-6.95133
sgTGGT1_202205_5	1.57221	0.156309	0.820205	-0.329366	0.583486	-1.86633	-2.15626	-1.59371	0.549519	1.65696	1.62973	1.20039
sgTGGT1_202205_6	0.000945195	0.680265	0.467316	0.982625	-2.89606	-7.39771	-7.32507	-7.54013	-1.26754	-6.04484	-7.00303	-6.92189
sgTGGT1_202205_7	-5.62606	-9.28833	-7.90971	-7.89781	-1.56256	-1.78168	-4.21154	-0.636525	-0.707639	-5.98924	-5.79544	-5.71429
sgTGGT1_202205_8	-4.82922	-8.6435	-7.11287	-7.10098	-5.31839	-5.58058	-5.50793	-5.72299	-3.61453	-4.98924	-4.79544	-4.71429
sgTGGT1_202205_9	N/A	N/A	N/A	N/A	-5.09599	-5.35818	-5.28554	-5.5006	N/A	N/A	N/A	N/A
sgTGGT1_202210_1	-5.42231	-9.23659	-7.70596	-7.69407	2.10484	2.57295	1.7236	2.07311	0.562059	-0.660652	-0.666156	1.45452
sgTGGT1_202210_10	-6.68467	-10.4989	-8.96832	-8.95643	-7.08594	-7.34813	-7.27548	-7.49055	0.476132	1.74005	2.24013	1.72416
sgTGGT1_202210_2	-5.55391	-9.36819	-7.83756	-7.82567	-4.94399	-4.62122	-3.81161	-6.5006	-1.80717	-5.64132	-5.44752	-5.36637
sgTGGT1_202210_3	-6.26399	-10.0783	-8.54764	-8.53575	-6.55543	-6.81762	-6.74497	-6.96003	-3.02957	-0.359193	0.657734	-5.93669
sgTGGT1_202210_4	-5.33889	-9.15317	-7.62254	-7.61065	-6.33546	-6.59765	-6.525	-6.74007	-0.222212	-5.76685	-5.57305	-5.4919
sgTGGT1_202210_5	-4.94658	-8.76086	-7.23023	-7.21833	-4.44963	-4.55982	-4.63918	-4.85424	-0.889637	-5.35181	-5.15801	-5.07686
sgTGGT1_202210_6	1.10875	1.13411	-0.1749	-1.98833	2.00087	2.07552	2.30276	1.88022	1.88784	2.16907	-1.14924	0.172914
sgTGGT1_202210_7	-4.92386	-8.73814	-7.20751	-7.19561	-5.51103	-5.77322	-5.70058	-5.91564	-0.0847089	-4.91885	-4.72505	-4.64391
sgTGGT1_202210_8	-4.12549	-6.93977	-7.56114	-2.81229	1.47707	1.86385	1.60089	2.13101	0.979421	1.64254	2.73073	1.77488
sgTGGT1_202210_9	0.683475	-2.35012	-0.676125	-5.87369	-2.62912	-7.13077	-7.05813	-7.27319	1.4952	2.25552	3.94326	2.59719
sgTGGT1_202220_1	-4.47014	-8.28442	-6.60179	-6.7419	-5.68096	-5.94315	-5.8705	-6.08556	-0.99982	-4.18189	-3.98808	-3.90694
sgTGGT1_202220_10	N/A	N/A	N/A	N/A	N/A	N/A	N/A	N/A	-1.35972	-4.05636	-3.86255	-3.78141
sgTGGT1_202220_2	-5.51643	-9.33071	-7.80008	-7.78819	-6.28362	-6.54581	-6.47317	-6.68823	-0.736786	-5.50382	-5.31001	-5.22887
sgTGGT1_202220_3	-5.66082	-9.4751	-7.94447	-7.93258	-6.48066	-6.59084	-6.6702	-6.88527	-2.41486	-5.59693	-5.40312	-5.32198
sgTGGT1_202220_4	-5.82309	-9.63737	-8.10674	-8.09485	-6.28362	-6.54581	-6.47317	-6.68823	-1.00462	-6.02319	-5.82939	-5.74824
sgTGGT1_202220_5	-6.81385	-10.6281	-9.09751	-9.08561	-7.74625	-8.00844	-7.93579	-8.15086	-1.12128	-6.70545	-6.51165	-6.4305
sgTGGT1_202220_6	-6.88615	-10.7004	-9.16981	-9.15791	-7.44177	-6.55196	-7.63131	-7.84638	-0.631603	-7.00632	-6.81251	-6.73137
sgTGGT1_202220_7	-0.933637	-6.33288	-2.75162	-7.74972	-5.54078	-5.80297	-5.73032	-5.94539	-0.406637	-5.24078	-5.04698	-4.96583
sgTGGT1_202220_8	-6.3602	-10.1745	-8.64385	-8.63196	-6.86858	-7.13077	-7.05813	-7.27319	-0.906711	-6.08878	-5.89497	-5.81383
sgTGGT1_202220_9	-1.81324	-10.3645	-7.68185	-8.82196	-5.21701	-7.6312	-7.55856	-7.77362	0.710673	-3.05636	-2.03248	-6.10334
sgTGGT1_202230_1	-5.02339	-8.83767	-7.30704	-7.29515	-6.07582	-6.33801	-6.26536	-6.48042	-0.283613	-5.18189	-4.98808	-4.90694
sgTGGT1_202230_10	N/A	N/A	N/A	N/A	N/A	N/A	N/A	N/A	N/A	N/A	N/A	N/A
sgTGGT1_202230_2	-5.48573	-9.14801	-7.76939	-7.75749	-6.05535	-6.31754	-6.2449	-6.45996	-0.892064	-1.11477	-1.47351	1.61961
sgTGGT1_202230_3	-4.48573	-8.30002	-6.76939	-6.75749	-4.51103	-4.77322	-4.70058	-4.91564	-0.724713	-4.68439	-4.49058	-4.40944
sgTGGT1_202230_4	-4.15212	-9.11841	-7.58778	-7.57589	-6.35233	-6.46252	-6.54188	-6.75694	0.210747	-4.91885	-4.72505	-4.64391
sgTGGT1_202230_5	0.496476	-1.06405	-3.68026	-7.62773	-6.36901	-6.6312	-6.55856	-6.77362	-1.09668	-5.64132	-5.44752	-5.36637
sgTGGT1_202230_6	-6.17058	-9.83285	-8.45423	-8.44234	-6.92607	-6.03626	-7.11561	-7.33068	-0.588995	-6.05963	-6.01783	-5.93669
sgTGGT1_202230_7	-5.25946	-9.07374	-7.54311	-7.53122	-5.65399	-5.91618	-5.84353	-6.0586	0.0293264	-4.98924	-4.79544	-4.71429
sgTGGT1_202230_8	-5.30413	-9.11841	-7.58778	-7.57589	-6.13552	-6.39771	-6.32507	-6.54013	-1.51172	-5.05636	-4.86255	-4.78141
sgTGGT1_202230_9	-7.21804	-10.8803	-9.50169	-9.4898	-3.37789	-8.04001	-7.96736	-8.18243	-1.00403	-7.21164	-7.01783	-6.93669
sgTGGT1_202240_1	-6.5502	-10.3645	-8.83385	-8.82196	-7.3607	-7.62289	-7.55024	-7.76531	0.223587	-1.44492	-6.2611	-6.17996
sgTGGT1_202240_10	-4.63308	-8.44736	-6.91673	-6.90484	-4.88027	-5.14246	-5.06981	-5.28487	-0.7697	-4.84485	-4.65105	-4.5699
sgTGGT1_202240_2	-4.25036	-8.06464	-6.53401	-6.52212	-4.62651	-4.8887	-4.81605	-5.03112	-1.22221	-4.18189	-3.98808	-3.90694
sgTGGT1_202240_3	-6.1364	-9.95068	-8.42005	-8.40816	-6.73342	-6.99561	-6.92297	-7.13803	-0.321748	-6.50382	-6.31001	-6.07686
sgTGGT1_202240_4	-4.79207	-8.60635	-7.07572	-7.06382	-5.248	-5.51019	-5.43754	-5.65261	-2.92265	-4.29737	-4.10356	-4.02242
sgTGGT1_202240_5	-6.07586	-9.89014	-8.35951	-8.34762	-6.59849	-4.70868	-6.78804	-7.0031	-0.807175	-6.26935	-5.92354	-5.8424
sgTGGT1_202240_6	-5.76675	-9.58104	-8.05041	-8.03851	-6.30111	-6.5633	-6.49065	-6.70572	0.0490896	-5.45491	-5.2611	-5.17996
sgTGGT1_202240_7	-4.66082	-8.4751	-6.94447	-6.93258	-5.73342	-5.99561	-5.92297	-6.13803	-0.222212	-4.40428	-4.21048	-4.12933
sgTGGT1_202240_8	-5.0551	-8.86938	-7.33875	-7.32686	-5.99216	-6.25435	-6.1817	-6.39677	-1.1551	-4.98924	-4.79544	-4.71429
sgTGGT1_202240_9	-5.48573	-9.30002	-7.76939	-7.75749	-6.54078	-6.80297	-6.73032	-6.94539	-1.38268	-5.84485	-5.65105	-5.5699
sgTGGT1_202250_1	-6.67109	-6.42648	-8.95474	-8.94285	-2.25646	-3.79876	-6.53347	-3.2891	0.09446	-1.29555	-4.44752	-7.10334
sgTGGT1_202250_10	-4.72794	-8.54222	-7.01159	-6.99969	-4.68096	-4.94315	-4.8705	-5.08556	N/A	N/A	N/A	N/A
sgTGGT1_202250_2	-4.74099	-8.55527	-7.02464	-7.01275	-5.73342	-4.84361	-5.92297	-6.13803	0.31384	3.53236	0.981543	1.09306
sgTGGT1_202250_3	-5.56129	-9.37557	-7.84494	-7.83304	-6.51103	-6.77322	-6.70058	-6.91564	-0.556631	-5.45491	-5.2611	-5.17996
sgTGGT1_202250_4	-6.67789	-10.4922	-8.96155	-8.94965	1.90573	2.09958	2.23762	2.36433	-1.04324	-0.365488	-1.97904	-6.0499
sgTGGT1_202250_5	-5.80456	-9.46683	-8.08821	-8.07632	-6.15489	-6.41708	-6.34443	-6.5595	-0.807175	-5.76685	-5.57305	-5.4919
sgTGGT1_202250_6	-5.06552	-8.8798	-7.34917	-7.33728	-5.44963	-5.71182	-5.63918	-5.85424	-1.80717	-4.18189	-3.98808	-3.90694
sgTGGT1_202250_7	-5.06552	-8.8798	-7.34917	-7.33728	-5.90335	-6.16554	-6.09289	-6.30796	-0.900284	-5.18189	-4.98808	-4.90694
sgTGGT1_202250_8	-6.40601	-10.2203	-8.68966	-8.67777	-7.12574	-7.38793	-7.31529	-7.53035	-0.363075	0.395599	-5.82939	-1.78888
sgTGGT1_202250_9	-5.43843	-9.25271	-7.72208	-7.71019	-5.78405	-6.04624	-5.97359	-6.18866	-2.48525	-5.18189	-4.98808	-4.90694
sgTGGT1_202255_1	-5.5832	-9.39748	-7.86685	-7.85496	3.29772	3.72841	3.79019	3.5773	1.89597	2.94572	2.16612	3.6424
sgTGGT1_202255_10	-5.55391	-9.36819	-7.83756	-7.82567	-6.31839	-6.58058	-6.50793	-6.72299	1.63719	1.80083	0.47758	2.66653
sgTGGT1_202255_2	-5.80456	-9.61884	-8.08821	-8.07632	-3.3761	-4.12372	-6.525	-6.74007	-0.222212	-6.32485	-6.13104	-6.0499
sgTGGT1_202255_3	-0.465835	-2.87748	-2.26689	-9.07942	-7.46523	-7.72742	-7.65477	-7.86984	0.367323	1.46654	-0.795439	1.21381
sgTGGT1_202255_4	-6.22735	-10.0416	-8.511	-8.49911	-6.65399	-6.91618	-6.84353	-7.0586	-0.524775	-5.80638	-5.46057	-5.53143
sgTGGT1_202255_5	-5.82922	-9.6435	-8.11287	-8.10098	0.873632	-0.46202	0.85742	-0.403741	0.640284	0.885722	-1.29551	-1.04444
sgTGGT1_202255_6	-6.23659	-3.61347	-8.52025	-8.50835	-4.09599	-6.83212	-6.75947	-6.97453	0.130459	1.62547	-0.688524	1.35455
sgTGGT1_202255_7	-4.60479	-8.41907	-6.88844	-6.87655	2.10368	1.4998	1.90429	3.32595	-1.66278	-4.84485	-4.65105	-4.5699
sgTGGT1_202255_8	-5.14625	-8.96053	-7.4299	-7.41801	-5.70743	-5.96962	-5.89697	-6.11204	-0.222212	-4.98924	-4.79544	-4.71429
sgTGGT1_202255_9	-4.90077	-8.71505	-7.18442	-7.17253	-5.73342	-5.99561	-5.92297	-6.13803	0.0773479	-5.29737	-5.10356	-5.02242
sgTGGT1_202260_1	-6.73774	-5.81505	-9.02139	-9.0095	-3.47451	-7.05862	-6.98598	-5.04904	-1.30467	-6.76685	-6.57305	-6.4919
sgTGGT1_202260_10	-5.47014	-9.13242	-7.75379	-7.7419	-5.88027	-6.14246	-6.06981	-6.28487	-0.681644	-5.05636	-4.86255	-4.78141
sgTGGT1_202260_2	-4.26625	-10.2325	-8.7019	-8.69001	2.73175	2.74838	2.58328	2.21149	0.841114	1.15842	0.382343	1.25198
sgTGGT1_202260_3	-4.59043	-8.40471	-6.87408	-6.86219	-4.78405	-5.04624	-4.97359	-5.18866	-1.02957	-4.40428	-4.21048	-4.12933
sgTGGT1_202260_4	-5.01266	-8.82695	-7.29632	-7.28442	0.619079	0.0149693	0.831275	-0.196162	1.14036	2.78481	1.62335	2.49299
sgTGGT1_202260_5	1.08995	-0.657763	-2.25929	-7.82567	2.02849	1.9298	1.08586	2.00239	-0.748281	-5.76685	-5.57305	-5.4919
sgTGGT1_202260_6	0.699177	-2.83725	0.405919	-0.756137	-6.82089	-7.08308	-2.5365	-2.68117	-0.41861	-6.37829	-6.18448	-6.10334
sgTGGT1_202260_7	-5.73448	-9.54876	-8.01813	-8.00624	-5.88027	-6.14246	-6.06981	-6.28487	-1.02957	-1.66732	-0.888548	-1.07044
sgTGGT1_202260_8	3.56563	3.9875	3.87613	3.95887	1.52994	2.07922	1.90111	1.78981	0.815262	-5.84485	-0.177118	-3.83294
sgTGGT1_202260_9	-5.57593	-9.39021	-7.85958	-7.84769	-6.55543	-4.66561	-6.74497	-6.96003	-0.075371	-5.40428	-5.21048	-5.12933
sgTGGT1_202280_1	-6.59403	-10.4083	-8.87769	-8.86579	-2.91846	-7.58058	-7.50793	-3.87055	1.28302	1.77081	2.6895	1.06565
sgTGGT1_202280_10	-7.27749	-11.0918	-9.56114	-9.54925	0.220374	0.30332	1.15357	1.18913	-0.48208	-7.10472	-6.91092	-6.82977
sgTGGT1_202280_2	0.53039	0.298037	0.0695972	-1.5069	0.630132	1.25952	-0.0805279	0.437622	-0.222212	-1.48674	-0.954136	-1.0898
sgTGGT1_202280_3	-1.372	-9.33829	-7.80766	-0.566945	-5.99216	-6.25435	-6.1817	-6.39677	2.7203	4.22573	3.5786	4.20071
sgTGGT1_202280_4	3.37535	3.55505	3.41363	1.63133	2.64097	2.9231	2.85231	4.70397	-1.48525	-5.18189	-4.98808	-4.90694
sgTGGT1_202280_5	-5.25036	-9.06464	-7.53401	-7.52212	-6.54078	-6.80297	-6.73032	-6.94539	0.292361	-1.25228	-2.25112	-2.6554
sgTGGT1_202280_6	-6.35597	-10.1702	-8.63962	-8.62773	-0.050276	-0.273295	0.746883	-0.0631969	0.452017	-1.09262	-5.95771	-5.87657
sgTGGT1_202280_7	1.06621	1.23533	1.00091	1.58963	-1.9929	-7.26507	-4.23307	-1.79606	0.243451	-0.867614	-1.83608	-0.0597913
sgTGGT1_202280_8	-5.87139	-9.68567	-8.15504	-8.14315	-6.44963	-6.71182	-6.63918	-6.85424	-2.26174	-2.48445	-2.29065	-3.0575
sgTGGT1_202280_9	-5.54649	-9.36077	-7.83014	-7.81825	-6.15489	-6.41708	-6.34443	-6.5595	-0.331837	-5.95448	-5.76067	-5.67953
sgTGGT1_202285_1	-6.16089	-9.97518	-8.44455	-8.43265	-1.44244	-0.605099	-0.738904	-2.84705	-1.68164	-5.64132	-5.44752	-5.36637
sgTGGT1_202285_10	1.99675	3.10441	2.09674	-0.246628	-0.217196	-0.122229	1.01839	0.8332	0.636612	1.64971	2.09024	1.04541
sgTGGT1_202285_2	2.57426	2.96259	2.41112	1.64373	-1.55543	-2.01026	-4.74497	-1.37507	1.46291	1.05758	1.29078	2.13202
sgTGGT1_202285_3	-5.97448	-9.78876	-8.10613	-8.24624	-6.21147	-6.47366	-6.40102	-6.61608	-0.736786	-5.91885	-5.72505	-5.64391
sgTGGT1_202285_4	-5.524	-9.33829	-7.80766	-7.79576	N/A	N/A	N/A	N/A	-5.5035	-5.72621	-5.5324	-5.45126
sgTGGT1_202285_5	-5.1364	-8.95068	-7.42005	-7.40816	-5.56993	-5.83212	-5.75947	-5.97453	-1.08471	-4.91885	-4.72505	-4.64391
sgTGGT1_202285_6	-5.93412	-9.90041	-8.36978	-8.35789	-0.0323782	-0.0481301	0.409433	-0.683147	0.225247	-6.64132	-6.44752	-6.21437
sgTGGT1_202285_7	-5.47014	-9.28442	-7.75379	-7.7419	-6.19286	-6.45505	-6.3824	-6.59746	-1.32175	-5.50382	-5.31001	-5.22887
sgTGGT1_202285_8	-2.24388	-4.4732	-4.14051	-8.36808	-4.58142	-6.99561	-6.92297	-7.13803	-1.13475	-2.275	-0.858801	-0.848046
sgTGGT1_202285_9	-6.16574	-9.98002	-8.4494	-8.4375	2.67508	2.57107	2.68205	2.71917	1.06409	0.104416	1.19868	2.6424
sgTGGT1_202290_1	-5.94658	-9.76086	-8.23023	-8.21833	-6.174	-6.43619	-6.36354	-6.5786	-0.048183	-5.88233	-5.68852	-5.60738
sgTGGT1_202290_10	-6.27749	-10.0918	-8.56114	-8.54925	-5.44649	-6.86068	-6.78804	-7.0031	-2.47855	-6.02319	-5.82939	-5.74824
sgTGGT1_202290_2	-1.61086	-10.1007	-4.71763	-8.55818	-7.26592	-7.52811	-7.45546	-7.67053	-1.70764	-6.40428	-6.21048	-6.12933
sgTGGT1_202290_3	-6.53154	-10.3458	-8.81519	-8.8033	-7.01353	-7.27572	-7.20308	-7.41814	-2.22221	-6.84485	-6.65105	-6.5699
sgTGGT1_202290_4	-4.63308	-8.44736	-6.91673	-6.90484	-5.01353	-5.27572	-5.20308	-5.41814	-0.885177	-4.84485	-4.65105	-4.5699
sgTGGT1_202290_5	-5.37284	-9.18712	-7.65649	-7.6446	-5.88027	-6.14246	-6.06981	-6.28487	-0.61453	-4.98924	-4.79544	-4.71429
sgTGGT1_202290_6	-6.00186	-9.81614	-8.28551	-8.27362	-6.9373	-7.19949	-7.12684	-7.3419	-0.25616	0.035703	-1.50746	-5.74824
sgTGGT1_202290_7	-2.61475	-5.84407	-7.05041	-7.03851	-5.31839	-5.58058	-5.50793	-5.72299	-0.347743	-4.18189	-3.98808	-3.75494
sgTGGT1_202290_8	-5.76036	-9.57464	-8.04401	-8.03212	-6.95949	-7.22168	-7.14904	-7.3641	-2.87429	-6.05636	-5.86255	-5.78141
sgTGGT1_202290_9	-6.23198	-10.0463	-8.51563	-8.50374	-6.59849	-4.70868	-6.78804	-7.0031	-1.95013	-6.32485	-6.13104	-6.0499
sgTGGT1_202300_1	-1.29148	-2.39369	-2.59424	-8.96317	-0.838197	-1.66673	0.197326	-7.66159	-0.564605	-6.74667	-6.55287	-6.47172
sgTGGT1_202300_10	3.14063	3.41651	3.34804	1.42465	-0.587653	-0.279527	-1.12115	-0.0366551	0.0615806	-5.12049	-0.189718	-1.69354
sgTGGT1_202300_2	N/A	N/A	N/A	N/A	N/A	N/A	N/A	N/A	-0.681644	-4.05636	-3.86255	-3.78141
sgTGGT1_202300_3	0.615616	-0.427142	-0.320112	2.07315	0.559358	0.476392	0.0743577	0.292947	-0.396242	-6.05636	-5.86255	-0.722515
sgTGGT1_202300_4	-5.43039	-9.24467	-7.71404	-7.70215	-1.06357	0.0892749	-1.96361	-0.937666	0.987241	1.57744	1.31874	2.32987
sgTGGT1_202300_5	-4.85347	-8.66775	-7.13712	-7.12523	-5.75896	-6.02115	-5.9485	-6.16357	-1.50232	-5.68439	-5.49058	-5.40944
sgTGGT1_202300_6	0.029466	-0.684599	-0.374775	0.77462	-1.26711	-1.3069	-7.21154	-2.03428	1.04697	1.8733	1.07819	0.202835
sgTGGT1_202300_7	-5.79207	-9.60635	-8.07572	-8.06382	0.879011	0.769525	0.192791	0.515823	-0.256978	-5.98924	-5.79544	-5.71429
sgTGGT1_202300_8	-6.69812	-10.5124	-8.82977	-8.96988	-0.91157	-1.32576	0.0915314	-0.0445812	-1.787	-6.74667	-6.55287	-6.47172
sgTGGT1_202300_9	N/A	N/A	N/A	N/A	N/A	N/A	N/A	N/A	N/A	N/A	N/A	N/A
sgTGGT1_202310_1	-4.43843	-8.25271	-6.72208	-6.71019	-5.248	-5.51019	-5.43754	-5.65261	-2.2926	-4.98924	-4.79544	-4.71429
sgTGGT1_202310_10	-5.68129	-9.49557	-7.96494	-7.95304	-6.55543	-5.66561	-6.74497	-6.96003	-0.99982	-5.76685	-5.57305	-5.4919
sgTGGT1_202310_2	-5.53154	-9.34582	-7.81519	-7.8033	-6.58428	-6.84647	-6.77382	-6.98889	0.0122528	-5.68439	-5.49058	-5.40944
sgTGGT1_202310_3	-5.21336	-9.02764	-7.49701	-7.48512	-5.85681	-6.119	-6.04635	-6.26141	-1.49523	-5.45491	-5.2611	-5.17996
sgTGGT1_202310_4	-6.04986	-9.86414	-8.33351	-8.32162	-4.46337	-7.19949	-7.12684	-7.3419	-0.63725	-5.91885	-5.72505	-5.64391
sgTGGT1_202310_5	-7.00997	-10.8243	-9.29362	-9.28173	-7.54812	-7.65831	-7.73767	-7.95273	-0.0080876	-7.24078	-7.04698	-6.96583
sgTGGT1_202310_6	-5.27749	-9.09177	-7.56114	-7.54925	-4.04708	-6.04624	-5.97359	-6.18866	-0.584782	-5.35181	-5.15801	-5.07686
sgTGGT1_202310_7	-5.5832	-9.39748	-7.86685	-7.85496	-5.99216	-6.25435	-6.1817	-6.39677	-1.08019	-5.45491	-5.2611	-5.17996
sgTGGT1_202310_8	-5.619	-9.43328	-7.90265	-7.89076	-6.4018	-6.66399	-6.59135	-6.80641	-1.85024	-5.68439	-5.49058	-5.40944
sgTGGT1_202310_9	-5.41662	-9.38291	-7.85228	-7.84039	-5.09599	-6.51019	-6.43754	-6.65261	-1.42866	-5.50382	-3.15801	-5.22887
sgTGGT1_202340_1	N/A	N/A	N/A	N/A	N/A	N/A	N/A	N/A	N/A	N/A	N/A	N/A
sgTGGT1_202340_10	-7.02606	-10.8403	-9.30971	-9.29782	-4.04708	-4.67184	-7.55856	-5.03666	-0.853568	-1.84181	-6.7069	-6.62576
sgTGGT1_202340_2	-5.43039	-9.24467	-7.71404	-7.70215	-5.94844	-6.21063	-6.13798	-6.35305	-0.296213	-5.91885	-5.72505	-5.64391
sgTGGT1_202340_3	-5.50116	-9.31545	-7.78482	-7.77292	-6.68096	-6.79114	-6.8705	-7.08556	0.695325	-0.341829	-2.68408	1.39707
sgTGGT1_202340_4	-4.79207	-8.60635	-7.07572	-7.06382	-5.83296	-6.09515	-6.0225	-6.23757	-0.0702093	-4.76685	-4.57305	-4.4919
sgTGGT1_202340_5	-6.66082	-10.4751	-8.94447	-8.93258	-7.54078	-7.65097	-7.73032	-7.94539	-1.22221	-6.76685	-6.57305	-6.4919
sgTGGT1_202340_6	2.41287	2.16899	2.43691	2.59232	-6.05535	-6.31754	-6.2449	-6.45996	-1.52478	-5.80638	-5.61257	-5.53143
sgTGGT1_202340_7	-4.85347	-8.66775	-7.13712	-7.12523	-3.11646	-6.33801	-6.26536	-6.48042	-0.296213	-3.18189	-4.72505	0.678023
sgTGGT1_202340_8	-5.77947	-9.59375	-8.06312	-8.05122	-6.56993	-6.83212	-6.75947	-6.97453	0.12926	-2.71794	-2.78717	-5.02796
sgTGGT1_202340_9	-5.25946	-9.07374	-7.54311	-7.53122	-5.13552	-5.24571	-5.32507	-5.54013	-1.16081	-5.12049	-4.92668	-4.84554
sgTGGT1_202350_1	-5.14625	-8.96053	-7.4299	-7.41801	-5.83296	-6.09515	-6.0225	-6.23757	-0.600724	-5.29737	-5.10356	-5.02242
sgTGGT1_202350_10	-5.10645	-8.92073	-7.3901	-7.37821	-5.68096	-5.94315	-5.8705	-6.08556	-1.35972	-5.05636	-4.86255	-4.78141
sgTGGT1_202350_2	-6.2685	-10.0828	-8.55215	-8.54026	-7.15489	-7.41708	-7.34443	-7.5595	-0.926757	-6.05636	-5.86255	-5.78141
sgTGGT1_202350_3	-5.66767	-9.48196	-7.95133	-7.93943	-6.68096	-6.94315	-6.8705	-7.08556	-1.69614	-5.24078	-5.04698	-4.96583
sgTGGT1_202350_4	-5.87139	-9.68567	-8.15504	-8.14315	-6.51103	-6.77322	-6.70058	-6.91564	-0.626603	-6.08878	-5.89497	-5.81383
sgTGGT1_202350_5	-5.6745	-9.48878	-7.95815	-7.94626	-6.19286	-6.45505	-6.3824	-6.59746	1.30503	-4.68439	-4.49058	-4.40944
sgTGGT1_202350_6	-5.68129	-9.49557	-7.96494	-7.95304	-6.13552	-3.66075	-6.32507	-6.54013	0.145519	-5.55112	-5.35732	-5.27617
sgTGGT1_202350_7	-6.1802	-9.99448	-8.46385	-8.45195	-6.68096	-5.20618	-6.8705	-7.08556	-2.07636	-6.15151	-5.95771	-5.87657
sgTGGT1_202350_8	-7.42433	-11.2386	-9.70798	-9.69609	-7.85088	-8.11307	-8.04043	-8.25549	-0.460999	-7.47957	-7.28576	-7.20462
sgTGGT1_202350_9	-5.92386	-9.73814	-8.20751	-8.19561	-7.174	-7.43619	-7.36354	-7.5786	-0.048183	-5.88233	-5.68852	-5.60738
sgTGGT1_202360_1	-4.43843	-8.25271	-6.72208	-6.71019	-4.78405	-5.04624	-4.97359	-5.18866	-0.859642	-4.40428	-4.21048	-4.12933
sgTGGT1_202360_10	N/A	N/A	N/A	N/A	N/A	N/A	N/A	N/A	N/A	N/A	N/A	N/A
sgTGGT1_202360_2	-6.11148	-9.92576	-8.39513	-8.38324	1.23707	0.918301	1.41318	1.10012	-0.685184	0.130579	-0.497279	-5.9944
sgTGGT1_202360_3	-4.76675	-8.58104	-7.05041	-7.03851	-5.41792	-5.68011	-5.60747	-5.82253	-2.05871	-5.24078	-5.04698	-4.96583
sgTGGT1_202360_4	-5.46228	-9.27656	-7.74593	-7.73403	-6.26592	-6.52811	-6.45546	-6.67053	0.348103	-5.64132	-0.973584	-0.690806
sgTGGT1_202360_5	-5.55391	-9.36819	-7.83756	-7.82567	-6.36901	-6.6312	-6.55856	-6.77362	0.256955	-2.16739	-1.20805	1.75142
sgTGGT1_202360_6	-5.17539	-8.98968	-7.45905	-7.44715	-5.248	-5.51019	-5.43754	-5.65261	-1.10674	-5.18189	-4.98808	-4.90694
sgTGGT1_202360_7	-6.60514	-10.5714	-9.0408	-9.02891	-7.3607	-7.47088	-7.55024	-7.76531	0.290959	-7.28343	-4.13026	-7.00848
sgTGGT1_202360_8	-5.28643	-9.10071	-7.57008	-7.55818	-5.62651	-5.8887	-5.81605	-6.03112	-1.74577	-5.12049	-4.77468	-4.84554
sgTGGT1_202360_9	2.12429	1.92642	2.47252	1.05779	-5.3855	-5.64769	-5.57504	-5.79011	2.09972	3.81811	2.47135	3.03166
sgTGGT1_202370_1	-6.03933	-9.85361	-8.32298	-8.31109	-6.51103	-6.77322	-6.70058	-6.91564	-0.61453	-5.98924	-5.79544	-5.71429
sgTGGT1_202370_10	-5.71476	-9.52904	-7.99841	-7.98652	-6.68096	-6.94315	-6.8705	-7.08556	-1.35972	-6.05636	-5.86255	-5.78141
sgTGGT1_202370_2	-5.96894	-9.78322	-8.25259	-8.2407	-6.75896	-7.02115	-6.9485	-7.16357	-0.959178	-6.08878	-5.89497	-5.81383
sgTGGT1_202370_3	-5.45437	-9.26865	-7.73802	-7.72613	-6.05535	-6.31754	-6.2449	-6.45996	-0.495231	0.805621	-5.2611	1.12179
sgTGGT1_202370_4	-4.50116	-8.31545	-6.78482	-6.77292	N/A	N/A	N/A	N/A	-0.959178	-4.91885	-4.72505	-4.64391
sgTGGT1_202370_5	-5.64702	-9.4613	-7.93067	-7.91877	-6.43386	-6.69605	-6.62341	-6.83847	-1.07782	-5.84485	-5.65105	-5.5699
sgTGGT1_202370_6	N/A	N/A	N/A	N/A	N/A	N/A	N/A	N/A	N/A	N/A	N/A	N/A
sgTGGT1_202370_7	-5.06552	-8.8798	-7.34917	-7.33728	-6.13552	-6.39771	-6.32507	-6.54013	-3.86607	-5.24078	-5.04698	-4.96583
sgTGGT1_202370_8	-5.92957	-9.74385	-8.21322	-8.20133	-6.52598	-6.78817	-6.71553	-6.93059	0.183044	-5.80638	-5.61257	-5.53143
sgTGGT1_202370_9	-2.62161	-6.13633	-4.14627	-2.25396	-7.29239	-7.55458	-7.48194	-7.697	-0.655172	-6.35181	-6.15801	-6.07686
sgTGGT1_202375_1	-5.17539	-8.98968	-7.45905	-7.44715	-5.90335	-6.01354	-6.09289	-6.30796	-2.62431	-5.80638	-5.61257	-5.53143
sgTGGT1_202375_10	-4.94658	-8.76086	-7.23023	-7.21833	2.48227	2.81248	2.51512	2.79436	0.000180013	-4.76685	-1.83608	1.72619
sgTGGT1_202375_2	N/A	N/A	N/A	N/A	N/A	N/A	N/A	N/A	-0.33769	-4.29737	-4.10356	-4.02242
sgTGGT1_202375_3	-0.528058	-2.08438	0.420582	-3.06633	-7.56993	-6.68011	-7.75947	-7.97453	-1.19473	-7.29737	-7.10356	-7.02242
sgTGGT1_202375_4	2.98146	3.05411	3.22377	1.9732	-5.59849	-5.86068	-5.78804	-6.0031	-3.02957	-0.608422	-5.21048	-1.97733
sgTGGT1_202375_5	-4.42231	-8.23659	-6.70596	-6.69407	-5.41792	-5.68011	-5.60747	-5.82253	-0.544141	-4.50382	-4.31001	-4.22887
sgTGGT1_202375_6	0.0834369	-0.727312	-6.87264	-1.11928	-6.174	-6.43619	-6.36354	-6.5786	-0.0522874	-5.18189	-4.98808	-4.90694
sgTGGT1_202375_7	1.98634	1.56217	1.58865	0.852081	0.0860035	-0.864985	-2.00045	0.377719	-2.32175	-6.50382	-6.31001	-6.22887
sgTGGT1_202375_8	-1.63411	-9.84832	-8.31769	-8.3058	-6.83296	-7.09515	-7.0225	-7.23757	0.940726	-6.12049	-5.92668	0.435747
sgTGGT1_202375_9	-0.260547	-0.645212	-0.508574	-0.479195	-7.98677	-7.09695	-5.70238	-8.39137	-0.828549	-7.26935	-7.07555	-6.9944
sgTGGT1_202380_1	-5.6745	-9.48878	-7.95815	-7.94626	-6.69425	-6.95644	-6.8838	-7.09886	-0.63725	-5.40428	-5.21048	-5.12933
sgTGGT1_202380_10	-5.68804	-9.50232	-7.97169	-7.9598	-6.48066	-4.00588	-6.6702	-6.88527	-1.68164	-6.05636	-5.86255	-5.78141
sgTGGT1_202380_2	-5.64006	-9.45434	-7.92371	-7.91182	-6.19286	-6.45505	-6.3824	-6.59746	-0.444605	-5.40428	-5.21048	-5.12933
sgTGGT1_202380_3	-4.99097	-8.80525	-7.27462	-7.26273	-6.09599	-6.35818	-6.28554	-6.5006	N/A	N/A	N/A	N/A
sgTGGT1_202380_4	-0.683541	-8.25271	-5.13712	-6.71019	-6.11589	-4.22608	-6.30544	-6.5205	-0.176409	-5.55112	-5.35732	-5.27617
sgTGGT1_202380_5	-4.80456	-8.61884	-7.08821	-7.07632	0.338409	0.841753	2.16679	1.888	-1.1551	-4.98924	-4.79544	-4.71429
sgTGGT1_202380_6	-5.03404	-8.84832	-7.31769	-7.3058	-2.9757	-5.71182	-5.63918	-5.85424	-1.32175	-4.50382	-4.31001	-4.22887
sgTGGT1_202380_7	-5.39779	-9.21207	-7.68144	-7.66955	-5.88027	-6.14246	-6.06981	-6.28487	0.29862	-5.12049	-4.92668	-4.84554
sgTGGT1_202380_8	-6.4101	-10.2244	-8.69375	-8.68186	-7.08594	-6.19613	-7.27548	-7.49055	-0.47014	-6.84485	-6.65105	-6.5699
sgTGGT1_202380_9	-7.04461	-10.8589	-9.32826	-9.31637	-7.70086	-5.81104	-7.8904	-8.10546	-0.582388	-7.02319	-6.82939	-6.59624
sgTGGT1_202390_1	-5.07586	-8.89014	-7.35951	-7.34762	-5.90335	-6.16554	-6.09289	-6.30796	-0.0229036	-2.02989	-0.684078	-5.07686
sgTGGT1_202390_10	-5.1364	-8.95068	-7.42005	-7.40816	-5.31839	-5.58058	-5.50793	-5.72299	-0.866069	-5.24078	-5.04698	-4.96583
sgTGGT1_202390_2	-7.09632	-10.9106	-9.37997	-9.36808	-7.67426	-7.93645	-7.86381	-8.07887	-1.55564	-0.807493	-6.3804	-6.29926
sgTGGT1_202390_3	1.8393	2.63101	1.86931	1.33577	2.47056	2.20395	2.80285	3.08349	0.40457	0.0823242	0.0364584	-0.213043
sgTGGT1_202390_4	0.205427	0.455123	1.50202	-7.89076	0.632843	0.0115725	0.750481	0.621717	-1.54414	-5.24078	-5.04698	-4.96583
sgTGGT1_202390_5	-4.96894	-8.78322	-7.25259	-7.2407	-5.78405	-6.04624	-5.97359	-6.18866	-1.48525	-5.18189	-4.98808	-4.90694
sgTGGT1_202390_6	-5.3129	-9.12718	-7.59655	-7.58466	-0.156536	-0.471193	-2.06597	-2.66806	-0.889637	-5.35181	-5.15801	-5.07686
sgTGGT1_202390_7	-3.65255	-10.2038	-8.67317	-8.66128	-7.03459	-7.29678	-7.22414	-7.4392	1.0052	2.20315	-0.0540814	2.12353
sgTGGT1_202390_8	-5.64702	-9.4613	-7.77866	-7.91877	-6.07582	-6.33801	-6.26536	-6.48042	-2.61453	-5.98924	-5.79544	-5.71429
sgTGGT1_202390_9	-6.65738	-10.4717	-8.94103	-8.92914	2.86484	2.88649	2.23981	2.71774	0.630562	-0.98745	-1.22974	-0.127539
sgTGGT1_202400_1	-4.88909	-8.70337	-7.17274	-7.16085	-5.70743	-3.81762	-5.89697	-6.11204	-1.74577	-5.12049	-4.92668	-4.84554
sgTGGT1_202400_10	-4.99097	-8.80525	-7.27462	-7.26273	-5.65399	-5.91618	-5.84353	-6.0586	1.71968	2.58327	4.10828	3.55364
sgTGGT1_202400_2	2.22824	2.29579	2.3977	5.11547	1.04523	1.25416	1.54335	1.12799	0.426476	2.17225	1.97459	1.74373
sgTGGT1_202400_3	-4.03404	-7.84832	-6.31769	-6.3058	N/A	N/A	N/A	N/A	-1.35972	-4.05636	-3.86255	-3.78141
sgTGGT1_202400_4	2.89644	2.29864	2.68851	1.93931	-7.12574	-5.65097	-7.31529	-7.53035	-0.900284	-1.197	-0.142594	-2.71054
sgTGGT1_202400_5	-5.92386	-9.73814	-8.20751	-8.19561	-6.35233	-6.46252	-6.54188	-6.75694	0.978086	0.375528	0.12503	1.8146
sgTGGT1_202400_6	-2.66082	-9.21207	-7.68144	-7.66955	3.55251	3.68374	3.48521	3.50918	0.136242	2.62282	1.42926	-0.700489
sgTGGT1_202400_7	-5.16574	-8.98002	-7.4494	-7.4375	-4.88027	-5.14246	-5.06981	-5.28487	-1.40664	-5.24078	-5.04698	-4.96583
sgTGGT1_202400_8	2.12378	1.81597	1.99085	1.51748	-2.31659	-7.25435	-1.35727	-2.29057	-0.202847	0.907866	1.42207	0.0128899
sgTGGT1_202400_9	2.62707	2.27162	2.15453	2.60981	-4.42942	-5.42857	-4.94089	-7.30796	0.211684	0.629078	0.105816	0.536295
sgTGGT1_202410_1	-0.657069	-8.08278	-6.55215	-6.54026	-4.51103	-4.77322	-4.70058	-4.91564	-4.39214	-4.76685	-4.57305	-4.4919
sgTGGT1_202410_10	-5.14625	-8.96053	-7.4299	-7.41801	-0.988191	-1.98735	-5.97359	-6.18866	0.292361	-4.98924	-4.79544	-4.71429
sgTGGT1_202410_2	-5.84139	-9.65567	-8.12504	-8.11315	-6.61257	-6.87476	-6.80211	-7.01718	-0.573685	-5.80638	-5.61257	-5.53143
sgTGGT1_202410_3	-6.80766	-10.4699	-9.09131	-9.07942	-7.37728	-7.48747	-7.56682	-7.78189	-1.30021	-7.16678	-6.97298	-6.89183
sgTGGT1_202410_4	-5.65393	-9.46822	-7.93759	-7.92569	0.0358309	0.456784	0.490956	1.13969	-0.70026	-0.776129	0.507874	0.589018
sgTGGT1_202410_5	1.00107	-3.87734	0.407203	-8.26818	1.26053	-0.279813	-0.383324	-0.326016	-0.900284	-4.76685	-1.87261	-3.90694
sgTGGT1_202410_6	-5.69477	-9.50905	-7.97842	-7.96653	0.894961	-0.204379	-1.0839	1.11998	-0.604083	0.035703	-5.82939	-4.01128
sgTGGT1_202410_7	-5.04461	-8.85889	-7.32826	-7.31637	-5.248	-5.51019	-5.43754	-5.65261	-0.119119	-5.35181	-5.15801	-5.07686
sgTGGT1_202410_8	N/A	N/A	N/A	N/A	-4.56993	-4.83212	-4.75947	-4.97453	N/A	N/A	N/A	N/A
sgTGGT1_202410_9	-6.4019	-10.2162	-8.68555	-8.67366	0.254693	0.0574584	0.558688	0.117857	-0.554056	-1.68055	1.22439	0.830026
sgTGGT1_202420_1	-4.82922	-8.6435	-7.11287	-7.10098	-5.48066	-5.74285	-5.6702	-5.88527	0.000180013	-4.76685	-4.57305	-4.4919
sgTGGT1_202420_10	-4.64702	-8.4613	-6.93067	-6.91877	-5.54078	-5.80297	-5.73032	-5.94539	-0.359716	-4.05636	-3.86255	-3.78141
sgTGGT1_202420_2	N/A	N/A	N/A	N/A	N/A	N/A	N/A	N/A	N/A	N/A	N/A	N/A
sgTGGT1_202420_3	-5.51643	-9.33071	-7.80008	-7.78819	-5.51103	-5.77322	-5.70058	-5.91564	0.332376	1.8497	1.79328	1.68801
sgTGGT1_202420_4	-4.85527	-9.82155	-5.81699	-8.27903	-6.61257	-6.87476	-6.80211	-7.01718	-4.43167	-5.80638	-5.61257	-5.53143
sgTGGT1_202420_5	-6.30413	-10.1184	-8.58778	-8.57589	-0.611513	-2.104	-1.52234	-0.992662	-0.61453	-6.57421	-6.3804	-6.29926
sgTGGT1_202420_6	-5.30413	-9.11841	-7.58778	-7.57589	-5.90335	-6.16554	-6.09289	-6.30796	-3.61453	-4.98924	-4.79544	-4.71429
sgTGGT1_202420_7	2.96234	2.87975	2.80905	0.506404	-6.05535	-6.31754	-6.2449	-6.45996	-0.292602	-4.98924	-4.79544	-4.71429
sgTGGT1_202420_8	-0.885175	-2.9545	-1.83625	-2.64504	-0.678909	-4.68833	-1.80833	-0.519165	-0.364231	-6.59693	-6.40312	-6.32198
sgTGGT1_202420_9	0.977158	0.886904	-0.553133	0.427865	-2.47451	-7.21063	-7.13798	-3.20104	-0.992731	-6.45491	-6.2611	-6.17996
sgTGGT1_202430_1	-6.08613	-9.90041	-8.36978	-8.35789	-6.48066	-6.74285	-6.6702	-6.88527	-0.987747	-5.68439	-5.49058	-5.40944
sgTGGT1_202430_10	-5.88321	-9.69749	-8.16686	-8.15497	2.72729	2.53893	2.31879	2.28076	-0.856085	-6.08878	-5.89497	-5.81383
sgTGGT1_202430_2	-5.92957	-9.74385	-8.21322	-8.20133	-6.49592	-6.75811	-6.68547	-6.90053	-1.51172	-6.05636	-5.86255	-5.78141
sgTGGT1_202430_3	-4.37284	-8.18712	-6.65649	-6.6446	-5.09599	-5.35818	-5.28554	-5.5006	-1.54414	-4.50382	-4.31001	-4.22887
sgTGGT1_202430_4	-4.9578	-8.77208	-7.24145	-7.22956	-5.54078	-5.80297	-5.73032	-5.94539	-0.696144	-5.24078	-5.04698	-4.96583
sgTGGT1_202430_5	-5.42231	-9.23659	-7.70596	-7.69407	-6.49592	-5.02115	-6.68547	-6.90053	-1.02957	0.901528	-5.5324	-5.45126
sgTGGT1_202430_6	0.197435	-2.91887	-2.22052	-1.89375	0.529003	0.397397	-0.615687	-0.401067	-0.325306	1.08941	1.82164	0.854688
sgTGGT1_202430_7	N/A	N/A	N/A	N/A	N/A	N/A	N/A	N/A	N/A	N/A	N/A	N/A
sgTGGT1_202430_8	N/A	N/A	N/A	N/A	N/A	N/A	N/A	N/A	N/A	N/A	N/A	N/A
sgTGGT1_202430_9	-5.38952	-9.0518	-7.67317	-7.66128	-5.3855	-5.64769	-5.57504	-5.79011	-1.80717	-4.76685	-4.57305	-4.4919
sgTGGT1_202440_1	-4.50116	-8.31545	-6.78482	-6.77292	-4.92607	-5.18826	-5.11561	-5.33068	-1.68164	-4.05636	-3.86255	-3.78141
sgTGGT1_202440_10	-6.02339	-9.83767	-8.30704	-8.29515	-6.88027	-7.14246	-7.06981	-7.28487	-1.93842	-6.12049	-5.92668	-5.84554
sgTGGT1_202440_2	-5.66082	-9.4751	-7.94447	-7.93258	-6.41792	-6.68011	-6.60747	-6.82253	-2.10974	-5.80638	-5.61257	-5.53143
sgTGGT1_202440_3	-5.65393	-9.46822	-7.93759	-7.92569	-5.68096	-5.94315	-5.8705	-6.08556	-2.07636	-6.15151	-5.95771	-5.87657
sgTGGT1_202440_4	-7.45833	-11.2726	-9.74198	-9.73009	-8.03459	-8.29678	-8.22414	-8.4392	-1.61014	-7.53944	-7.34564	-7.26449
sgTGGT1_202440_5	-4.51643	-8.33071	-6.80008	-6.78819	-5.59849	-5.86068	-5.78804	-6.0031	0.170105	-4.59693	-4.40312	-4.32198
sgTGGT1_202440_6	-5.43843	-9.25271	-7.72208	-7.71019	-5.68096	-5.94315	-5.8705	-6.08556	-1.57014	-5.40428	-5.21048	-5.12933
sgTGGT1_202440_7	-6.03933	-9.70161	-8.32298	-8.31109	-6.86858	-7.13077	-7.05813	-7.27319	-0.292602	-5.98924	-5.64344	-5.71429
sgTGGT1_202440_8	-5.46228	-9.27656	-7.74593	-7.73403	-6.31839	-6.58058	-6.50793	-6.72299	-0.222212	-5.24078	-5.04698	-4.96583
sgTGGT1_202440_9	1.65313	1.67871	1.78368	2.08181	-0.00414277	-0.722397	-0.49221	-0.572789	-0.601801	-6.51101	-7.46921	-7.38807
sgTGGT1_202445_1	-5.57593	-9.39021	-7.85958	-7.84769	-5.34392	-6.75811	-6.68547	-6.90053	1.41825	3.20571	4.39443	2.63131
sgTGGT1_202445_10	-5.53903	-9.35331	-7.67068	-7.81079	2.68707	3.1399	2.0317	2.92958	-0.222212	-5.64132	-5.44752	-5.36637
sgTGGT1_202445_2	-4.56129	-8.37557	-6.84494	-6.83304	2.09535	1.94278	2.37487	1.82825	0.929791	-0.676248	0.548583	0.397066
sgTGGT1_202445_3	-5.79207	-9.45434	-7.92371	-8.06382	3.16061	3.16178	3.0532	3.47596	0.828414	0.555077	-2.184	-0.240364
sgTGGT1_202445_4	-5.57593	-9.39021	-7.85958	-7.84769	-6.248	-6.51019	-6.43754	-6.65261	-0.179144	-0.444923	-1.29551	-0.407013
sgTGGT1_202445_5	-0.521008	-0.226384	-1.15139	-0.981669	-7.09599	-7.35818	-7.28554	-7.5006	0.209504	-1.9643	-2.21795	-5.74824
sgTGGT1_202445_6	3.44494	3.69531	3.66401	3.56489	-1.46709	-1.68197	-1.56352	-0.801307	3.09972	1.07078	2.77955	3.98864
sgTGGT1_202445_7	-2.37954	-8.93078	-7.40015	-7.38826	-5.75896	-6.02115	-5.9485	-6.16357	0.543322	0.442602	2.38115	-0.404439
sgTGGT1_202445_8	-6.76036	-10.5746	-9.04401	-9.03212	2.55699	2.83404	2.79269	2.46365	-0.785149	-2.65994	-1.5186	-0.147948
sgTGGT1_202445_9	2.59594	3.01388	2.78069	2.30238	3.50353	3.67871	3.7412	3.64754	1.75641	2.61227	1.78036	2.56274
sgTGGT1_202450_1	N/A	N/A	N/A	N/A	N/A	N/A	N/A	N/A	N/A	N/A	N/A	N/A
sgTGGT1_202450_10	2.5758	1.68734	0.939264	0.476983	0.565784	-0.481667	-0.96361	-1.37132	-1.30021	-5.84485	-5.65105	-5.5699
sgTGGT1_202450_2	-0.632142	-4.29442	-0.863326	-7.81079	-6.11589	-6.37808	-6.30544	-6.5205	-0.987747	-5.68439	-5.49058	-5.40944
sgTGGT1_202450_3	1.33818	0.463191	0.0465828	1.2556	-5.94844	-6.21063	-6.13798	-6.35305	-1.14421	-5.76685	-5.57305	-5.4919
sgTGGT1_202450_4	2.6191	1.38291	1.77796	2.60454	0.447224	-0.495688	-1.17065	0.00235185	1.03278	1.10105	1.08992	0.356095
sgTGGT1_202450_5	-2.00498	-3.53295	-3.37939	-2.41512	0.612643	-0.29929	0.30387	-0.121063	0.533165	-2.08382	-1.66175	-1.80888
sgTGGT1_202450_6	-0.449924	-2.18014	-1.2794	-8.51754	-4.01111	-2.55709	-7.16001	-7.37507	-0.0351269	-0.490011	-3.10356	-4.60738
sgTGGT1_202450_7	-4.63308	-8.44736	-6.91673	-6.90484	-5.75896	-3.28418	-5.9485	-6.16357	0.817316	0.14004	-1.25112	-4.3399
sgTGGT1_202450_8	-1.07997	-9.04626	-7.51563	-7.50374	-6.248	-6.51019	-6.43754	-6.65261	-0.892064	-5.72621	-5.5324	-5.45126
sgTGGT1_202450_9	-6.61546	-10.4297	-8.89911	-8.88722	-6.99216	-7.10235	-7.1817	-7.39677	-0.726255	-6.88233	-6.68852	-6.60738
sgTGGT1_202460_1	0.697427	-0.256936	-0.531083	-1.4488	-6.59849	-6.86068	-6.78804	-7.0031	-1.57585	-2.96848	-5.92668	-5.84554
sgTGGT1_202460_10	-5.47796	-9.29224	-7.76161	-7.74972	-6.33546	-6.59765	-6.525	-6.74007	-4.43167	-5.80638	-5.61257	-5.53143
sgTGGT1_202460_2	-5.69477	-9.50905	-7.97842	-7.96653	-6.248	-6.51019	-6.43754	-6.65261	-1.95918	-6.24078	-6.04698	-5.96583
sgTGGT1_202460_3	-5.37284	-9.18712	-7.65649	-7.6446	-5.65399	-5.91618	-5.84353	-6.0586	-1.37422	-4.91885	-4.72505	-4.64391
sgTGGT1_202460_4	-6.01266	-9.82695	-8.29632	-8.28442	-6.89185	-7.15404	-7.0814	-7.29646	-0.222212	-6.15151	-5.95771	-5.87657
sgTGGT1_202460_5	-5.57593	-9.39021	-7.85958	-7.84769	-2.4115	-5.99561	-5.77097	-3.98603	-0.406637	-5.24078	-5.04698	-4.96583
sgTGGT1_202460_6	-5.85347	-9.66775	-8.13712	-8.12523	-6.69425	-6.95644	-6.8838	-7.09886	-0.694281	-6.02319	-5.82939	-5.74824
sgTGGT1_202460_7	-5.16574	-8.98002	-7.4494	-7.4375	-5.13552	-5.39771	-5.32507	-5.54013	-4.61453	-4.98924	-4.64344	-4.71429
sgTGGT1_202460_8	-7.12897	-10.7912	-9.41262	-9.40073	-7.66754	-7.92973	-7.85708	-8.07214	-1.57731	-7.37829	-7.18448	-7.10334
sgTGGT1_202460_9	-5.47014	-9.28442	-7.75379	-7.7419	-5.78405	-6.04624	-5.97359	-6.18866	-1.50761	-5.88233	-5.68852	-5.45538
sgTGGT1_202470_1	-4.86544	-8.67972	-7.14909	-7.1372	-5.28362	-5.54581	-5.47317	-5.68823	-1.73679	-4.91885	-4.72505	-4.64391
sgTGGT1_202470_10	-4.57593	-8.39021	-6.85958	-6.84769	-5.28362	-5.54581	-5.47317	-5.68823	-0.63725	-4.59693	-4.40312	-4.32198
sgTGGT1_202470_2	-5.44642	-9.2607	-7.73007	-7.71818	-6.36901	-6.6312	-6.55856	-6.77362	-2.09668	-5.64132	-5.29551	-5.36637
sgTGGT1_202470_3	-2.85347	-9.40471	-4.26265	-7.86219	-5.97046	-6.23265	-6.16001	-6.37507	-0.715252	-3.37092	0.767741	-1.61055
sgTGGT1_202470_4	N/A	N/A	N/A	N/A	-4.97046	-5.23265	-5.16001	-5.37507	N/A	N/A	N/A	N/A
sgTGGT1_202470_5	-7.97586	-11.7901	-10.2595	-10.2476	-2.75005	-4.6527	-4.76062	-8.88258	-0.956138	-3.66124	-1.32608	-1.74583
sgTGGT1_202470_6	-6.28197	-10.0962	-8.56562	-8.55373	-6.85681	-7.119	-7.04635	-7.26141	-1.34251	-6.24078	-6.04698	-3.22887
sgTGGT1_202470_7	-5.15603	-8.97031	-7.43968	-7.42779	-6.33546	-6.59765	-6.525	-6.74007	-0.463221	-5.29737	-5.10356	-5.02242
sgTGGT1_202470_8	-7.31944	-11.1337	-9.60309	-9.5912	-7.08695	-7.50114	-7.4285	-7.64356	-1.24211	-7.78675	-7.59295	-7.3598
sgTGGT1_202470_9	-5.12648	-8.94077	-7.41014	-7.39824	-5.80871	-6.0709	-5.99826	-6.21332	0.940059	-4.98924	-4.79544	-4.71429
sgTGGT1_202480_1	-4.07586	-7.89014	-6.35951	-6.34762	N/A	N/A	N/A	N/A	N/A	N/A	N/A	N/A
sgTGGT1_202480_10	1.77299	0.0337569	1.91658	-7.33728	2.29632	1.68134	1.21696	0.884062	-1.35972	-5.05636	-4.86255	-4.78141
sgTGGT1_202480_2	-6.41825	-10.2325	-8.7019	-8.69001	-7.174	-7.43619	-7.36354	-7.5786	-1.68788	-6.45491	-6.2611	-6.17996
sgTGGT1_202480_3	-4.90077	-8.71505	-7.18442	-7.17253	-5.59849	-5.86068	-5.78804	-6.0031	-1.72471	-4.68439	-4.49058	-4.40944
sgTGGT1_202480_4	-5.72794	-9.54222	-8.01159	-7.99969	-5.92607	-6.18826	-6.11561	-6.33068	-1.95918	-5.50382	-5.31001	-5.22887
sgTGGT1_202480_5	-5.68129	-9.49557	-7.96494	-7.95304	-3.06685	-5.65097	-2.186	-3.47146	-0.179144	-1.24139	-5.44752	-1.21437
sgTGGT1_202480_6	1.40474	-1.26045	0.211283	0.4124	0.340105	-1.44565	0.341244	-0.0334762	-1.04164	-5.50382	-5.31001	-5.22887
sgTGGT1_202480_7	-4.12847	-6.06828	-1.12672	-8.1372	0.382053	-1.35818	0.451427	1.56241	-0.392137	-6.35181	-6.15801	-6.07686
sgTGGT1_202480_8	-5.88321	-9.69749	-8.16686	-8.15497	-1.67589	-2.72657	-2.306	-1.68457	-0.506005	-5.40428	-5.21048	-5.12933
sgTGGT1_202480_9	-7.01804	-10.8323	-9.30169	-9.2898	-7.75262	-8.01481	-7.94216	-8.15723	-1.18079	-7.28343	-7.08962	-7.00848
sgTGGT1_202490_1	N/A	N/A	N/A	N/A	0.917812	1.09619	1.03639	-0.709189	-0.444605	-4.40428	-4.21048	-4.12933
sgTGGT1_202490_10	0.0924462	-0.679899	-0.0633119	1.44562	-7.4018	-7.66399	-7.59135	-7.80641	-0.430321	-3.05158	-2.50985	-0.988136
sgTGGT1_202490_2	-4.87731	-8.69159	-7.16096	-7.14907	-3.25949	-5.99561	-5.92297	-6.13803	-3.02957	-4.98924	-4.79544	-4.71429
sgTGGT1_202490_3	-5.33889	-9.15317	-7.62254	-7.61065	-6.19286	-6.45505	-6.3824	-6.59746	-1.4446	-5.72621	-5.5324	-5.45126
sgTGGT1_202490_4	-5.77947	-9.59375	-8.06312	-8.05122	-6.49592	-6.75811	-6.68547	-6.90053	-0.127055	-6.05636	-5.86255	-5.78141
sgTGGT1_202490_5	-1.03046	-9.24467	-7.71404	-7.70215	-6.05535	-6.31754	-6.2449	-6.45996	-0.736786	-5.50382	-5.31001	-5.22887
sgTGGT1_202490_6	1.76342	-0.47957	-2.00022	0.498453	-6.21147	-6.47366	-6.40102	-6.61608	-2.02957	-5.40428	-5.21048	-5.12933
sgTGGT1_202490_7	-5.37284	-9.18712	-7.65649	-7.6446	-6.05535	-6.31754	-6.2449	-6.45996	1.27659	-0.324629	0.354603	-0.606073
sgTGGT1_202490_8	-5.62606	-9.44034	-7.90971	-7.89781	-6.248	-6.51019	-6.43754	-6.65261	-1.88518	-5.84485	-5.65105	-5.5699
sgTGGT1_202490_9	-6.60479	-10.4191	-8.88844	-8.87655	-7.33546	-7.59765	-7.525	-7.74007	-1.16974	-6.93678	-6.74297	-6.66183
sgTGGT1_202500_1	-6.14133	-9.95561	-8.42498	-8.41309	-6.75896	-7.02115	-6.9485	-7.16357	-0.292602	-5.98924	-5.79544	-5.71429
sgTGGT1_202500_10	-6.619	-10.4333	-8.90265	-8.89076	-3.43432	-7.50386	-7.58322	-7.79828	-1.74828	-6.76685	-6.57305	-6.4919
sgTGGT1_202500_2	-6.81385	-10.6281	-9.09751	-9.08561	-7.36901	-5.15727	-7.55856	-7.77362	-1.04818	-6.88233	-6.68852	-6.45538
sgTGGT1_202500_3	-6.0707	-9.88498	-8.35435	-8.34246	-6.73342	-6.99561	-6.92297	-7.13803	-0.106735	-6.50382	-6.31001	-6.22887
sgTGGT1_202500_4	-5.74748	-9.56176	-8.03113	-8.01923	-6.54078	-6.80297	-6.73032	-6.94539	-1.57014	-5.40428	-5.21048	-5.12933
sgTGGT1_202500_5	-5.53903	-9.35331	-7.82268	-7.81079	-6.66754	-6.92973	-6.85708	-7.07214	-1.00648	-5.55112	-5.35732	-5.27617
sgTGGT1_202500_6	-6.38537	-10.1996	-8.66902	-8.65713	-7.01247	-7.42666	-7.35402	-7.56908	-0.773228	-6.57421	-6.3804	-6.29926
sgTGGT1_202500_7	-5.79207	-9.60635	-8.07572	-8.06382	-6.28362	-4.80885	-6.47317	-6.68823	-2.8467	-5.80638	-5.61257	-5.53143
sgTGGT1_202500_8	-6.34746	-10.1617	-8.63111	-8.61921	-6.59849	-6.86068	-6.78804	-7.0031	-1.86607	-6.24078	-6.04698	-5.96583
sgTGGT1_202500_9	-7.41418	-11.0765	-9.69783	-9.68594	-8.05019	-8.31238	-8.23973	-8.4548	-0.932706	-7.35181	-7.15801	-7.07686
sgTGGT1_202510_1	-1.94838	-2.08459	-6.70596	-6.69407	-5.31839	-5.58058	-5.50793	-5.72299	2.02572	1.07864	3.80416	3.01985
sgTGGT1_202510_10	3.72875	3.73039	3.30597	1.52411	1.24883	0.992313	1.43693	1.25215	0.350366	-2.73033	-0.144203	0.245063
sgTGGT1_202510_2	-0.855563	-1.32967	-0.93758	-1.02604	1.76038	1.54871	1.00819	1.25601	-1.08324	-4.59873	-6.72685	-5.64571
sgTGGT1_202510_3	-4.28643	-8.10071	-6.57008	-6.55818	-4.83296	-5.09515	-5.0225	-5.23757	0.421644	-4.59693	-4.40312	-4.32198
sgTGGT1_202510_4	-0.0840792	-1.24811	1.23053	-7.67777	2.23578	1.85074	2.16398	2.22769	0.593363	0.888501	1.40881	-2.81383
sgTGGT1_202510_5	-6.89494	-10.7092	-9.17859	-9.1667	2.53965	2.25255	1.71062	1.83152	-1.1291	-6.67374	-6.63194	-6.5508
sgTGGT1_202510_6	N/A	N/A	N/A	N/A	N/A	N/A	N/A	N/A	-0.99982	-4.18189	-3.98808	-3.90694
sgTGGT1_202510_7	-7.39366	-11.2079	-9.67731	-9.66542	-7.66754	-6.77772	-7.85708	-8.07214	-1.05045	-7.03987	-6.84606	-6.76492
sgTGGT1_202510_8	-4.32162	-8.1359	-6.60527	-6.59337	-4.78405	-5.04624	-4.97359	-5.18866	-0.456678	-4.91885	-4.72505	-4.64391
sgTGGT1_202510_9	-4.76675	-8.58104	-7.05041	-7.03851	-4.92607	-5.18826	-5.11561	-5.33068	-2.54414	-4.91885	-4.72505	-4.64391
sgTGGT1_202520_1	3.00762	1.0465	0.847776	1.80403	-2.88259	-6.29678	-6.22414	-6.4392	-0.594181	-1.58243	-4.86255	-4.78141
sgTGGT1_202520_10	-5.44642	-9.2607	-7.73007	-7.71818	-6.03459	-6.29678	-6.22414	-6.4392	-1.1153	-5.29737	-5.10356	-5.02242
sgTGGT1_202520_2	-4.28643	-8.10071	-6.57008	-6.55818	-4.56993	-4.83212	-4.60747	0.306753	-0.122677	-4.40428	-4.21048	-4.12933
sgTGGT1_202520_3	-4.99097	-8.80525	-7.27462	-7.26273	-5.248	-4.35818	-5.43754	-5.65261	-1.16081	-5.12049	-4.92668	-4.84554
sgTGGT1_202520_4	-4.85347	-8.66775	-7.13712	-7.12523	-5.248	-5.51019	-5.43754	-5.65261	0.405819	-4.05636	-3.86255	-3.78141
sgTGGT1_202520_5	-4.1364	-7.95068	-6.42005	-6.40816	-5.09599	-5.35818	-5.28554	-5.5006	-1.50232	-4.68439	-4.49058	-4.40944
sgTGGT1_202520_6	-5.09835	-9.06464	-7.53401	-7.52212	-5.88027	-6.14246	-6.06981	-6.28487	-1.17914	-5.64132	-5.44752	-5.36637
sgTGGT1_202520_7	-6.10139	-9.91567	-8.38504	-8.37315	-6.69425	-4.21948	-6.8838	-7.09886	1.013	0.255517	1.04656	-0.545483
sgTGGT1_202520_8	-5.65393	-9.46822	-7.93759	-7.92569	0.315571	0.378782	-0.856695	-1.17867	0.895969	-1.34304	-5.76067	-1.06809
sgTGGT1_202520_9	-4.99097	-8.80525	-7.27462	-7.26273	N/A	N/A	N/A	N/A	-0.222212	-4.98924	-4.79544	-4.71429
sgTGGT1_202530_1	N/A	N/A	N/A	N/A	N/A	N/A	N/A	N/A	N/A	N/A	N/A	N/A
sgTGGT1_202530_10	N/A	N/A	N/A	N/A	N/A	N/A	N/A	N/A	N/A	N/A	N/A	N/A
sgTGGT1_202530_2	-5.54649	-9.36077	-7.83014	-7.81825	-6.248	-6.51019	-6.43754	-6.65261	-0.428663	-5.50382	-5.31001	-5.22887
sgTGGT1_202530_3	-5.17539	-8.98968	-7.45905	-7.44715	0.196787	-4.68011	-4.60747	-5.97453	0.0578955	-5.40428	-5.21048	-5.12933
sgTGGT1_202530_4	-6.92672	-10.741	-9.05836	-9.19847	-6.68696	-6.94915	-8.0285	-8.24357	-1.40508	-6.98924	-6.79544	-6.71429
sgTGGT1_202530_5	N/A	N/A	N/A	N/A	N/A	N/A	N/A	N/A	N/A	N/A	N/A	N/A
sgTGGT1_202530_6	-6.47796	-10.2922	-8.76161	-8.74972	-6.66754	-4.45579	-6.85708	-7.07214	-0.876716	-7.00632	-6.81251	-6.73137
sgTGGT1_202530_7	-6.03933	-9.85361	-8.32298	-8.31109	-6.58428	-6.84647	-6.77382	-6.98889	-0.995937	-6.32485	-6.13104	-5.89789
sgTGGT1_202530_8	N/A	N/A	N/A	N/A	N/A	N/A	N/A	N/A	N/A	N/A	N/A	N/A
sgTGGT1_202530_9	-7.22735	-11.0416	-9.511	-9.49911	-7.46523	-7.57541	-7.65477	-7.86984	-1.27807	-6.7487	-6.7069	-6.62576
sgTGGT1_202540_1	-5.35597	-9.17025	-7.63962	-7.62773	0.0739307	-6.51019	-2.11561	-1.59371	-1.56617	-5.64132	-5.44752	-5.36637
sgTGGT1_202540_10	-3.16961	-5.17654	-6.60527	-6.44137	-4.68096	-4.94315	-4.8705	-5.08556	-1.02957	-4.40428	-4.21048	-4.12933
sgTGGT1_202540_2	N/A	N/A	N/A	N/A	-4.56993	-4.83212	-4.75947	-4.97453	-4.46168	-4.68439	-4.49058	-4.40944
sgTGGT1_202540_3	-1.78238	-5.25271	-4.59655	-9.90659	1.10417	-1.1552	-0.00573561	0.161816	0.206321	-2.97664	-7.4584	-7.37726
sgTGGT1_202540_4	-6.65048	-10.4648	-8.93413	-8.92224	-6.02199	-7.28418	-7.36354	-7.5786	-0.817822	-2.21046	-0.753619	-6.40944
sgTGGT1_202540_5	N/A	N/A	N/A	N/A	N/A	N/A	N/A	N/A	-1.07021	-4.76685	-4.57305	-4.4919
sgTGGT1_202540_6	N/A	N/A	N/A	N/A	-4.78405	-5.04624	-4.97359	-5.18866	N/A	N/A	N/A	N/A
sgTGGT1_202540_7	-5.55391	-9.36819	-7.83756	-7.82567	-2.8736	-6.09515	-6.0225	-6.23757	0.674694	-5.45491	-5.2611	-5.17996
sgTGGT1_202540_8	-1.56276	-3.76233	-7.99841	-7.98652	-0.81254	-4.69922	-0.626575	-1.90304	-1.74946	-6.21164	-6.01783	-5.93669
sgTGGT1_202540_9	-4.47014	-8.28442	-6.75379	-6.7419	-4.56993	-4.83212	-4.75947	-4.97453	-0.681644	-4.05636	-3.86255	-3.78141
sgTGGT1_202550_1	-5.71476	-9.52904	-7.99841	-7.98652	-6.35233	-6.61452	-6.54188	-6.75694	-0.47014	-5.84485	-5.65105	-5.5699
sgTGGT1_202550_10	-0.147865	-0.840584	-0.141649	0.0555749	-7.69425	-7.95644	-7.8838	-8.09886	0.611326	-0.799588	-2.72917	0.17398
sgTGGT1_202550_2	0.00903021	-2.58286	-1.14077	-7.58466	-2.45589	-6.45505	-6.3824	-6.59746	-0.521773	0.555077	0.938706	-5.16997
sgTGGT1_202550_3	-6.23198	-10.0463	-8.51563	-8.50374	0.457749	-0.594987	-0.356755	-0.797111	0.263214	-3.12942	-4.15801	-5.66183
sgTGGT1_202550_4	-5.41418	-9.22846	-7.69783	-7.68594	-5.70743	-5.96962	-5.89697	-6.11204	-0.0522874	-5.18189	-4.98808	-4.90694
sgTGGT1_202550_5	-1.6122	-8.90041	-7.36978	-7.35789	-5.75896	-6.02115	-5.9485	-6.16357	-2.54414	-4.91885	-4.72505	-4.64391
sgTGGT1_202550_6	-4.0551	-7.86938	-6.33875	-6.32686	-4.3855	-4.64769	-4.57504	-4.79011	-0.570136	-1.44492	-4.21048	-0.169974
sgTGGT1_202550_7	-5.80456	-9.46683	-8.08821	-8.07632	2.80622	2.93188	1.97194	2.79838	-1.63725	-6.18189	-5.98808	-5.90694
sgTGGT1_202550_8	-2.23936	-9.37557	-7.84494	2.95468	-6.09599	-6.35818	-6.28554	-6.5006	0.989292	-1.8855	-4.65105	1.16706
sgTGGT1_202550_9	-0.32182	-1.98835	-1.90286	-8.41801	-0.606339	-1.27188	-1.72717	-0.654253	-0.173303	-0.0934505	-1.06471	0.0805693
sgTGGT1_202568_1	-5.85947	-9.67375	-8.14312	-8.13122	-6.61257	-6.87476	-6.80211	-7.01718	-0.987747	-6.26935	-6.07555	-5.9944
sgTGGT1_202568_10	-6.32162	-10.1359	-8.60527	-8.59337	-6.70743	-6.96962	-6.89697	-7.11204	-1.24969	-6.32485	-6.13104	-6.0499
sgTGGT1_202568_2	-6.18975	-10.004	-8.4734	-8.46151	-7.09599	-7.35818	-7.28554	-7.5006	-1.1942	-6.26935	-6.07555	-5.9944
sgTGGT1_202568_3	-5.32162	-9.1359	-7.60527	-7.59337	-5.78405	-6.04624	-5.97359	-6.18866	-0.521773	-4.59693	-4.40312	-4.32198
sgTGGT1_202568_4	-5.68129	-9.49557	-7.96494	-7.95304	-5.99216	-6.25435	-6.1817	-6.39677	-0.222212	-5.59693	-5.40312	-5.32198
sgTGGT1_202568_5	-7.09378	-10.9081	-9.37743	-9.36554	-7.63343	-7.89562	-7.82297	-8.03804	-1.17782	-7.59693	-7.40312	-7.32198
sgTGGT1_202568_6	-5.87139	-9.68567	-8.15504	-8.14315	-6.26592	-6.52811	-6.45546	-6.67053	-2.80717	-5.98924	-5.79544	-5.71429
sgTGGT1_202568_7	-4.1945	-8.00878	-6.47815	-6.46626	-5.09599	-5.35818	-5.28554	-5.5006	-0.99982	-4.18189	-3.98808	-3.90694
sgTGGT1_202568_8	-4.92386	-8.73814	-7.20751	-7.19561	-5.09599	-5.35818	-5.28554	-5.5006	-1.22221	-4.59693	-4.40312	-4.32198
sgTGGT1_202568_9	-5.27749	-9.09177	-7.56114	-7.54925	-6.174	-6.43619	-6.36354	-6.5786	0.640284	-5.05636	-4.86255	-4.78141
sgTGGT1_202572_1	-5.3129	-9.12718	-7.59655	-7.58466	-5.97046	-6.23265	-6.16001	-6.37507	-0.444605	-5.40428	-5.21048	-5.12933
sgTGGT1_202572_10	-4.6745	-8.48878	-6.95815	-6.94626	0.0332887	0.870635	-0.893221	-5.65261	-0.762781	-4.59693	-4.40312	-4.32198
sgTGGT1_202572_2	-6.57957	-10.3939	-8.86322	-8.85133	-7.36901	-7.6312	-7.55856	-7.77362	-1.07782	-6.84485	-6.65105	-6.5699
sgTGGT1_202572_3	-6.0551	-9.86938	-8.33875	-8.32686	-6.15489	-6.41708	-6.34443	-6.5595	-0.807175	-5.98924	-5.79544	-5.71429
sgTGGT1_202572_4	-5.0551	-8.86938	-7.33875	-7.32686	-5.41792	-5.68011	-5.60747	-5.82253	-0.495231	-3.71794	0.382754	-0.940492
sgTGGT1_202572_5	-5.77947	-9.59375	-8.06312	-8.05122	-6.07582	-4.60104	-6.26536	-6.48042	0.296255	-5.80638	-5.61257	-5.53143
sgTGGT1_202572_6	-4.1945	-8.00878	-6.47815	-6.46626	-5.01353	-5.27572	-5.20308	-5.41814	-0.850244	-4.68439	-4.49058	-4.40944
sgTGGT1_202572_7	-6.81076	-10.625	-9.09441	-9.08252	-7.47296	-7.73515	-7.66251	-7.87757	-0.85543	-6.84485	-6.65105	-6.5699
sgTGGT1_202572_8	-5.89494	-9.70922	-8.17859	-8.1667	-6.61257	-6.87476	-6.80211	-7.01718	-1.02058	-5.91885	-5.72505	-5.64391
sgTGGT1_202572_9	-5.53903	-9.35331	-7.67068	-7.81079	-4.41792	-6.41708	-6.34443	-6.5595	-2.18157	-5.72621	-5.5324	-5.45126
sgTGGT1_202580_1	-5.30413	-9.11841	-7.58778	-7.57589	-3.97046	-5.96962	-5.89697	-6.11204	-1.1551	-4.98924	-4.79544	-4.71429
sgTGGT1_202580_10	1.76102	2.66567	1.95166	1.97338	-0.312085	-0.756478	-0.0444222	-0.389883	-0.515944	-5.84485	-5.65105	-5.4179
sgTGGT1_202580_2	0.00248736	-0.267473	1.49582	-8.00624	2.02035	1.43948	2.00217	1.71614	-0.911872	-4.08878	0.777451	-2.3544
sgTGGT1_202580_3	-4.51643	-8.33071	-6.80008	-6.78819	-2.84446	-5.58058	-5.50793	-5.72299	0.436751	-4.84485	-4.65105	-4.5699
sgTGGT1_202580_4	-5.98	-9.79428	-8.26365	-8.25176	-5.75896	-6.02115	-5.9485	-6.16357	-2.22221	-2.20391	-5.86255	-4.62941
sgTGGT1_202580_5	-6.00186	-9.81614	-8.28551	-8.27362	-6.33546	-6.59765	-6.525	-6.74007	1.56206	2.63308	1.33384	2.62357
sgTGGT1_202580_6	3.9074	4.16073	3.97881	2.1161	1.83362	1.46867	1.16135	1.03189	-0.970674	-5.98924	-5.79544	-5.71429
sgTGGT1_202580_7	0.585699	-0.310009	-0.733575	-7.19561	-5.88027	-6.14246	-6.06981	-6.28487	-2.16081	-5.12049	-4.92668	-4.84554
sgTGGT1_202580_8	-4.09632	-7.9106	-6.37997	-6.36808	-4.51103	-4.77322	-4.70058	-4.91564	-0.485247	-4.18189	-3.98808	-3.90694
sgTGGT1_202580_9	-4.9578	-8.77208	-7.24145	-7.22956	3.06402	3.42856	3.45019	3.48948	-0.283613	-5.18189	-4.98808	-4.90694
sgTGGT1_202590_1	-6.23659	-10.0509	-8.52025	-8.50835	2.23585	2.10351	1.82227	1.82381	-1.75273	-6.29737	-6.10356	-6.02242
sgTGGT1_202590_10	-4.92386	-8.73814	-7.20751	-7.19561	1.01443	-5.49569	-1.10111	1.38426	-0.222212	-4.18189	-3.98808	-3.90694
sgTGGT1_202590_2	-6.49732	-10.3116	-8.78097	-8.76908	-3.38456	-4.28418	-7.53347	-7.74853	-0.132575	-1.4084	0.00263837	-1.81152
sgTGGT1_202590_3	-4.25036	-8.06464	-6.53401	-6.52212	-4.56993	-4.83212	-4.75947	-4.97453	-0.0157615	-4.29737	-4.10356	-4.02242
sgTGGT1_202590_4	N/A	N/A	N/A	N/A	-4.44963	-4.71182	-4.63918	-4.85424	1.44521	2.5229	3.38252	2.91249
sgTGGT1_202590_5	-6.91236	-10.7266	-9.19601	-9.18412	0.583486	1.76076	1.77245	1.69907	-0.602816	-6.55345	-6.51165	-6.4305
sgTGGT1_202590_6	-5.17539	-8.98968	-7.45905	-7.44715	-6.03459	-6.29678	-6.22414	-6.4392	-1.9948	-5.95448	-5.76067	-5.67953
sgTGGT1_202590_7	-5.48573	-9.30002	-7.76939	-7.75749	-5.13552	-5.39771	-5.32507	-5.54013	-1.65106	-5.72621	-5.5324	-5.45126
sgTGGT1_202590_8	-1.89786	-6.54222	-7.18151	-8.32162	0.390993	1.1288	1.45688	0.892409	-0.222212	-6.15151	-5.95771	-5.87657
sgTGGT1_202590_9	1.00847	1.48705	2.11641	1.82958	0.0772897	-0.119312	-0.228664	-0.505655	0.245567	-2.41455	-5.95771	-5.87657
sgTGGT1_202600_1	-6.08613	-9.90041	-8.36978	-8.35789	-6.69425	-6.95644	-6.8838	-7.09886	1.52502	1.58902	1.84842	3.14851
sgTGGT1_202600_10	1.05904	1.37604	1.6261	1.92733	-6.03459	-6.29678	-6.22414	-6.4392	-2.85448	-1.39912	-5.20531	-1.80224
sgTGGT1_202600_2	0.338472	1.7429	-1.03737	0.474001	-4.41792	-5.68011	-7.34443	-4.60014	0.555395	-0.252278	0.0935299	1.12887
sgTGGT1_202600_3	3.77702	3.86626	3.87967	0.665633	1.85622	2.13025	2.2029	2.00145	-1.24775	-6.27781	-6.23601	-6.15487
sgTGGT1_202600_4	3.01987	3.31575	3.03893	0.889468	-2.9913	-4.57541	-6.65477	-6.86984	-0.222212	-6.02319	-5.82939	-5.74824
sgTGGT1_202600_5	2.30439	1.84124	1.21786	0.333689	-5.41792	-5.68011	-5.60747	-5.82253	-0.859642	-5.40428	-3.05847	-5.12933
sgTGGT1_202600_6	-3.99097	-7.80525	-6.27462	-6.26273	-4.73342	-4.99561	-4.92297	-5.13803	-1.41486	-4.59693	-4.40312	-4.32198
sgTGGT1_202600_7	-5.56129	-9.37557	-7.84494	-7.83304	-6.51103	-6.77322	-6.70058	-6.91564	-0.544141	-1.91885	-5.04698	-4.96583
sgTGGT1_202600_8	-3.99097	-7.80525	-6.27462	-6.26273	-4.62651	-4.8887	-4.81605	-5.03112	-1.09668	-4.05636	-3.86255	-3.78141
sgTGGT1_202600_9	-6.48961	-10.3039	-8.62126	-8.76137	2.66152	2.26902	2.77808	2.55058	0.904545	-1.20165	-3.28087	-5.78468
sgTGGT1_202610_1	-6.73448	-10.5488	-9.01813	-8.85423	0.970892	0.980346	0.699355	0.766878	-0.831022	-0.37566	-6.33386	-6.25271
sgTGGT1_202610_10	-0.805142	-1.45706	-0.743296	-9.63829	0.872776	1.14449	0.284015	1.10245	-0.322739	1.54464	1.46629	2.58902
sgTGGT1_202610_2	N/A	N/A	N/A	N/A	N/A	N/A	N/A	N/A	N/A	N/A	N/A	N/A
sgTGGT1_202610_3	-5.63308	-9.44736	-7.91673	-7.90484	-6.49592	-6.75811	-6.68547	-6.90053	-1.32175	-6.50382	-6.31001	-6.22887
sgTGGT1_202610_4	3.45309	3.93839	3.94143	2.71786	-7.81481	-8.077	-8.00436	-8.21942	0.925541	2.34413	2.41853	1.443
sgTGGT1_202610_5	-6.01804	-9.83232	-8.30169	-8.2898	-2.43118	-2.93438	-1.19188	-1.83579	1.3391	3.28764	2.54108	2.26689
sgTGGT1_202610_6	-1.04531	0.0311806	0.159326	-2.34404	-4.06685	-6.80297	-6.73032	-5.79338	0.272552	2.41306	0.859306	1.67437
sgTGGT1_202610_7	3.43117	4.34534	3.61679	2.59663	0.0508471	0.0632797	0.390923	0.2845	1.76851	3.35182	3.34153	3.66874
sgTGGT1_202610_8	-6.1215	-9.93578	-8.40515	-8.39326	1.6313	1.66503	1.59168	1.70079	0.502928	1.06965	0.719134	0.738878
sgTGGT1_202610_9	2.81924	2.6431	2.76765	1.67063	2.66938	3.02264	2.51947	3.22195	0.805268	1.66199	3.71022	1.85751
sgTGGT1_202620_1	-4.14035	-9.69159	-8.16096	-8.14907	2.11308	1.45715	1.68974	2.69516	2.31238	3.16805	1.34792	4.45681
sgTGGT1_202620_10	-5.18498	-8.99926	-7.46863	-7.45674	-0.197278	-0.831436	-1.2024	-0.476355	-1.09668	-5.05636	-4.86255	-4.78141
sgTGGT1_202620_2	-5.27749	-9.09177	-7.56114	-7.54925	-1.99646	-2.84361	-1.83237	-2.32306	2.61909	2.85886	2.80778	3.78034
sgTGGT1_202620_3	2.68559	2.42548	3.09068	1.24823	1.48485	1.46407	1.62546	0.712512	-0.625568	-4.80247	-0.149239	-3.2056
sgTGGT1_202620_4	1.09532	0.734123	0.435889	-2.72699	2.7686	2.31989	2.71145	2.93087	1.11277	1.19368	1.31736	1.3874
sgTGGT1_202620_5	1.06792	0.300949	-0.168421	-1.30337	-0.0807275	0.694557	0.364444	-0.0328233	0.666756	-0.19981	0.851975	0.467456
sgTGGT1_202620_6	2.0178	2.86513	2.69938	-0.0968123	0.709256	0.457559	0.856308	-0.471456	2.65113	3.5904	3.13645	2.94646
sgTGGT1_202620_7	-4.87731	-8.69159	-7.16096	-7.14907	1.1004	1.89335	1.97499	1.50582	-0.272838	-1.3029	-0.301744	-0.568524
sgTGGT1_202620_8	N/A	N/A	N/A	N/A	N/A	N/A	N/A	N/A	-3.22221	-4.59693	-4.40312	-4.32198
sgTGGT1_202620_9	1.66627	-2.36665	-0.710492	-6.75749	-5.28362	-5.54581	-5.47317	-5.68823	-4.02957	0.448162	-4.21048	-1.16997
sgTGGT1_202630_1	-5.81076	-9.62504	-8.09441	-8.08252	-6.48066	-6.74285	-6.6702	-6.88527	-0.329128	-5.40428	-5.21048	-5.12933
sgTGGT1_202630_10	-5.61191	-9.42619	-7.89556	-7.88367	-6.01353	-5.12372	-6.20308	-6.41814	-0.272838	-5.45491	-5.2611	-5.17996
sgTGGT1_202630_2	-5.97448	-9.78876	-8.25813	-8.24624	-6.64031	-5.16554	-6.82986	-7.04492	-0.0820348	-6.05963	-6.01783	-5.93669
sgTGGT1_202630_3	-5.46228	-9.27656	-7.74593	-7.73403	-5.78405	-6.04624	-5.97359	-6.18866	-2.18157	-5.72621	-5.5324	-5.45126
sgTGGT1_202630_4	-6.94093	-10.7552	-9.22458	-9.21269	-7.61956	-5.72974	-7.8091	-8.02416	-0.191186	-7.12049	-6.92668	-6.84554
sgTGGT1_202630_5	-4.77947	-8.59375	-7.06312	-7.05122	-5.44963	-5.71182	-5.63918	-5.85424	-1.93842	-5.12049	-4.92668	-4.84554
sgTGGT1_202630_6	-4.57593	-8.39021	-6.85958	-6.84769	-3.43703	-5.43619	-5.36354	-5.5786	-1.07021	-4.76685	-4.57305	-4.4919
sgTGGT1_202630_7	-6.25491	-10.0692	-8.53857	-8.52667	-6.78405	-6.89424	-6.97359	-7.18866	-1.37749	-6.21164	-6.01783	-5.93669
sgTGGT1_202630_8	-5.77312	-9.5874	-8.05678	-8.04488	-6.52598	-6.78817	-6.71553	-6.93059	-0.298161	-5.88233	-5.68852	-5.60738
sgTGGT1_202630_9	-5.28643	-9.10071	-7.57008	-7.55818	-5.68096	-5.94315	-5.8705	-6.08556	-1.04164	-5.50382	-5.31001	-5.22887
sgTGGT1_202640_1	-5.81694	-9.63122	-8.10059	-8.0887	-6.33546	-6.59765	-6.525	-6.74007	-0.70138	-6.12049	-5.92668	-5.84554
sgTGGT1_202640_10	-5.18498	-8.99926	-7.31663	-7.45674	-5.68096	-5.94315	-5.8705	-6.08556	-0.752727	-5.29737	-5.10356	-5.02242
sgTGGT1_202640_2	-4.96894	-8.78322	-7.25259	-7.2407	-5.80871	-6.0709	-5.99826	-6.21332	-0.807175	-5.50382	-5.31001	-5.22887
sgTGGT1_202640_3	N/A	N/A	N/A	N/A	-4.68096	-2.46922	-4.8705	-5.08556	-2.33769	-4.29737	-4.10356	-4.02242
sgTGGT1_202640_4	-5.45437	-9.26865	-7.73802	-7.72613	1.39586	1.91328	0.299424	3.11778	-0.506005	-5.40428	-5.21048	-4.97733
sgTGGT1_202640_5	-4.57593	-8.39021	-6.85958	-6.84769	-5.21147	-5.47366	-5.40102	-5.61608	N/A	N/A	N/A	N/A
sgTGGT1_202640_6	-6.30413	-10.1184	-8.43578	-8.57589	-0.274495	-7.04624	-2.29803	-4.2293	0.580342	-1.34763	-2.87003	-1.07268
sgTGGT1_202640_7	-4.03404	-7.84832	-6.31769	-6.3058	-4.3855	-4.64769	-4.57504	-4.79011	-0.347743	-4.18189	-3.98808	-3.90694
sgTGGT1_202640_8	-4.92386	-8.73814	-7.20751	-7.19561	-6.03459	-6.14478	-6.22414	-6.4392	-1.70764	-5.40428	-5.21048	-5.12933
sgTGGT1_202640_9	1.42782	-3.75324	-0.826685	-6.61065	-5.44963	-5.71182	-5.63918	-5.85424	-2.47014	-4.84485	-4.65105	-4.5699
sgTGGT1_202650_1	-3.92386	-8.89014	-7.35951	-7.34762	-3.09599	-5.83212	-5.75947	-5.97453	-0.881175	-5.50382	-5.31001	-5.22887
sgTGGT1_202650_10	N/A	N/A	N/A	N/A	N/A	N/A	N/A	N/A	N/A	N/A	N/A	N/A
sgTGGT1_202650_2	-6.03933	-9.85361	-8.32298	-8.31109	-6.75896	-6.86915	-6.9485	-7.16357	-1.19796	-6.47957	-6.28576	-6.20462
sgTGGT1_202650_3	-0.46482	-3.36483	-0.91753	-8.58902	-0.610567	-6.00204	-4.60747	-7.29646	-0.909055	-6.64132	-6.44752	-6.36637
sgTGGT1_202650_4	-1.1839	-9.67375	-3.13313	-8.13122	-6.41792	-2.28779	-6.75947	-6.97453	-3.50761	-5.88233	-5.68852	-5.60738
sgTGGT1_202650_5	-5.56129	-9.37557	-7.84494	-7.83304	-5.92607	-6.18826	-6.11561	-6.33068	-0.0909679	-5.98924	-5.79544	-5.71429
sgTGGT1_202650_6	-5.21336	-9.02764	-7.49701	-7.48512	-1.30014	-4.62122	-6.13354	-6.5006	-1.28933	-6.05636	-5.86255	-5.78141
sgTGGT1_202650_7	-4.82922	-8.6435	-7.11287	-7.10098	-4.78405	-5.04624	-4.97359	-5.18866	-0.309675	-4.68439	-4.49058	-4.40944
sgTGGT1_202650_8	-6.09123	-9.90551	-8.37488	-8.36299	-7.08594	-7.34813	-7.27548	-7.49055	-0.440853	-6.59693	-6.40312	-6.32198
sgTGGT1_202650_9	-4.1364	-7.95068	-6.42005	-6.40816	-4.62651	-4.8887	-4.81605	-5.03112	N/A	N/A	N/A	N/A
sgTGGT1_202680_1	-4.88909	-8.70337	-7.17274	-7.16085	-5.09599	-5.35818	-5.28554	-5.5006	-2.63725	-4.59693	-4.40312	-4.32198
sgTGGT1_202680_10	-5.1165	-8.93078	-7.40015	-7.38826	-5.31839	-5.58058	-5.50793	-5.72299	0.170105	-4.59693	-4.40312	-4.32198
sgTGGT1_202680_2	N/A	N/A	N/A	N/A	-4.3855	-4.64769	-4.57504	-4.79011	-1.01071	-4.84485	-4.65105	-4.5699
sgTGGT1_202680_3	-5.53154	-9.34582	-7.81519	-7.8033	-5.78405	-6.04624	-5.97359	-6.18866	-2.90671	-6.08878	-5.89497	-5.81383
sgTGGT1_202680_4	-6.56863	-10.3829	-8.85228	-8.84039	-7.35233	-7.61452	-7.54188	-7.75694	-0.820114	-6.40428	-6.21048	-6.12933
sgTGGT1_202680_5	-7.29309	-11.1074	-9.57674	-9.56485	-7.74625	-8.00844	-7.93579	-8.15086	-0.554288	-7.33839	-7.14459	-7.06344
sgTGGT1_202680_6	-5.16574	-8.98002	-7.4494	-7.4375	-5.70743	-5.96962	-5.89697	-6.11204	-0.859642	-5.40428	-5.21048	-5.12933
sgTGGT1_202680_7	N/A	N/A	N/A	N/A	N/A	N/A	N/A	N/A	N/A	N/A	N/A	N/A
sgTGGT1_202680_8	-6.5832	-10.3975	-8.86685	-8.85496	-6.60696	-7.02115	-6.9485	-7.16357	0.053422	-6.42982	-6.23601	-6.15487
sgTGGT1_202680_9	-6.80456	-10.6188	-9.08821	-9.07632	-7.59849	-7.86068	-7.78804	-8.0031	-1.67789	-7.18189	-6.98808	-6.90694
sgTGGT1_202690_1	-6.56863	-10.3829	-8.85228	-8.84039	-7.5334	-6.05862	-7.72294	-7.93801	-1.76063	-6.52766	-6.33386	-6.25271
sgTGGT1_202690_10	1.06937	0.212857	1.60884	-7.86219	-6.13552	-6.39771	-6.32507	-6.54013	0.145519	-5.55112	-5.35732	-5.27617
sgTGGT1_202690_2	-4.68804	-8.50232	-6.97169	-6.9598	3.64097	4.06994	4.2306	4.24012	-0.885177	-4.84485	-4.65105	-4.5699
sgTGGT1_202690_3	-4.70146	-8.51574	-6.98511	-6.97322	-5.31839	-5.58058	-5.50793	-5.72299	-0.433717	-5.05636	-4.86255	-4.78141
sgTGGT1_202690_4	-6.19924	-10.0135	-8.48289	-8.471	-7.06562	-7.32781	-7.25516	-7.47023	-1.37108	-6.26935	-6.07555	-5.9944
sgTGGT1_202690_5	-4.9578	-8.77208	-7.24145	-7.22956	-5.09599	-5.20618	-5.28554	-5.5006	-0.61453	-4.98924	-4.79544	-4.71429
sgTGGT1_202690_6	-7.01266	-10.8269	-9.29632	-9.28442	-5.16065	-8.1598	-8.08716	-8.30222	-1.02957	-7.21164	-6.86583	-6.93669
sgTGGT1_202690_7	-6.39366	-10.0559	-8.67731	-8.66542	-5.78405	-6.04624	-5.97359	-6.18866	-0.922652	-7.29737	-7.10356	-7.02242
sgTGGT1_202690_8	-4.63308	-8.44736	-6.91673	-6.90484	-5.59849	-5.86068	-5.78804	-6.0031	-1.80717	-4.18189	-3.98808	-3.90694
sgTGGT1_202690_9	-6.03933	-9.85361	-8.32298	-8.31109	-6.82089	-4.93107	-7.01043	-7.22549	-1.86991	-6.15151	-5.95771	-5.87657
sgTGGT1_202700_1	-5.56863	-9.38291	-7.85228	-7.84039	-6.3855	-6.64769	-6.57504	-6.79011	-0.222212	-5.64132	-5.44752	-5.36637
sgTGGT1_202700_10	-5.59043	-9.40471	-7.87408	-7.86219	-6.3855	-6.49569	-6.57504	-6.79011	-1.07021	-5.76685	-5.57305	-5.4919
sgTGGT1_202700_2	-5.2227	-9.03698	-7.50635	-7.49446	-5.75896	-6.02115	-5.9485	-6.16357	0.0615806	-5.12049	-4.92668	-4.84554
sgTGGT1_202700_3	-6.3812	-10.1955	-8.66485	-8.65296	-4.54666	-4.39381	-7.47317	-7.68823	-1.41125	-2.95588	-6.23601	-2.19551
sgTGGT1_202700_4	-4.2685	-8.08278	-6.55215	-6.54026	-4.51103	-4.77322	-4.70058	-4.91564	-0.600724	-4.29737	-4.10356	-4.02242
sgTGGT1_202700_5	-5.18498	-8.99926	-7.46863	-7.45674	-6.22985	-6.34004	-6.41939	-6.63446	-0.433717	-3.90435	-4.86255	-2.30748
sgTGGT1_202700_6	-4.1165	-7.93078	-6.40015	-6.38826	-5.13552	-5.39771	-5.32507	-5.54013	-0.304675	-4.76685	-4.57305	-4.4919
sgTGGT1_202700_7	-5.83532	-9.6496	-8.11897	-8.10708	-3.81846	-6.81762	-6.74497	-6.96003	-0.99982	-5.76685	-5.57305	-5.4919
sgTGGT1_202700_8	-6.02339	-9.83767	-8.30704	-8.29515	-6.88027	-7.14246	-7.06981	-7.28487	-0.374216	-1.76685	-5.72505	-3.4919
sgTGGT1_202700_9	-6.73121	-10.5455	-8.86286	-9.00297	1.54786	1.41368	1.15072	0.756688	1.90041	2.58957	3.04735	3.39939
sgTGGT1_202720_1	-4.15603	-7.97031	-6.43968	-6.42779	-5.13552	-5.39771	-5.32507	-5.54013	-1.70764	-4.40428	-4.21048	-4.12933
sgTGGT1_202720_10	-5.68129	-9.49557	-7.96494	-7.95304	-5.99216	-3.78042	-6.1817	-6.39677	-1.85448	-5.55112	-5.35732	-5.27617
sgTGGT1_202720_2	-4.42231	-8.23659	-6.70596	-6.69407	-4.92607	-5.18826	-5.11561	-5.33068	-1.90028	-4.59693	-4.40312	-4.32198
sgTGGT1_202720_3	-6.44243	-10.2567	-8.72608	-8.71419	-7.21147	-7.47366	-7.40102	-7.61608	-1.22221	-6.24078	-6.04698	-5.96583
sgTGGT1_202720_4	-5.00186	-8.81614	-7.28551	-7.27362	-5.83296	-6.09515	-6.0225	-6.23757	-1.42385	-5.12049	-4.92668	-4.84554
sgTGGT1_202720_5	N/A	N/A	N/A	N/A	N/A	N/A	N/A	N/A	N/A	N/A	N/A	N/A
sgTGGT1_202720_6	-6.05667	-10.023	-8.49232	-8.48043	-6.95949	-7.22168	-7.14904	-7.3641	-2.14278	-6.32485	-6.13104	-6.0499
sgTGGT1_202720_7	-7.34318	-11.1575	-9.62683	-9.61494	-8.12574	-8.38793	-8.31529	-8.53035	0.14457	-7.42982	-7.23601	-7.15487
sgTGGT1_202720_8	-6.47405	-10.1363	-8.7577	-8.74581	-7.08594	-7.34813	-7.27548	-7.49055	-1.09668	-6.64132	-6.44752	-6.36637
sgTGGT1_202720_9	-6.31726	-10.1315	-8.60091	-8.58902	0.754753	1.14949	1.30675	1.79633	-0.771551	-6.50382	-6.31001	-6.22887
sgTGGT1_202730_1	-5.04461	-8.85889	-7.32826	-7.31637	-5.70743	-5.96962	-5.89697	-6.11204	-1.59145	-5.55112	-5.35732	-5.12417
sgTGGT1_202730_10	-4.53154	-8.34582	-6.81519	-6.8033	-2.06685	-5.80297	-5.73032	-5.94539	-0.222212	1.30231	1.11145	-0.0704385
sgTGGT1_202730_2	-4.63308	-8.44736	-6.91673	-6.90484	-5.28362	-4.39381	-5.47317	-5.68823	0.436751	-4.84485	-4.65105	-4.5699
sgTGGT1_202730_3	N/A	N/A	N/A	N/A	N/A	N/A	N/A	N/A	-1.80717	-4.18189	-3.98808	-3.90694
sgTGGT1_202730_4	-6.85347	-10.6677	-9.13712	-9.12523	-7.80871	-7.9189	-7.99826	-8.21332	-0.42291	-6.86371	-6.5179	-6.58876
sgTGGT1_202730_5	-5.44642	-9.2607	-7.73007	-7.71818	-6.33546	-6.59765	-6.525	-6.74007	0.167734	-5.45491	-5.2611	-5.17996
sgTGGT1_202730_6	-4.09632	-7.9106	-6.37997	-6.36808	-4.78405	-5.04624	-4.97359	-5.18866	-1.80717	-4.50382	-4.31001	-4.22887
sgTGGT1_202730_7	-4.90077	-8.71505	-7.18442	-7.17253	-5.70743	-5.96962	-5.89697	-6.11204	-0.222212	-5.05636	-4.86255	-4.78141
sgTGGT1_202730_8	N/A	N/A	N/A	N/A	N/A	N/A	N/A	N/A	N/A	N/A	N/A	N/A
sgTGGT1_202730_9	-5.88909	-9.70337	-8.17274	-8.16085	-6.80871	-5.9189	-6.99826	-7.21332	-0.324092	-6.05636	-5.86255	-5.78141
sgTGGT1_202735_1	1.61636	0.313258	1.43101	1.73868	-3.47451	-5.8887	-5.81605	-6.03112	-0.495231	-3.3029	-5.2611	-5.17996
sgTGGT1_202735_10	-6.24578	-10.0601	-8.52943	-8.51754	-6.61257	-6.87476	-6.80211	-7.01718	-1.06467	-6.29737	-6.10356	-6.02242
sgTGGT1_202735_2	-1.34916	-8.31545	-6.78482	-6.77292	-5.05535	-5.31754	-5.2449	-5.45996	-1.80717	-4.18189	-0.135641	-3.90694
sgTGGT1_202735_3	-6.67789	-10.3402	-8.96155	-8.94965	-7.248	-7.51019	-7.43754	-7.65261	-0.298834	-5.3029	-6.2611	-6.17996
sgTGGT1_202735_4	-6.04461	-9.85889	-8.32826	-8.31637	2.51224	2.30316	1.98718	2.10763	0.107095	-5.73033	-5.68852	-0.455376
sgTGGT1_202735_5	-5.96894	-9.78322	-8.25259	-8.2407	-3.81846	-4.49569	-6.16001	-6.37507	-0.31241	-5.64132	-5.44752	-5.36637
sgTGGT1_202735_6	-4.50116	-8.31545	-6.78482	-6.77292	-4.3855	-4.64769	-4.57504	-4.79011	N/A	N/A	N/A	N/A
sgTGGT1_202735_7	-0.805977	-10.7495	-4.36647	-9.20702	1.13944	-0.106334	-0.274697	-0.32241	1.3734	-0.116597	0.446853	0.0524182
sgTGGT1_202735_8	-6.88321	-10.6975	-9.16686	-9.15497	-1.02849	-2.13456	-1.85546	-0.402507	-1.49523	-3.49555	-2.30174	-6.17996
sgTGGT1_202735_9	N/A	N/A	N/A	N/A	N/A	N/A	N/A	N/A	N/A	N/A	N/A	N/A
sgTGGT1_202740_1	-4.92386	-8.73814	-7.20751	-7.19561	-4.73342	-4.99561	-4.92297	-5.13803	-1.35972	-5.05636	-4.86255	-4.78141
sgTGGT1_202740_10	-5.44642	-9.2607	-7.73007	-7.71818	-6.4018	-6.66399	-6.59135	-6.80641	-2.47014	-5.84485	-5.65105	-5.5699
sgTGGT1_202740_2	-5.47014	-9.28442	-7.75379	-7.7419	-0.43196	-4.60104	-4.52839	-2.00649	0.522531	-0.332448	-5.61257	2.33482
sgTGGT1_202740_3	-5.57593	-9.39021	-7.85958	-7.84769	-6.28362	-6.39381	-6.47317	-6.68823	-3.76653	-5.72621	-5.5324	-5.45126
sgTGGT1_202740_4	0.463282	-1.5873	-3.21139	-2.97322	2.05248	1.35606	1.78905	1.91408	0.806357	1.42955	1.87321	1.60121
sgTGGT1_202740_5	-5.02339	-8.83767	-7.30704	-7.29515	3.02825	3.41355	3.31908	3.15726	-0.681644	-5.05636	-4.86255	-4.78141
sgTGGT1_202740_6	-4.37284	-8.18712	-6.65649	-6.6446	-5.28362	-5.54581	-5.47317	-5.68823	-1.22221	-4.61485	-4.57305	-4.4919
sgTGGT1_202740_7	-4.17539	-7.98968	-6.45905	-6.44715	-4.62651	-4.8887	-4.81605	-5.03112	N/A	N/A	N/A	N/A
sgTGGT1_202740_8	-6.955	-10.7693	-9.08665	-9.22676	-0.418735	-0.691121	-1.25023	-0.783265	-0.160812	-1.09402	-3.55229	1.63439
sgTGGT1_202740_9	-4.30413	-8.11841	-6.58778	-6.57589	-4.83296	-5.09515	-5.0225	-5.23757	1.52321	-0.725031	-4.49058	2.45681
sgTGGT1_202750_1	-5.75393	-9.41621	-8.03758	-8.02569	-6.48066	-5.00588	-6.6702	-6.88527	1.50215	1.50725	-0.0197927	0.476389
sgTGGT1_202750_10	-5.78578	-9.60006	-8.06943	-8.05754	-6.48066	-6.74285	-6.6702	-6.88527	-1.29621	-5.91885	-5.72505	-5.64391
sgTGGT1_202750_2	-5.64702	-9.4613	-7.93067	-7.91877	-5.59849	-4.70868	-5.78804	-6.0031	-1.75273	-5.29737	-5.10356	-5.02242
sgTGGT1_202750_3	-5.80456	-9.61884	-8.08821	-8.07632	-6.76275	-7.17694	-7.1043	-7.31936	-0.665819	-5.68439	-5.49058	-5.40944
sgTGGT1_202750_4	-6.65048	-10.4648	-8.93413	-8.92224	-7.248	-7.51019	-7.43754	-7.65261	-2.83102	-6.52766	-6.33386	-6.25271
sgTGGT1_202750_5	-4.91236	-8.72664	-7.19601	-7.18412	-5.75896	-6.02115	-5.9485	-6.16357	-0.0966815	-5.05636	-4.86255	-4.78141
sgTGGT1_202750_6	-4.47014	-8.28442	-6.75379	-6.7419	-5.51103	-5.77322	-5.70058	-5.91564	-1.99982	-5.18189	-4.83608	-4.90694
sgTGGT1_202750_7	-5.53903	-9.35331	-7.82268	-7.81079	-5.75896	-6.02115	-5.9485	-6.16357	-1.99982	-6.18189	-5.98808	-5.90694
sgTGGT1_202750_8	-5.87139	-9.68567	-8.15504	-8.14315	-6.70743	-6.96962	-6.89697	-7.11204	-1.0562	-5.95448	-5.76067	-5.67953
sgTGGT1_202750_9	-5.61191	-9.42619	-7.89556	-7.88367	-6.13552	-6.39771	-6.32507	-6.54013	-2.33769	-5.29737	-4.95156	-5.02242
sgTGGT1_202760_1	-5.5832	-9.39748	-7.86685	-7.85496	-5.92607	-6.18826	-6.11561	-6.33068	-0.63725	-2.31939	-1.46262	-0.344004
sgTGGT1_202760_10	-1.23092	-2.27094	-2.72367	-1.8361	0.609262	0.542993	0.291801	0.0957201	-0.296851	-1.78515	-1.6865	-1.45008
sgTGGT1_202760_2	-5.16574	-8.98002	-7.4494	-7.4375	2.01948	0.24272	-1.66887	-0.103712	-1.99982	-5.18189	-4.98808	-4.90694
sgTGGT1_202760_3	N/A	N/A	N/A	N/A	N/A	N/A	N/A	N/A	1.90332	2.50504	1.61138	2.67437
sgTGGT1_202760_4	-5.3129	-9.12718	-7.59655	-7.58466	-0.0695221	-5.94315	-3.39657	-6.08556	-1.34774	-5.18189	-4.98808	-4.90694
sgTGGT1_202760_5	0.888954	-0.810897	0.612092	-8.11073	-6.3855	-6.64769	-6.57504	-6.79011	-1.07021	-6.08878	-5.89497	-5.81383
sgTGGT1_202760_6	0.108965	-1.86759	-0.136818	-7.86939	1.022	1.04037	0.738846	-0.114544	-0.39909	0.0640908	0.829802	-1.06306
sgTGGT1_202760_7	-5.43039	-9.24467	-7.71404	-7.70215	3.28663	2.93241	2.22127	1.73422	0.514753	1.51855	-0.514153	0.989224
sgTGGT1_202760_8	-4.81694	-8.63122	-7.10059	-7.0887	-5.54078	-5.80297	-3.57832	-5.94539	-1.73679	-4.91885	-4.72505	-4.64391
sgTGGT1_202760_9	-5.45437	-9.26865	-7.73802	-7.72613	1.57483	2.34435	0.285749	1.89431	1.34072	1.75386	1.37691	2.05709
sgTGGT1_202770_1	-4.28643	-8.10071	-6.57008	-6.55818	-4.92607	-5.18826	-5.11561	-5.33068	-1.02957	-4.98924	-4.79544	-4.71429
sgTGGT1_202770_10	-0.0395387	-3.10938	0.827876	-8.73009	0.415905	-0.543216	0.779753	-0.897938	0.156299	-6.50382	-6.31001	-6.22887
sgTGGT1_202770_2	-5.99097	-9.80525	-8.27462	-8.26273	-4.77407	-6.77322	-6.70058	-6.91564	-1.25616	-6.02319	-5.82939	-5.74824
sgTGGT1_202770_3	-6.81076	-10.625	-9.09441	-9.08252	1.73401	1.60795	2.78068	0.972897	-0.129103	-6.50382	-6.31001	-6.22887
sgTGGT1_202770_4	-5.2412	-9.05548	-7.52485	-7.51296	-6.3855	-6.64769	-6.57504	-6.79011	-1.71698	-5.55112	-5.35732	-5.27617
sgTGGT1_202770_5	-5.56863	-9.38291	-7.85228	-7.84039	-6.74625	-7.00844	-6.93579	-7.15086	-1.69614	-6.24078	-6.04698	-5.96583
sgTGGT1_202770_6	-6.52022	-10.3345	-8.80387	-8.79198	-7.41792	-7.68011	-7.60747	-7.82253	-1.04938	-6.37829	-6.18448	-5.95133
sgTGGT1_202770_7	-5.65393	-9.46822	-7.93759	-7.92569	-6.84493	-7.10712	-7.03448	-7.24954	-0.524775	-5.80638	-5.61257	-5.53143
sgTGGT1_202770_8	-5.45437	-9.26865	-7.73802	-7.72613	-6.03459	-6.29678	-6.22414	-6.4392	-0.807175	-4.98924	-4.79544	-4.71429
sgTGGT1_202770_9	-5.33028	-9.14456	-7.61393	-7.60204	1.45396	1.20855	1.11335	-0.239216	-1.42385	-5.12049	-4.92668	-4.84554
sgTGGT1_202780_1	3.7444	3.50728	3.15804	2.7264	3.16704	2.92722	2.83548	3.02296	N/A	N/A	N/A	N/A
sgTGGT1_202780_10	-5.35597	-9.17025	-7.63962	-7.62773	-6.05535	-6.31754	-6.2449	-6.45996	-0.521773	-5.59693	-5.40312	-5.32198
sgTGGT1_202780_2	N/A	N/A	N/A	N/A	N/A	N/A	N/A	N/A	N/A	N/A	N/A	N/A
sgTGGT1_202780_3	-5.46228	-9.27656	-7.74593	-7.73403	-3.55543	-5.96962	-5.89697	-2.5006	-0.721783	-2.80247	-5.76067	-5.67953
sgTGGT1_202780_4	-4.76675	-8.58104	-7.05041	-7.03851	4.00184	3.96884	4.4834	4.56305	-1.75827	-5.45491	-5.2611	-5.17996
sgTGGT1_202780_5	-3.15851	-4.34476	-4.37803	-9.0417	-7.16447	-3.1872	-3.39466	-2.37268	-0.817822	-6.68439	-6.49058	-6.40944
sgTGGT1_202780_6	-0.851906	-2.69573	-0.983066	-2.97557	-0.204958	-1.1215	-0.50203	-1.08704	-0.369054	-0.680301	-6.79028	-2.2497
sgTGGT1_202780_7	-5.42231	-9.23659	-7.70596	-7.69407	-3.15654	-2.52564	-2.24654	-2.56114	1.08899	1.20958	1.2794	2.20442
sgTGGT1_202780_8	-6.22735	-10.0416	-8.511	-8.49911	-0.852069	-1.28418	0.0614809	-0.535831	-0.885177	1.73341	1.70389	0.0415299
sgTGGT1_202780_9	-4.30413	-8.11841	-6.58778	-6.57589	N/A	N/A	N/A	N/A	1.46584	2.725	2.97127	2.64879
sgTGGT1_202790_1	-6.06552	-9.8798	-8.34917	-8.33728	0.0309178	-0.157271	0.869571	0.691265	0.350973	-5.95448	-0.60867	-5.67953
sgTGGT1_202790_10	-3.66494	-1.79974	-4.77866	-8.0887	-6.11589	-4.22608	-6.30544	-6.5205	-0.61453	-4.98924	-4.79544	-0.240364
sgTGGT1_202790_2	-6.6745	-10.4888	-8.95815	-8.94626	-5.74369	-6.59084	-5.5182	-2.11855	-0.987747	-6.68439	-6.49058	-6.40944
sgTGGT1_202790_3	-5.35597	-9.17025	-7.63962	-7.62773	-5.90335	-6.16554	-6.09289	-6.30796	-0.843701	-4.91885	-4.72505	-4.64391
sgTGGT1_202790_4	0.633065	0.180309	-1.45168	0.303718	-2.20033	-7.19949	-7.12684	-1.94197	0.923866	0.209302	-1.72242	1.00781
sgTGGT1_202790_5	-4.42231	-8.23659	-6.70596	-6.69407	-1.20033	-5.61452	-5.54188	-5.75694	1.28029	1.29204	-2.09912	0.704495
sgTGGT1_202790_6	-5.90077	-9.71505	-8.18442	-8.17253	-4.77407	-6.77322	-6.70058	-6.91564	-1.56325	-1.23342	-2.03961	-0.89434
sgTGGT1_202790_7	1.88555	0.792802	0.517627	3.91977	-6.174	-6.43619	-6.36354	-6.5786	0.0187957	-0.349766	-1.62309	0.846328
sgTGGT1_202790_8	-4.47014	-8.28442	-6.75379	-6.7419	-5.13552	-5.39771	-5.32507	-5.54013	-1.1153	-4.29737	-4.10356	-4.02242
sgTGGT1_202790_9	-5.32162	-9.1359	-7.60527	-7.59337	-1.51657	-2.77876	-6.55856	-6.62162	1.03717	-0.631336	-0.836081	1.37059
sgTGGT1_202800_1	-5.00186	-8.81614	-7.28551	-7.27362	-4.29763	-5.71182	-5.63918	-5.85424	-1.86607	-5.24078	-5.04698	-4.96583
sgTGGT1_202800_10	-5.12648	-8.94077	-7.41014	-7.39824	-5.73342	-5.99561	-5.92297	-6.13803	-0.762781	-5.59693	-5.40312	-5.32198
sgTGGT1_202800_2	N/A	N/A	N/A	N/A	N/A	N/A	N/A	N/A	-0.511719	-4.05636	-3.86255	-3.78141
sgTGGT1_202800_3	-5.27749	-9.09177	-7.56114	-7.54925	-5.85681	-5.96699	-6.04635	-6.26141	-1.18745	-5.95448	-5.76067	-5.67953
sgTGGT1_202800_4	-5.90077	-9.71505	-8.18442	-8.17253	-6.35233	-6.61452	-6.54188	-6.75694	0.663617	-1.88102	-5.92668	-5.69354
sgTGGT1_202800_5	N/A	N/A	N/A	N/A	-4.3855	-4.64769	-4.57504	-4.79011	-1.33769	-4.29737	-4.10356	-4.02242
sgTGGT1_202800_6	3.11065	2.7731	2.93939	1.6437	-5.59849	-5.86068	-5.78804	-6.0031	-2.02957	-5.72621	-5.5324	-5.45126
sgTGGT1_202800_7	-4.77947	-8.59375	-7.06312	-7.05122	-5.21147	-5.47366	-5.40102	-5.61608	-1.86607	-5.24078	-5.04698	-4.96583
sgTGGT1_202800_8	-5.48107	-9.44736	-7.91673	-7.90484	-5.90335	-6.16554	-6.09289	-6.30796	-1.6917	-5.76685	-5.57305	-5.4919
sgTGGT1_202800_9	-4.23198	-8.04626	-6.51563	-6.50374	-5.248	-5.51019	-5.43754	-5.65261	-0.33769	-4.29737	-4.10356	-4.02242
sgTGGT1_202810_1	N/A	N/A	N/A	N/A	N/A	N/A	N/A	N/A	N/A	N/A	N/A	N/A
sgTGGT1_202810_10	-7.79832	-11.4606	-10.082	-10.0701	-8.51853	-8.78072	-8.70807	-8.92313	-0.966374	-7.66302	-7.31721	-7.38807
sgTGGT1_202810_2	-4.17539	-7.98968	-6.45905	-6.44715	N/A	N/A	N/A	N/A	0.0257151	-4.59693	-4.40312	-4.32198
sgTGGT1_202810_3	-4.57593	-8.39021	-6.85958	-6.84769	-5.35233	-3.46252	-5.54188	-5.75694	-0.366602	-4.98924	-4.79544	-4.71429
sgTGGT1_202810_4	-7.4019	-11.2162	-9.68555	-9.67366	-7.98677	-8.24896	-8.17631	-8.39137	-0.41659	-7.49174	-7.29794	-7.06479
sgTGGT1_202810_5	-4.76675	-8.58104	-7.05041	-7.03851	N/A	N/A	N/A	N/A	-1.33769	-4.29737	-4.10356	-4.02242
sgTGGT1_202810_6	-5.38952	-9.2038	-7.67317	-7.66128	-6.35233	-6.61452	-6.54188	-6.75694	1.68885	2.87072	2.53366	3.14881
sgTGGT1_202810_7	-3.05823	-3.04809	-9.07885	-9.06696	-7.48066	-7.74285	-5.5182	-7.88527	-0.236426	-1.56276	0.00719377	-1.19854
sgTGGT1_202810_8	-5.77947	-9.59375	-8.06312	-8.05122	-6.28362	-5.39381	-6.47317	-6.68823	-0.786113	-5.53239	-0.531226	-2.67247
sgTGGT1_202810_9	-6.00727	-9.82155	-8.29092	-8.27903	-5.61956	-5.88175	-6.9611	-7.17617	-0.660334	-5.98924	-5.79544	-5.71429
sgTGGT1_202820_1	-5.96894	-9.78322	-8.25259	-8.2407	-5.47451	-6.8887	-6.81605	-7.03112	-0.31241	-5.64132	-5.44752	-5.36637
sgTGGT1_202820_10	-5.92386	-9.73814	-8.20751	-8.19561	-6.3855	-6.64769	-6.57504	-6.79011	-0.122677	-5.98924	-5.79544	-5.71429
sgTGGT1_202820_2	-6.4019	-10.2162	-8.68555	-8.67366	-6.83296	-7.09515	-7.0225	-7.23757	-1.36517	-6.32485	-6.13104	-6.0499
sgTGGT1_202820_3	-5.42231	-9.23659	-7.70596	-7.69407	-6.36901	-6.6312	-6.55856	-6.77362	-0.762781	-5.59693	-5.40312	-5.32198
sgTGGT1_202820_4	-1.01697	-9.15317	-7.62254	-7.61065	-2.40633	-6.14246	-6.06981	-6.28487	-0.743045	-5.64132	-5.44752	-5.36637
sgTGGT1_202820_5	-5.09632	-8.9106	-7.37997	-7.36808	-5.80871	-4.33394	-5.99826	-6.21332	-2.02957	-5.40428	-5.21048	-5.12933
sgTGGT1_202820_6	-5.73448	-9.54876	-8.01813	-8.00624	-6.41792	-4.94315	-6.60747	-6.82253	-1.80717	-6.18189	-5.98808	-5.90694
sgTGGT1_202820_7	-7.3812	-11.1955	-9.66485	-9.65296	-8.0605	-6.58572	-8.25004	-8.4651	-0.707639	-7.57421	-7.3804	-7.29926
sgTGGT1_202820_8	-6.44243	-10.2567	-8.72608	-8.71419	-6.78405	-7.04624	-6.97359	-7.18866	-1.55663	-6.45491	-6.2611	-6.17996
sgTGGT1_202820_9	-5.53903	-9.35331	-7.82268	-7.81079	-5.92607	-6.18826	-6.11561	-6.33068	-2.2926	-4.83724	-4.79544	-4.71429
sgTGGT1_202830_1	4.48058	4.23979	4.20104	4.60696	1.50887	2.00522	0.43328	1.60094	1.02171	-0.605388	1.47823	-0.0255843
sgTGGT1_202830_10	-5.87139	-9.68567	-7.00304	-8.14315	3.32649	3.71788	2.65151	2.54194	-1.62431	-5.80638	-5.61257	-5.53143
sgTGGT1_202830_2	-4.96894	-8.78322	-7.25259	-7.2407	2.54786	2.18791	1.85789	2.0561	-1.28634	-5.12049	-4.92668	-2.69354
sgTGGT1_202830_3	0.991163	0.904497	-0.473601	1.15955	1.99645	2.69006	1.55872	1.65273	1.08712	-6.70545	1.06662	-1.88618
sgTGGT1_202830_4	-5.45437	-9.26865	-7.73802	-7.72613	3.03329	3.3654	2.79128	3.92031	-0.0345854	0.613971	-2.09912	-3.01797
sgTGGT1_202830_5	-4.33889	-8.15317	-6.62254	-6.61065	-4.68096	-4.94315	-4.8705	-5.08556	N/A	N/A	N/A	N/A
sgTGGT1_202830_6	-5.72136	-9.53564	-8.00501	-7.99312	2.59184	3.10864	2.22527	2.55829	-1.68164	-5.64132	-5.44752	-5.36637
sgTGGT1_202830_7	-0.958959	-0.397601	-1.91077	-0.596846	2.6916	3.52977	2.53716	2.7548	1.74922	2.64752	2.32438	1.70449
sgTGGT1_202830_8	4.96359	5.56264	5.21501	5.26464	-6.07582	-5.186	-6.26536	-6.48042	1.33139	1.68834	0.83908	1.79469
sgTGGT1_202830_9	2.43906	2.29582	2.05094	2.43739	2.48291	3.10824	1.2313	2.55147	2.52698	3.27894	3.93744	3.88277
sgTGGT1_202840_1	-7.45239	-11.2667	-9.73604	-9.72415	-8.06562	-8.32781	-8.25516	-8.47023	-0.104855	-3.00564	-7.28576	-5.05262
sgTGGT1_202840_10	-6.7952	-10.6095	-9.07885	-9.06696	-7.40989	-7.67207	-7.59943	-7.81449	-0.488999	-6.86371	-6.66991	-6.58876
sgTGGT1_202840_2	-7.68973	-11.504	-9.97338	-9.96149	-8.49858	-8.91277	-8.84013	-9.05519	-1.68379	-7.98924	-7.79544	-7.71429
sgTGGT1_202840_3	-6.33028	-9.99256	-8.61393	-8.60204	-7.248	-7.51019	-7.43754	-7.65261	-0.454873	-6.15151	-5.95771	-5.87657
sgTGGT1_202840_4	-6.73774	-10.552	-9.02139	-9.0095	-7.67426	-7.93645	-7.86381	-8.07887	-1.82793	-6.72621	-6.5324	-6.45126
sgTGGT1_202840_5	-6.57228	-10.3866	-8.85594	-8.84404	-7.70743	-7.96962	-7.89697	-8.11204	-1.18745	-6.95448	-6.76067	-6.67953
sgTGGT1_202840_6	-6.23659	-9.89887	-8.52025	-8.50835	-6.9373	-7.19949	-7.12684	-7.3419	-0.485247	-6.18189	-5.98808	-5.90694
sgTGGT1_202840_7	-6.74099	-10.5553	-9.02464	-9.01275	-7.33546	-7.44565	-7.525	-7.74007	-1.22221	-2.44492	-1.68283	-7.02796
sgTGGT1_202840_8	-7.12897	-10.9433	-9.41262	-9.40073	-7.85681	-8.119	-8.04635	-8.26141	-0.206271	-6.93678	-6.89497	-6.81383
sgTGGT1_202840_9	-7.34959	-11.1639	-9.63324	-9.62135	-7.94288	-5.73114	-8.13242	-8.34749	-1.35714	-7.40428	-7.21048	-7.12933
sgTGGT1_202850_1	-4.57593	-8.39021	-6.85958	-6.84769	-4.83296	-5.09515	-5.0225	-5.23757	-0.423846	-5.12049	-4.92668	-4.84554
sgTGGT1_202850_10	-5.02339	-8.83767	-7.30704	-7.29515	-5.31839	-5.58058	-5.50793	-5.72299	-0.7697	-4.84485	-4.65105	-4.5699
sgTGGT1_202850_2	-5.45437	-9.26865	-7.73802	-7.72613	-6.13552	-6.39771	-6.32507	-6.54013	-1.7697	-5.84485	-5.65105	-5.4179
sgTGGT1_202850_3	-4.03404	-7.84832	-6.31769	-6.3058	-3.81846	-5.23265	-5.16001	-5.37507	N/A	N/A	N/A	N/A
sgTGGT1_202850_4	-5.78578	-9.60006	-8.06943	-8.05754	-6.79643	-7.05862	-6.98598	-7.20104	-0.841122	-6.02319	-5.67738	-5.74824
sgTGGT1_202850_5	-4.07586	-7.89014	-6.35951	-6.34762	-5.56993	-5.83212	-5.75947	-5.97453	-0.932706	-4.76685	-4.57305	-4.4919
sgTGGT1_202850_6	-6.9522	-10.7665	-9.23585	-9.22396	-7.71397	-7.97616	-7.90352	-8.11858	-0.68853	-7.31117	-7.11737	-7.03622
sgTGGT1_202850_7	-5.17539	-8.98968	-7.45905	-7.44715	-6.13552	-6.39771	-6.32507	-6.54013	-0.453538	-5.35181	-5.15801	-5.07686
sgTGGT1_202850_8	-6.40601	-10.2203	-8.68966	-8.67777	-7.01247	-5.6897	-7.35402	-7.56908	-0.852979	-6.18189	-5.98808	-5.90694
sgTGGT1_202850_9	-7.98	-11.7943	-10.2636	-10.2518	-5.81481	-8.81397	-8.74132	-8.95639	-0.75488	-7.81609	-7.62229	-7.54115
sgTGGT1_202870_1	-6.09123	-9.90551	-8.37488	-8.36299	-7.10598	-4.89424	-7.29552	-7.51059	-1.12492	-6.02319	-5.82939	-5.74824
sgTGGT1_202870_10	-5.79832	-9.4606	-8.08198	-8.07008	-6.70743	-6.96962	-6.89697	-7.11204	-1.86991	-6.15151	-5.95771	-5.87657
sgTGGT1_202870_2	-7.72136	-11.5356	-10.005	-9.99312	-7.89185	-8.15404	-8.0814	-8.29646	-1.14525	-7.78675	-7.59295	-7.5118
sgTGGT1_202870_3	-1.30915	-8.08278	-6.55215	-6.54026	N/A	N/A	N/A	N/A	N/A	N/A	N/A	N/A
sgTGGT1_202870_4	-5.02339	-8.83767	-7.30704	-7.29515	-6.248	-6.51019	-6.43754	-6.65261	-1.30968	-4.68439	-4.49058	-4.40944
sgTGGT1_202870_5	-5.99642	-9.8107	-8.28008	-8.26818	-6.89185	-7.15404	-7.0814	-7.29646	-0.544141	-6.08878	-5.89497	-5.81383
sgTGGT1_202870_6	-4.99097	-8.80525	-7.27462	-7.26273	-5.70743	-5.96962	-5.89697	-6.11204	-1.14821	-4.84485	-4.65105	-4.5699
sgTGGT1_202870_7	-6.09632	-9.9106	-8.37997	-8.36808	-6.59849	-6.86068	-6.78804	-7.0031	0.0217132	-5.84485	-5.65105	-5.5699
sgTGGT1_202870_8	-6.25036	-10.0646	-8.53401	-8.52212	-6.95949	-7.22168	-7.14904	-7.3641	-1.64542	-6.47957	-6.28576	-6.20462
sgTGGT1_202870_9	-7.25946	-11.0737	-9.54311	-9.53122	-6.10797	-8.10712	-8.03448	-8.24954	-1.25324	-7.15151	-6.95771	-6.87657
sgTGGT1_202880_1	-6.66767	-10.482	-8.95133	-8.93943	-7.39367	-7.65586	-7.58322	-7.79828	-0.892905	-6.88233	-6.68852	-6.60738
sgTGGT1_202880_10	-6.7763	-10.5906	-9.05995	-9.04806	-7.61257	-7.87476	-7.80211	-8.01718	-0.850244	-7.26935	-7.07555	-6.9944
sgTGGT1_202880_2	-5.53154	-9.34582	-7.81519	-7.8033	-5.97046	-6.23265	-6.16001	-6.37507	-2.32175	-5.50382	-5.31001	-5.22887
sgTGGT1_202880_3	N/A	N/A	N/A	N/A	N/A	N/A	N/A	N/A	N/A	N/A	N/A	N/A
sgTGGT1_202880_4	-5.1165	-8.77878	-7.40015	-7.38826	-5.41792	-5.68011	-5.60747	-5.82253	-2.42385	-5.12049	-4.92668	-4.84554
sgTGGT1_202880_5	-5.62606	-9.44034	-7.90971	-7.89781	-6.46523	-6.72742	-6.65477	-6.86984	-0.807175	-5.64132	-3.29551	-5.36637
sgTGGT1_202880_6	-6.31726	-10.1315	-8.60091	-8.58902	-6.92607	-7.03626	-7.11561	-7.33068	-0.0331786	-6.24078	-6.04698	-5.96583
sgTGGT1_202880_7	-5.86544	-9.67972	-8.14909	-8.1372	-6.68096	-6.94315	-6.8705	-7.08556	-0.425746	-5.84485	-5.65105	-5.5699
sgTGGT1_202880_8	-5.33028	-9.14456	-7.61393	-7.60204	-6.01353	-6.27572	-6.20308	-6.41814	-1.08019	-5.45491	-5.2611	-5.17996
sgTGGT1_202880_9	-5.27749	-9.09177	-7.56114	-7.54925	-5.80871	-6.0709	-5.99826	-6.21332	-0.111181	-5.08878	-5.04698	-4.96583
sgTGGT1_202890_1	-6.37703	-10.1913	-8.66068	-8.64879	-7.01353	-7.27572	-7.20308	-7.41814	1.13768	2.95653	3.63478	2.76863
sgTGGT1_202890_10	-5.40601	-9.22029	-7.68966	-7.67777	-5.97046	-6.23265	-6.16001	-6.37507	-0.9771	-5.35181	-5.15801	-5.07686
sgTGGT1_202890_2	-4.86544	-8.67972	-7.14909	-7.1372	-6.31839	-6.58058	-6.50793	-6.72299	-0.729172	-5.35181	-5.15801	-5.07686
sgTGGT1_202890_3	-7.44443	-11.2587	-9.72808	-9.71619	-7.99753	-7.10772	-8.18708	-8.40214	-1.04713	-7.55112	-7.35732	-7.27617
sgTGGT1_202890_4	-4.77947	-8.59375	-7.06312	-7.05122	-5.41792	-5.68011	-5.60747	-5.82253	-0.7697	-4.84485	-4.65105	-4.5699
sgTGGT1_202890_5	N/A	N/A	N/A	N/A	N/A	N/A	N/A	N/A	N/A	N/A	N/A	N/A
sgTGGT1_202890_6	-6.32162	-7.66196	-7.45326	-8.59337	2.80101	2.14935	2.83527	2.7717	-0.158082	0.161735	1.647	1.21608
sgTGGT1_202890_7	-5.33028	-9.14456	-7.61393	-7.60204	-6.13552	-6.39771	-6.32507	-6.54013	-1.10674	0.362432	-1.83608	-1.94758
sgTGGT1_202890_8	-5.33889	-9.15317	-7.62254	-7.61065	-2.96389	-6.37808	-6.30544	-6.5205	-0.655172	-5.35181	-5.15801	-5.07686
sgTGGT1_202890_9	-5.14625	-8.96053	-7.4299	-7.41801	-5.78405	-0.940041	-3.23663	-6.18866	-0.272838	-5.45491	-5.2611	-5.17996
sgTGGT1_202900_1	3.31538	3.51466	3.32937	3.14916	3.1362	4.11598	2.76001	2.88325	0.508601	3.80462	1.56933	2.34153
sgTGGT1_202900_10	1.62511	1.20072	0.837123	-0.123288	-7.34392	-5.13218	-7.53347	-7.74853	0.66231	0.704303	-6.68852	0.377514
sgTGGT1_202900_2	-1.37538	-1.00325	-2.40849	-8.65713	1.7019	3.1132	2.22872	2.35457	1.95287	4.73531	3.4618	4.63738
sgTGGT1_202900_3	-6.04461	-9.85889	-8.17626	-8.31637	-6.92607	-4.71433	-7.11561	-7.33068	-2.54414	-6.08878	-5.89497	-5.81383
sgTGGT1_202900_4	-2.10038	-9.23659	-7.70596	-7.69407	-6.46523	-6.72742	-6.65477	-6.86984	0.24076	3.62407	3.75617	3.14021
sgTGGT1_202900_5	1.75326	2.73522	1.64444	2.83581	0.337827	0.803964	-0.425953	0.809644	-0.762781	-5.59693	-5.40312	-5.32198
sgTGGT1_202900_6	1.13202	1.37743	1.50548	-1.37141	-7.18346	-5.70868	-7.373	-7.58807	-1.61814	-6.24078	-6.04698	-5.96583
sgTGGT1_202900_7	3.80333	4.5292	4.39952	3.80477	3.06812	4.25303	2.59259	2.61506	1.00018	1.79029	0.118116	-1.16997
sgTGGT1_202900_8	2.45159	3.2162	2.9349	3.32393	3.17618	3.44961	2.85245	3.34807	-0.249693	-6.32485	-6.13104	-5.89789
sgTGGT1_202900_9	-5.82309	-9.63737	-8.10674	-8.09485	0.197919	0.520692	0.495821	0.132113	1.34715	3.71722	3.3834	3.18871
sgTGGT1_202910_1	-3.50055	-9.78876	-8.25813	-8.24624	-6.52598	-6.78817	-6.71553	-6.93059	-3.02957	-5.98924	-5.79544	-5.71429
sgTGGT1_202910_10	2.60597	2.60838	1.55714	-6.44715	3.57643	3.74195	4.10678	2.62041	0.514753	-4.76685	-4.57305	0.518082
sgTGGT1_202910_2	2.57982	2.7019	3.17345	1.9732	0.692252	1.8451	1.36589	1.30811	1.04909	1.25169	1.35033	2.13192
sgTGGT1_202910_3	-3.48883	-4.82918	-9.09441	-9.08252	0.166772	-0.129365	-0.216376	0.132912	1.32307	2.9036	2.04713	3.15363
sgTGGT1_202910_4	1.14531	0.561072	1.46526	-1.96222	-6.21147	-6.47366	-6.40102	-6.61608	-0.012759	0.509273	0.631525	0.222343
sgTGGT1_202910_5	-0.018376	-0.569211	0.611436	-8.63196	-5.40342	-6.81762	-6.74497	-6.96003	-1.93493	-6.47957	-6.28576	-6.20462
sgTGGT1_202910_6	3.26792	3.73035	3.63402	1.90329	2.60493	2.59233	2.30941	2.84018	1.64795	2.56392	2.16687	2.62721
sgTGGT1_202910_7	-5.14625	-8.96053	-7.4299	-7.41801	-5.73342	-5.99561	-5.92297	-6.13803	-1.30968	-4.68439	-4.49058	-4.40944
sgTGGT1_202910_8	3.12513	3.29896	3.21212	3.49781	-6.22985	-6.49204	-6.41939	-6.63446	-0.748281	-5.76685	-5.57305	-5.4919
sgTGGT1_202910_9	0.375352	-3.2513	1.43353	-7.21833	-5.28362	-5.54581	-5.47317	-5.68823	-0.0107083	-4.84485	-4.65105	-4.5699
sgTGGT1_202920_1	-4.86544	-8.67972	-7.14909	-7.1372	-3.77407	-6.18826	-6.11561	-6.33068	-0.433717	-5.05636	-4.86255	-4.78141
sgTGGT1_202920_10	-4.54649	-8.36077	-6.83014	-6.81825	-4.51103	-4.77322	-4.70058	-4.91564	-0.563249	-4.84485	-4.65105	-4.5699
sgTGGT1_202920_2	-6.85347	-10.6677	-9.13712	-9.12523	-7.56993	-7.83212	-7.75947	-7.97453	-1.66582	-6.68439	-6.33858	-6.40944
sgTGGT1_202920_3	-6.50882	-10.3231	-8.79247	-8.78058	-7.01353	-7.27572	-7.20308	-7.41814	-0.69755	-6.42982	-6.23601	-6.15487
sgTGGT1_202920_4	-5.21336	-9.02764	-7.49701	-7.48512	-5.54078	-5.80297	-5.73032	-5.94539	-3.64848	-6.02319	-5.82939	-5.74824
sgTGGT1_202920_5	-4.33889	-8.15317	-6.62254	-6.61065	-5.54078	-5.80297	-5.73032	-5.94539	N/A	N/A	N/A	N/A
sgTGGT1_202920_6	-6.45833	-10.2726	-8.74198	-8.73009	-7.12574	-4.42857	-7.31529	-7.53035	-1.33324	-6.35181	-6.15801	-6.07686
sgTGGT1_202920_7	-6.29087	-10.1052	-8.57452	-8.56263	-3.08485	-7.19949	-7.12684	-7.3419	-0.118377	-6.66302	-6.46921	-6.38807
sgTGGT1_202920_8	-5.66494	-9.63122	-8.10059	-8.0887	-6.26592	-6.52811	-6.45546	-6.67053	-0.63725	-5.76685	-5.57305	-5.4919
sgTGGT1_202920_9	-4.91351	-8.8798	-7.34917	-7.33728	-5.75896	-6.02115	-5.9485	-6.16357	-0.736786	-5.50382	-5.31001	-5.22887
sgTGGT1_202930_1	2.34027	2.06051	2.97618	3.31387	0.86117	0.51768	0.691254	1.59466	2.32989	3.37353	3.76343	3.32793
sgTGGT1_202930_10	-7.03669	-10.851	-9.32034	-9.30845	-2.736	-5.26122	-1.92554	0.00235185	-1.2845	-6.74667	-6.55287	-6.47172
sgTGGT1_202930_2	-5.88321	-9.69749	-8.16686	-8.15497	2.7299	2.5754	3.51826	2.93919	-0.0938883	-2.70126	-5.82939	-2.78888
sgTGGT1_202930_3	4.25926	4.9589	4.48187	4.95675	2.40372	2.56048	2.61741	1.71714	-0.0635147	-3.28623	-1.03353	-2.27431
sgTGGT1_202930_4	2.02419	2.77125	2.0522	1.17101	-0.883691	-2.58645	-2.2337	-1.04437	0.507698	-5.95448	-2.14924	-5.67953
sgTGGT1_202930_5	1.3193	1.64603	1.843	2.24581	1.22593	1.45602	1.46578	1.95883	2.60222	3.7839	3.23001	3.40157
sgTGGT1_202930_6	-1.36504	-4.33132	-4.48519	-8.43265	0.890513	0.363351	0.70097	0.311131	0.380452	2.03859	1.86436	1.80985
sgTGGT1_202930_7	-5.75393	-9.56821	-8.03758	-8.02569	0.575268	-2.64112	-1.02415	-2.3685	-0.493514	-5.72621	-5.5324	-5.45126
sgTGGT1_202930_8	1.60724	1.7734	2.19715	2.52476	1.10656	1.29582	0.92162	-0.266137	0.261389	0.0658151	0.32102	1.35414
sgTGGT1_202930_9	3.27784	3.27163	3.68918	2.15303	-5.90335	-6.16554	-6.09289	-6.30796	2.27702	2.3938	3.52418	2.37751
sgTGGT1_202940_1	-3.31185	-9.60006	-8.06943	-8.05754	-6.52598	-6.78817	-6.71553	-6.93059	-1.40278	-5.68439	-5.49058	-5.40944
sgTGGT1_202940_10	-5.10645	-8.92073	-7.3901	-7.37821	-5.44963	-5.71182	-5.63918	-5.85424	-0.655172	-5.35181	-5.15801	-2.60293
sgTGGT1_202940_2	-3.96894	-7.78322	-6.25259	-6.2407	-4.3855	-4.64769	-4.57504	-4.79011	-1.22221	-4.59693	-4.40312	-4.32198
sgTGGT1_202940_3	0.85179	0.513043	1.10173	-0.965403	0.899123	-0.0168907	-0.558354	-0.0130881	0.250541	0.244148	0.657734	-1.53676
sgTGGT1_202940_4	0.987836	0.298037	0.708373	-0.852207	-6.05535	-6.31754	-6.2449	-6.45996	0.170105	-0.985491	-1.44376	0.502451
sgTGGT1_202940_5	3.24911	2.74653	3.14417	0.714773	3.04817	3.15038	2.93394	2.70318	0.526979	1.50828	0.653725	0.933648
sgTGGT1_202940_6	-4.87731	-8.69159	-7.16096	-7.14907	-5.65399	-5.91618	-5.84353	-6.0586	-2.63725	-4.59693	-4.40312	-2.16997
sgTGGT1_202940_7	-0.631074	0.285156	-0.0402558	-8.44715	0.660337	-0.0757844	-0.950671	0.436301	1.30704	-6.05636	-5.86255	-5.78141
sgTGGT1_202940_8	1.02526	0.592248	0.139205	1.07451	1.39181	0.331021	-0.0836408	0.193295	-0.42326	0.326808	-7.34564	-2.52753
sgTGGT1_202940_9	-4.35597	-8.17025	-6.63962	-6.62773	-5.31839	-5.58058	-5.50793	-5.72299	0.844902	1.42955	-4.64344	-0.977329
sgTGGT1_202950_1	-5.1165	-8.93078	-7.40015	-7.38826	-1.8736	-3.94315	-0.783038	-6.23757	-0.0702093	-5.35181	-5.15801	-5.07686
sgTGGT1_202950_10	N/A	N/A	N/A	N/A	N/A	N/A	N/A	N/A	N/A	N/A	N/A	N/A
sgTGGT1_202950_2	-6.98823	-10.8025	-9.27189	-9.25999	-2.14443	-7.91618	-3.69153	-8.0586	-0.953724	-7.05636	-6.86255	-4.04444
sgTGGT1_202950_3	-4.08525	-10.8589	-9.32826	-9.31637	-2.88741	-8.00204	-7.92939	-8.14446	-1.04533	-7.12049	-6.92668	-6.84554
sgTGGT1_202950_4	-6.57957	-10.3939	-8.86322	-8.85133	-7.22985	-7.49204	-7.41939	-7.63446	-1.41125	-6.42982	-6.23601	-6.15487
sgTGGT1_202950_5	-6.36443	-10.1787	-8.64808	-8.63619	-6.36901	-4.89424	-6.55856	-6.77362	-1.51767	-6.35181	-6.15801	-6.07686
sgTGGT1_202950_6	-5.74099	-9.40327	-8.02464	-8.01275	-6.55543	-6.81762	-6.74497	-6.96003	-0.731226	-5.80638	-5.61257	-5.53143
sgTGGT1_202950_7	-4.51643	-8.33071	-6.80008	-6.78819	-4.83296	-5.09515	-5.0225	-5.23757	-0.33769	-4.29737	-4.10356	-4.02242
sgTGGT1_202950_8	-2.7642	-8.31545	-2.63281	-6.77292	-4.88027	-5.14246	-5.06981	-5.28487	-1.22221	-4.76685	-4.57305	-4.4919
sgTGGT1_202950_9	-5.81694	-9.63122	-7.94859	-8.0887	-3.09599	-6.51019	-6.43754	-6.65261	-0.554788	-5.68439	-5.49058	-5.40944
sgTGGT1_202960_1	-5.43039	-9.24467	-7.71404	-7.70215	-6.15489	-6.41708	-6.34443	-6.5595	-2.59145	-5.55112	-5.35732	-5.27617
sgTGGT1_202960_10	-6.92386	-10.7381	-9.20751	-9.19561	-7.20219	-7.46438	-7.39174	-7.6068	-0.863758	-5.14536	-6.68852	-6.60738
sgTGGT1_202960_2	-5.10645	-8.92073	-7.3901	-7.37821	-5.174	-5.43619	-5.36354	-5.5786	-2.22221	-5.18189	-4.98808	-4.90694
sgTGGT1_202960_3	-5.45437	-9.26865	-7.73802	-7.72613	N/A	N/A	N/A	N/A	-0.364231	-5.59693	-5.40312	-5.32198
sgTGGT1_202960_4	-4.40601	-8.22029	-6.68966	-6.67777	-4.92607	-3.03626	-5.11561	-5.33068	-0.900284	-4.59693	-4.40312	-4.32198
sgTGGT1_202960_5	-5.64006	-9.45434	-7.92371	-7.91182	-6.09599	-6.35818	-6.28554	-6.5006	-0.278796	-5.29737	-5.10356	-5.02242
sgTGGT1_202960_6	-7.12897	-10.9433	-9.41262	-9.40073	-7.92607	-8.18826	-8.11561	-8.33068	-0.369554	-7.28343	-7.08962	-7.00848
sgTGGT1_202960_7	-5.32162	-9.1359	-7.60527	-7.59337	-5.70743	-5.96962	-5.89697	-6.11204	-2.54414	-4.50382	-4.31001	-4.22887
sgTGGT1_202960_8	-4.09632	-7.9106	-6.37997	-6.36808	N/A	N/A	N/A	N/A	0.777788	-4.40428	-4.21048	2.17242
sgTGGT1_202960_9	N/A	N/A	N/A	N/A	N/A	N/A	N/A	N/A	N/A	N/A	N/A	N/A
sgTGGT1_202970_1	-6.23198	-10.0463	-8.51563	-8.50374	1.86979	2.09074	1.97499	1.67654	-0.245671	0.483524	-1.34733	-6.27617
sgTGGT1_202970_10	-1.87139	-3.73147	-2.20084	-7.29515	-5.44963	-5.71182	-5.63918	-5.85424	1.57297	1.67707	2.20058	1.69676
sgTGGT1_202970_2	-3.08432	-3.93078	-9.60744	-9.59555	-0.823915	-0.967163	-2.58719	-1.73667	-0.304675	-0.721763	-1.29766	-7.29926
sgTGGT1_202970_3	-5.75393	-9.56821	-8.03758	-8.02569	1.80588	1.38441	2.45143	1.95061	-0.648477	-6.02319	-5.82939	-5.74824
sgTGGT1_202970_4	N/A	N/A	N/A	N/A	N/A	N/A	N/A	N/A	N/A	N/A	N/A	N/A
sgTGGT1_202970_5	-1.25978	-2.30044	-2.41172	-9.771	-0.561437	-2.06755	-2.7834	-4.23551	-1.32175	-5.76685	-2.25112	-2.61743
sgTGGT1_202970_6	-5.3812	-9.19548	-7.66485	-7.65296	-2.71892	-6.45505	-6.3824	-6.59746	-0.142042	0.534319	2.48378	0.870668
sgTGGT1_202970_7	-3.60193	-9.15317	-2.01111	-0.00743803	1.07048	-0.132471	0.197671	0.0100875	-0.0295673	-4.98924	-4.79544	-4.71429
sgTGGT1_202970_8	-6.47405	-10.2883	-8.7577	-8.74581	-1.26976	-2.71638	-0.518199	-1.1284	-1.22221	-6.76685	-0.866454	-6.3399
sgTGGT1_202970_9	1.73218	2.15686	1.7713	1.32366	1.94596	2.24256	2.50577	2.22718	0.379238	1.25169	-0.912702	0.894877
sgTGGT1_202975_1	-0.234337	0.817806	0.840312	-8.21269	-6.41792	-6.68011	-6.60747	-6.82253	1.91529	2.62055	1.45249	3.72033
sgTGGT1_202975_10	N/A	N/A	N/A	N/A	N/A	N/A	N/A	N/A	N/A	N/A	N/A	N/A
sgTGGT1_202975_2	-1.14507	0.0879552	0.308245	-1.5958	2.66451	3.12521	2.36589	2.55354	-0.359716	-1.90435	-0.125587	0.728146
sgTGGT1_202975_3	-5.1945	-9.00878	-7.47815	-7.46626	-6.05535	-6.31754	-6.2449	-6.45996	1.45239	-0.621801	-0.427996	-3.28545
sgTGGT1_202975_4	-5.14625	-8.96053	-7.4299	-7.41801	-5.41792	-5.68011	-5.60747	-5.82253	-0.707639	-5.40428	-5.21048	-5.12933
sgTGGT1_202975_5	2.91451	3.13423	3.2899	3.38954	-2.38288	-2.96699	-2.23138	-5.69437	-0.163319	0.958799	1.21377	0.424972
sgTGGT1_202975_6	-5.68129	-9.49557	-7.96494	-7.95304	-6.52598	-6.78817	-6.71553	-6.93059	-2.41486	-2.85996	-5.40312	-5.32198
sgTGGT1_202975_7	-0.695794	-1.18815	-0.0759534	-2.01062	-8.04501	-8.3072	-8.23455	-8.44962	-0.55152	-0.811705	0.626025	-1.78468
sgTGGT1_202975_8	-0.0695796	-1.25159	-1.2422	0.927694	-5.28362	-4.39381	-5.47317	-5.68823	-0.222212	0.458862	-5.35732	-0.954246
sgTGGT1_202975_9	3.54556	3.55278	2.83019	1.62881	-5.90335	-6.16554	-6.09289	-6.30796	1.04082	1.17175	2.2932	-0.491902
sgTGGT1_202980_1	-5.1364	-8.95068	-7.42005	-7.40816	-5.09599	-5.35818	-5.28554	-5.5006	-2.22221	-4.91885	-4.72505	-4.64391
sgTGGT1_202980_10	1.90845	0.196103	1.93846	-0.322671	-6.01353	-6.27572	-6.20308	-6.41814	-2.72471	-5.68439	-5.49058	-5.25744
sgTGGT1_202980_2	-5.35597	-9.17025	-7.63962	-7.62773	-5.88027	-6.14246	-6.06981	-6.28487	-4.9771	-5.35181	-5.15801	-5.07686
sgTGGT1_202980_3	-5.1165	-8.93078	-7.40015	-7.38826	-5.70743	-5.96962	-5.89697	-6.11204	-0.0617477	-4.68439	-4.49058	-4.40944
sgTGGT1_202980_4	-7.23659	-11.0509	-9.52025	-9.50835	-7.57712	-6.68731	-7.76666	-7.98173	-0.746633	-7.31117	-7.11737	-7.03622
sgTGGT1_202980_5	-7.01266	-10.8269	-9.29632	-9.28442	-7.80871	-8.0709	-7.99826	-8.21332	-1.83996	-7.07266	-6.87885	-6.79771
sgTGGT1_202980_6	-5.00186	-8.81614	-7.28551	-7.27362	-6.15489	-6.26507	-6.34443	-6.5595	-0.745774	-5.12049	-4.92668	-4.84554
sgTGGT1_202980_7	-4.86544	-8.67972	-7.14909	-7.1372	-5.88027	-6.14246	-6.06981	-6.28487	-0.662785	-4.84485	-4.65105	-4.5699
sgTGGT1_202980_8	-5.524	-9.33829	-7.80766	-7.79576	-6.31839	-6.58058	-6.50793	-6.72299	-0.68616	-2.59693	-1.98808	-5.64391
sgTGGT1_202980_9	3.07727	3.83906	4.13668	3.57637	-0.952403	-0.938959	-0.260592	-1.28301	-1.63725	-3.44492	-4.40312	-4.32198
sgTGGT1_202990_1	3.99466	3.91288	3.58068	2.62655	-5.13552	-5.39771	-5.32507	-5.54013	-0.99982	-4.18189	-3.98808	-3.90694
sgTGGT1_202990_10	-5.25036	-3.78335	-7.53401	-7.52212	-5.90335	-6.16554	-6.09289	-6.30796	-3.16081	-5.12049	-4.92668	-4.69354
sgTGGT1_202990_2	N/A	N/A	N/A	N/A	1.72474	1.41746	1.74165	0.25196	-0.752727	-4.29737	-4.10356	-4.02242
sgTGGT1_202990_3	-5.1945	-9.00878	-7.47815	-7.46626	-5.62651	-5.7367	-5.81605	-6.03112	-2.1153	-5.29737	-5.10356	-5.02242
sgTGGT1_202990_4	-3.99097	-7.80525	-6.27462	-6.26273	1.48897	-0.592649	1.22542	2.04783	-1.33769	-4.29737	-4.10356	-4.02242
sgTGGT1_202990_5	N/A	N/A	N/A	N/A	-0.359029	-5.09515	-5.0225	-5.23757	N/A	N/A	N/A	N/A
sgTGGT1_202990_6	-5.20396	-9.01824	-7.48761	-7.47572	-5.54078	-5.80297	-5.57832	-5.94539	0.206631	0.0640908	0.00263837	1.03648
sgTGGT1_202990_7	-5.23198	-9.04626	-7.51563	-7.50374	-2.25519	-3.78042	-2.12281	-0.290567	1.86025	-4.53239	-1.16866	-0.00950953
sgTGGT1_202990_8	2.03244	2.76393	2.12483	2.27663	-0.174604	-1.02754	0.0187958	-0.817076	-0.113278	-0.234705	-0.531226	-1.93551
sgTGGT1_202990_9	2.59691	1.9114	2.38068	-0.0431554	-6.49592	-6.75811	-6.68547	-6.90053	0.509299	2.93829	2.39165	1.67196
sgTGGT1_203000_1	-2.66357	-3.27273	-4.79521	-8.25725	-6.54078	-6.80297	-6.73032	-6.94539	1.4383	0.458862	3.27042	2.52688
sgTGGT1_203000_10	-5.02339	-8.83767	-7.30704	-7.29515	-5.59849	-5.86068	-5.78804	-6.0031	-0.0205785	-4.91885	-4.72505	-4.64391
sgTGGT1_203000_2	-5.85947	-9.67375	-8.14312	-8.13122	-6.15489	-6.41708	-6.34443	-6.5595	0.114823	-5.84485	-3.17712	-2.24798
sgTGGT1_203000_3	3.75405	4.35986	3.92648	2.49694	-5.73342	-5.99561	-5.92297	-6.13803	0.346071	-0.132979	1.65909	1.16187
sgTGGT1_203000_4	-4.84139	-8.65567	-7.12504	-7.11315	2.25764	2.73868	2.4634	1.9661	-0.696144	0.583646	2.28493	-4.96583
sgTGGT1_203000_5	1.59844	2.06671	2.78427	2.78274	-6.61257	-6.87476	-6.80211	-7.01718	-1.49785	-6.12049	-5.92668	-5.84554
sgTGGT1_203000_6	-5.54277	-9.50905	-7.97842	-7.96653	2.39986	1.91328	2.74237	2.39422	-0.715252	-0.0489942	1.00875	-0.610547
sgTGGT1_203000_7	-5.51643	-9.33071	-7.80008	-7.78819	-6.05535	-6.31754	-6.2449	-6.45996	-0.222212	-5.35181	-5.15801	-5.07686
sgTGGT1_203000_8	-6.29972	-10.114	-8.43137	-8.57148	-0.999948	-1.68535	-1.42828	-7.4392	0.0699683	-6.21164	-0.778365	-0.0567636
sgTGGT1_203000_9	-6.75393	-10.5682	-9.03758	-9.02569	-7.55543	-7.81762	-7.74497	-7.96003	-0.954016	-3.52465	-6.94228	-1.3872
sgTGGT1_203010_1	-6.42636	-10.2406	-8.71001	-8.69812	-6.91475	-7.17694	-7.1043	-7.31936	-0.402785	-6.68439	-6.49058	-6.40944
sgTGGT1_203010_10	-7.63132	-11.4456	-9.91498	-9.90308	-5.36332	-8.58486	-8.51222	-8.72728	-0.802836	-7.97197	-4.8188	-7.69702
sgTGGT1_203010_2	-7.49347	-11.3078	-9.77712	-9.76523	-3.16109	-8.27572	-4.59164	-5.26614	-0.86542	-3.31594	-7.52206	-3.82948
sgTGGT1_203010_3	0.00484816	-2.16122	-0.435528	-0.94741	0.173146	0.19475	0.42087	0.102957	0.712936	1.16622	-0.366595	-1.63337
sgTGGT1_203010_4	-6.33028	-10.1446	-8.61393	-8.60204	-2.73559	-7.39771	-7.32507	-7.54013	-0.673592	-6.66302	-6.46921	-0.0661384
sgTGGT1_203010_5	-6.02179	-11.573	-10.0424	-10.0305	-3.66078	-8.65993	-4.97585	-4.40242	0.0112777	-7.80638	-7.61257	-7.53143
sgTGGT1_203010_6	-6.47014	-10.2844	-8.75379	-8.7419	-7.07582	-7.33801	-7.26536	-7.48042	-1.06175	-6.68439	-6.49058	-6.40944
sgTGGT1_203010_7	-6.04461	-9.85889	-8.32826	-8.31637	-6.88027	-5.40549	-7.06981	-7.28487	-0.611255	-6.37829	-6.18448	-6.10334
sgTGGT1_203010_8	-3.9031	-10.4543	-8.92371	-8.91182	-3.30245	-7.41708	-7.34443	-7.5595	-1.49639	-7.29737	-7.10356	-7.02242
sgTGGT1_203010_9	-5.93412	-10.3334	-9.95474	-9.94285	-8.22528	-8.48747	-8.41482	-8.62989	-0.105803	-7.49174	-7.29794	-7.2168
sgTGGT1_203020_1	-7.53716	-11.3514	-9.82081	-9.80892	-8.28801	-8.5502	-8.47756	-8.69262	-0.633281	-7.51579	-7.32198	-7.24084
sgTGGT1_203020_10	-6.21804	-10.0323	-8.50169	-8.4898	-6.58428	-6.84647	-6.77382	-6.98889	-0.0702093	-6.08878	-5.89497	-5.81383
sgTGGT1_203020_2	-6.28643	-10.1007	-8.57008	-8.55818	-7.05535	-7.31754	-7.2449	-7.45996	-0.724713	-6.26935	-6.07555	-5.9944
sgTGGT1_203020_3	-4.82922	-8.4915	-7.11287	-7.10098	-5.35233	-5.61452	-5.54188	-5.75694	-1.33769	-5.29737	-5.10356	-5.02242
sgTGGT1_203020_4	-5.53154	-9.34582	-7.81519	-7.8033	-6.26592	-6.52811	-6.45546	-6.67053	-1.56617	-5.64132	-5.44752	-5.36637
sgTGGT1_203020_5	-6.63308	-10.4474	-8.91673	-8.90484	-6.85681	-4.15964	-7.04635	-7.26141	-0.278796	-6.88233	-6.68852	-6.60738
sgTGGT1_203020_6	-5.02339	-8.83767	-7.30704	-7.29515	-2.32866	-5.74285	-5.6702	-5.88527	-3.02957	-4.40428	-4.21048	-4.12933
sgTGGT1_203020_7	-3.99097	-7.80525	-6.27462	-6.26273	N/A	N/A	N/A	N/A	-1.80717	-4.18189	-3.98808	-3.90694
sgTGGT1_203020_8	N/A	N/A	N/A	N/A	N/A	N/A	N/A	N/A	N/A	N/A	N/A	N/A
sgTGGT1_203020_9	-5.14625	-8.96053	-7.4299	-7.41801	-5.90335	-6.16554	-6.09289	-6.30796	-1.1153	-5.29737	-5.10356	-5.02242
sgTGGT1_203030_1	-6.69477	-10.509	-8.97842	-8.96653	-2.91974	-7.65586	-4.26129	-7.79828	-0.048183	-6.88233	-6.53652	-5.45538
sgTGGT1_203030_10	-7.73121	-11.5455	-10.0149	-10.003	-4.98741	-7.57153	-8.65089	-8.86595	-0.544141	-1.41893	-5.03248	-7.10334
sgTGGT1_203030_2	-3.52249	-10.4888	-8.95815	-8.94626	-2.18645	-7.6881	-7.61546	-7.83052	-1.04388	-6.84485	-6.65105	-6.5699
sgTGGT1_203030_3	-6.92386	-10.7381	-9.20751	-9.19561	-5.27391	-7.6881	-7.61546	-7.83052	-0.734111	-6.86371	-3.05847	-4.43676
sgTGGT1_203030_4	-5.20396	-10.7552	-9.22458	-9.21269	-0.852843	-5.14478	-7.6571	-4.55023	-1.09668	-3.68196	-2.38862	-6.36637
sgTGGT1_203030_5	-4.4764	-11.0276	-9.49701	-9.48512	-1.3855	-7.81762	-7.89697	-5.63811	-0.133207	-7.22628	-7.18448	-7.10334
sgTGGT1_203030_6	-6.54649	-10.3608	-8.83014	-8.81825	-6.61257	-6.87476	-6.80211	-7.01718	-0.544141	-2.462	-2.57305	-4.25744
sgTGGT1_203030_7	-2.51078	-10.8694	-9.33875	-9.32686	-3.80592	-7.87546	-7.95482	-8.16988	0.335269	-3.17284	-7.13104	-1.47163
sgTGGT1_203030_8	-1.95618	-10.7804	-9.09781	-9.23793	-1.79473	-7.90936	-7.83671	-4.44034	-0.462039	-6.23934	-7.19754	-7.11639
sgTGGT1_203030_9	-4.73121	-10.5455	-9.16686	-9.15497	-2.1433	-3.06445	-1.68515	-7.6068	-0.398369	-7.03987	-6.84606	-3.02796
sgTGGT1_203040_1	1.33574	0.866154	-0.695852	-8.86939	-7.30977	-7.57196	-7.49932	-7.71438	1.99352	1.88628	2.07546	3.70079
sgTGGT1_203040_10	-0.788836	-2.10466	-1.27498	-9.18988	2.42933	2.94242	1.90345	1.98748	-0.00694442	1.46528	1.23668	1.20086
sgTGGT1_203040_2	-6.2412	-10.0555	-8.52485	-8.51296	-0.437031	-1.25444	0.280315	-0.396854	0.0210587	-6.21164	-6.01783	-5.93669
sgTGGT1_203040_3	-7.06811	-10.8824	-9.35176	-9.33987	0.614499	0.306506	0.299424	0.543792	0.12018	-0.444923	-3.35803	-0.637479
sgTGGT1_203040_4	2.1535	0.884618	1.49699	2.0592	-6.21147	-6.47366	-6.40102	-6.61608	0.990781	0.903	-4.86255	1.56042
sgTGGT1_203040_5	0.595126	0.490839	0.479801	1.00637	1.66098	1.88826	1.74856	1.43159	0.279092	0.590205	0.643529	0.961049
sgTGGT1_203040_6	0.719073	0.677381	0.944786	0.0192197	-0.653212	-0.296492	-0.460286	-2.34161	-0.655172	-1.44492	-6.15801	-1.92486
sgTGGT1_203040_7	-2.26334	-2.09577	-1.83079	1.50804	-1.3328	-1.73119	-1.19782	-0.984927	1.29772	2.09154	1.85792	2.14478
sgTGGT1_203040_8	-5.99097	-9.80525	-8.27462	-8.26273	N/A	N/A	N/A	N/A	1.29105	1.81264	0.761938	1.01445
sgTGGT1_203040_9	-5.55391	-9.36819	-7.83756	-7.82567	0.159591	-0.557793	0.431021	0.630995	0.75761	2.61877	1.71851	2.14392
sgTGGT1_203050_1	2.36015	2.39398	2.82078	1.87817	-5.85681	-5.96699	-6.04635	-6.26141	-1.35972	0.680608	-0.125587	-4.78141
sgTGGT1_203050_10	3.14181	2.65418	3.61349	3.42061	-0.395555	-1.77322	0.206315	-0.413139	0.257781	-0.444923	-0.544849	1.02504
sgTGGT1_203050_2	-7.00457	-10.8188	-9.28822	-9.27633	-3.61956	-3.42231	-3.8091	-8.17617	-0.499746	-0.959496	-6.72505	-3.68455
sgTGGT1_203050_3	-0.758503	-1.05	-1.41622	-3.20019	0.145203	-0.40938	-0.512231	-0.125681	1.65635	1.83739	0.958335	2.71471
sgTGGT1_203050_4	-1.87352	-1.47057	-4.57221	-8.61921	-6.51103	-6.77322	-6.70058	-6.91564	1.17309	0.20144	-0.452752	0.456211
sgTGGT1_203050_5	-4.56129	-8.37557	-6.84494	-6.83304	-5.13552	-5.39771	-5.32507	-5.54013	N/A	N/A	N/A	N/A
sgTGGT1_203050_6	2.33944	2.07975	1.46792	0.702204	2.10904	1.11847	1.31409	0.000296001	0.485607	1.4426	1.58346	0.132589
sgTGGT1_203050_7	-1.26009	-0.923208	-1.9532	0.785877	-1.06357	-0.658338	-1.24372	-0.359246	-0.433717	0.496525	-0.267606	-0.734588
sgTGGT1_203050_8	-4.59043	-8.40471	-6.87408	-6.86219	-4.56993	-4.83212	-4.75947	-4.97453	-0.584782	-4.76685	-4.57305	-4.4919
sgTGGT1_203050_9	2.17066	0.124673	1.77422	2.81903	3.29123	3.25052	3.2815	3.89299	-0.14421	-4.76685	-4.57305	1.11953
sgTGGT1_203060_1	-6.5832	-10.3975	-8.86685	-8.85496	-3.16234	-7.51199	-7.59135	-7.80641	-0.222212	-6.98408	-6.94228	-6.86114
sgTGGT1_203060_10	-5.0551	-8.86938	-7.33875	-7.32686	-5.78405	-6.04624	-5.97359	-6.18866	-1.07021	-5.35181	-5.15801	-5.07686
sgTGGT1_203060_2	-6.09123	-9.90551	-8.37488	-8.36299	-1.56925	-7.0709	-6.99826	-7.21332	-1.30021	-5.84485	-5.65105	-5.5699
sgTGGT1_203060_3	-4.64702	-8.4613	-6.93067	-6.91877	-4.3855	-4.64769	-4.57504	-4.79011	-1.37422	-4.91885	-4.72505	-4.64391
sgTGGT1_203060_4	-5.9578	-9.77208	-8.24145	-8.22956	-6.07582	-4.60104	-6.26536	-6.48042	-0.460372	-6.12049	-5.92668	-5.84554
sgTGGT1_203060_5	-6.33459	-10.1489	-8.61824	-8.60635	-7.0241	-6.13429	-7.21365	-7.42871	-0.719712	-6.18189	-5.98808	-5.90694
sgTGGT1_203060_6	-5.99642	-9.8107	-8.28008	-8.26818	-6.55543	-4.34368	-6.74497	-6.96003	-1.03666	-6.26935	-6.07555	-5.9944
sgTGGT1_203060_7	-3.96894	-7.78322	-6.25259	-6.2407	N/A	N/A	N/A	N/A	N/A	N/A	N/A	N/A
sgTGGT1_203060_8	-5.9578	-9.77208	-8.24145	-8.22956	-6.79643	-5.32166	-6.98598	-7.20104	-0.664731	-6.32485	-6.13104	-6.0499
sgTGGT1_203060_9	-3.59159	-10.8798	-9.34917	-9.33728	-7.68096	-6.79114	-7.8705	-8.08556	-0.936458	-7.31117	-7.11737	-7.03622
sgTGGT1_203070_1	1.04261	1.64536	1.48375	1.88731	3.7207	3.79548	3.55567	3.70063	1.3288	1.42343	1.19298	0.236651
sgTGGT1_203070_10	-5.37284	-9.18712	-7.65649	-7.6446	-5.70743	-5.96962	-5.89697	-6.11204	-0.174907	-5.50382	-5.31001	-5.22887
sgTGGT1_203070_2	2.04681	2.67503	2.84557	1.44579	2.51134	2.44714	2.14601	2.59577	-0.179144	-4.90435	-6.29551	-6.36637
sgTGGT1_203070_3	N/A	N/A	N/A	N/A	N/A	N/A	N/A	N/A	N/A	N/A	N/A	N/A
sgTGGT1_203070_4	1.56212	1.64277	1.11305	0.636812	0.76027	0.400384	-0.0271753	-0.61039	0.225247	-0.279864	-6.44752	-0.356387
sgTGGT1_203070_5	0.710663	0.746806	0.549199	0.413173	0.658045	0.831954	0.325896	3.46427	0.92803	-0.802475	-2.14924	0.776255
sgTGGT1_203070_6	-0.132442	-0.70161	0.195341	-0.125666	-6.55543	-6.81762	-6.74497	-6.96003	-1.30467	-5.76685	-5.57305	-5.4919
sgTGGT1_203070_7	1.4453	2.29968	1.92546	-1.90354	1.34505	1.24246	0.667895	0.638781	1.65553	2.54149	2.58177	3.03166
sgTGGT1_203070_8	3.12636	2.60838	2.6892	0.971636	-6.13552	-6.39771	-6.32507	-6.54013	0.215909	0.600881	2.09847	0.123757
sgTGGT1_203070_9	-6.56863	-10.3829	-8.85228	-8.84039	-0.373826	-0.026475	-0.330392	-0.532856	0.192825	-2.55345	-0.578283	-6.4305
sgTGGT1_203080_1	-5.2412	-9.05548	-7.52485	-7.51296	-5.63205	-6.04624	-5.97359	-6.18866	-1.50232	-5.68439	-5.49058	-5.40944
sgTGGT1_203080_10	-4.09632	-7.9106	-6.37997	-6.36808	-4.78405	-5.04624	-4.97359	-5.18866	1.97043	3.61191	2.54144	1.06706
sgTGGT1_203080_2	-5.25946	-9.07374	-7.54311	-7.53122	-5.51103	-5.77322	-5.70058	-4.17867	-1.1733	-5.45491	-5.2611	-5.02796
sgTGGT1_203080_3	N/A	N/A	N/A	N/A	-5.174	-5.43619	-5.36354	-5.5786	-0.600724	-4.29737	-4.10356	-4.02242
sgTGGT1_203080_4	-5.80456	-9.61884	-8.08821	-8.07632	-6.22985	-6.49204	-6.41939	-6.63446	-0.731226	-5.80638	-5.61257	-5.53143
sgTGGT1_203080_5	-4.57593	-8.39021	-6.85958	-6.84769	-4.78405	-3.30927	-4.97359	-5.18866	-2.74577	-5.12049	-4.92668	-4.84554
sgTGGT1_203080_6	-6.09632	-9.9106	-8.37997	-8.36808	-7.01353	-7.27572	-7.20308	-7.41814	-0.31148	-6.24078	-6.04698	-5.96583
sgTGGT1_203080_7	-5.02339	-8.83767	-7.30704	-7.29515	-5.51103	-5.77322	-5.70058	-5.91564	-1.80717	-4.50382	-4.31001	-4.22887
sgTGGT1_203080_8	-7.01266	-10.8269	-9.29632	-9.28442	-7.62651	-7.7367	-7.81605	-8.03112	-0.0349338	-7.25514	-6.90933	-6.82819
sgTGGT1_203080_9	-5.39779	-9.06006	-7.68144	-7.66955	-6.174	-6.43619	-6.36354	-6.5786	-0.463221	0.469347	0.663152	-0.115526
sgTGGT1_203090_1	-3.15212	-3.01466	-3.43578	-2.47214	0.884259	1.13324	0.88736	1.81749	1.34993	2.19638	1.33384	2.11576
sgTGGT1_203090_10	1.29443	3.29146	2.41654	0.94997	-6.43386	-6.69605	-6.62341	-6.83847	2.24842	2.81811	3.16263	3.15195
sgTGGT1_203090_2	-5.03404	-8.84832	-7.31769	-7.3058	-5.48066	-5.74285	-5.6702	-5.88527	0.2303	0.261346	-4.65105	-0.417902
sgTGGT1_203090_3	0.85065	0.48863	0.296074	0.431738	-7.248	-7.51019	-7.43754	-7.65261	-0.115297	0.403074	-1.22909	-1.02242
sgTGGT1_203090_4	-5.06552	-8.8798	-7.34917	-7.33728	-5.78405	-6.04624	-5.97359	-6.18866	-0.61453	-4.98924	-4.79544	-4.71429
sgTGGT1_203090_5	-0.226289	-2.29691	-2.07822	-8.07632	3.45353	3.29296	3.12707	3.57147	1.32798	3.20168	3.48327	3.31423
sgTGGT1_203090_6	3.06	4.0006	3.84152	2.48935	3.3428	3.19513	3.04239	3.11165	0.75542	1.13262	0.781796	1.23392
sgTGGT1_203090_7	1.37085	1.29354	1.69008	1.43061	-6.33546	-6.59765	-6.525	-6.74007	-0.968456	-0.753045	-0.997362	-2.28545
sgTGGT1_203090_8	-6.06032	-9.8746	-8.34397	-8.33208	1.57895	1.49536	1.08554	1.48954	1.23443	-1.82959	1.11316	1.86789
sgTGGT1_203090_9	-5.69477	-9.50905	-7.97842	-7.96653	2.89745	3.28101	2.65584	3.0717	-0.517668	-5.35181	-2.00601	-5.07686
sgTGGT1_203100_1	1.20263	0.372858	-0.120784	-0.748884	-0.74131	-2.65474	-0.119299	-2.725	-1.15431	-2.96198	-5.62616	-3.96005
sgTGGT1_203100_10	-6.56863	-10.3829	-8.85228	-8.84039	2.3183	2.8746	2.94566	2.11678	-0.335869	-2.16739	-1.65166	-0.788104
sgTGGT1_203100_2	3.14653	3.0755	3.12706	2.63003	0.86117	1.10959	0.243352	2.28215	-0.262854	0.73388	-6.42104	-2.53254
sgTGGT1_203100_3	-6.67109	-10.4854	-8.95474	-8.94285	-7.248	-7.51019	-7.43754	-7.65261	0.913139	-0.185836	0.175696	-0.852784
sgTGGT1_203100_4	-6.77312	-10.5874	-9.05678	-8.89288	-3.65859	-2.71433	-5.54857	-7.91564	-0.242112	0.942681	-1.39655	1.148
sgTGGT1_203100_5	-2.46133	-10.1825	-0.831692	-8.79198	-4.08392	-7.08308	-7.01043	-7.22549	2.37869	3.02033	3.92236	5.10221
sgTGGT1_203100_6	0.334844	-1.14391	0.229629	-0.818158	-1.49027	-2.02377	-2.48717	-1.16618	0.474719	1.14509	1.35395	0.449995
sgTGGT1_203100_7	-0.229959	1.12325	-0.148613	-2.26071	1.70219	1.66418	1.74041	2.22248	-0.131065	-6.12049	-5.92668	-5.84554
sgTGGT1_203100_8	-6.4019	-10.2162	-8.68555	-8.67366	-7.08594	-7.34813	-7.27548	-7.49055	-0.374216	-1.09443	-6.57305	-3.32198
sgTGGT1_203100_9	-5.79832	-9.61261	-8.08198	-8.07008	0.0358309	-2.56875	-1.39657	-6.67053	0.225247	0.832611	0.854235	0.618522
sgTGGT1_203110_1	1.00031	0.638159	1.50674	-1.15597	0.466942	1.61701	1.4149	1.18971	1.51475	4.54943	4.74135	2.67969
sgTGGT1_203110_10	0.562459	1.13308	-0.511538	0.568304	0.136732	0.0823072	0.157796	-0.0319324	0.948608	0.280715	0.804225	1.18541
sgTGGT1_203110_2	2.24915	3.54083	2.98899	1.25826	-0.115986	-1.18973	-2.8249	-1.99266	0.978086	-0.244624	-0.520305	0.961937
sgTGGT1_203110_3	2.10344	3.12463	2.37536	5.88821	1.8593	2.48087	2.30037	1.70916	0.595584	-6.47957	-6.28576	-6.20462
sgTGGT1_203110_4	-2.09835	-10.3866	-4.89658	-2.317	-1.10558	-1.98926	-2.03209	0.396702	-1.5646	-6.59467	-6.55287	-6.47172
sgTGGT1_203110_5	-6.61191	-10.4262	-8.89556	-8.88367	-5.37398	-7.78817	-7.71553	-7.93059	0.334181	-0.322932	-0.0717945	1.52392
sgTGGT1_203110_6	-1.18063	-2.94127	-1.75379	-2.28733	2.37336	2.95573	3.3647	3.3536	-0.392137	-3.12942	-3.15801	0.425636
sgTGGT1_203110_7	-5.51643	-9.33071	-7.80008	-7.78819	-5.88027	-6.14246	-6.06981	-6.28487	0.800155	-2.63757	0.392738	-1.00005
sgTGGT1_203110_8	-5.41418	-9.22846	-7.69783	-7.68594	3.26595	2.27117	4.53464	3.86134	-1.91027	-5.45491	-5.2611	-5.17996
sgTGGT1_203110_9	0.613358	-0.230614	1.36272	-0.259483	-1.30131	-0.969142	-1.57832	-2.20842	1.0538	0.941589	1.14863	2.32843
sgTGGT1_203120_1	-4.63308	-8.44736	-6.91673	-6.90484	-5.174	-5.43619	-5.36354	-5.5786	N/A	N/A	N/A	N/A
sgTGGT1_203120_10	-5.28643	-9.10071	-7.57008	-7.55818	3.48967	3.23097	3.74198	3.69884	0.249856	2.25909	0.923968	-1.42373
sgTGGT1_203120_2	-6.31726	-8.39458	-3.64156	-8.58902	-6.94844	-7.21063	-7.13798	-7.35305	-0.905022	-6.52766	-6.33386	-6.25271
sgTGGT1_203120_3	-5.54649	-9.36077	-7.83014	-7.81825	-6.11589	-6.37808	-6.30544	-6.5205	-1.66278	-5.84485	-5.65105	-5.5699
sgTGGT1_203120_4	-5.88321	-9.54549	-8.16686	-8.15497	-1.93057	0.0166929	-0.727797	-0.854052	-2.41486	-5.59693	-5.40312	-5.32198
sgTGGT1_203120_5	-4.25036	-8.06464	-6.53401	-6.52212	N/A	N/A	N/A	N/A	-4.39214	-4.76685	-4.57305	-4.4919
sgTGGT1_203120_6	-6.67789	-10.4922	-8.96155	-8.94965	-7.0241	-7.28629	-3.60221	-7.42871	-1.03513	-6.61929	-6.42549	-6.34435
sgTGGT1_203120_7	-4.37284	-8.18712	-6.65649	-6.6446	-5.01353	-5.27572	-5.20308	-5.41814	-4.28111	-4.50382	-4.31001	-4.22887
sgTGGT1_203120_8	-6.01804	-9.83232	-8.30169	-8.2898	-6.55543	-6.81762	-6.74497	-6.96003	-0.922652	-6.61929	-6.42549	-6.19234
sgTGGT1_203120_9	-5.86544	-9.67972	-8.14909	-8.1372	-6.61257	-6.87476	-6.80211	-7.01718	-0.397299	-5.72621	-5.5324	-5.45126
sgTGGT1_203135_1	N/A	N/A	N/A	N/A	N/A	N/A	N/A	N/A	N/A	N/A	N/A	N/A
sgTGGT1_203135_10	-6.67789	-10.3402	-8.96155	-8.94965	-7.68762	-7.94981	-7.87716	-8.09223	-0.527067	-6.57421	-6.3804	-6.29926
sgTGGT1_203135_2	2.7275	3.53771	3.94887	2.99884	-6.174	-6.43619	-6.36354	-6.5786	-2.26661	-5.64132	-5.44752	-5.36637
sgTGGT1_203135_3	-1.23067	-2.44591	-7.75379	-7.7419	-6.33546	-3.63829	-6.525	-6.74007	-0.129103	-5.50382	-5.31001	-5.22887
sgTGGT1_203135_4	-5.49347	-9.30775	-7.77712	-7.76523	-6.174	-3.96226	-6.36354	-6.5786	-2.22221	-5.40428	-5.21048	-5.12933
sgTGGT1_203135_5	-5.66767	-9.48196	-7.95133	-7.93943	-4.32866	-6.74285	-6.6702	-6.88527	-0.222212	-0.175736	0.0180684	0.272544
[truncated: 79,466 more rows]

## Sheet: Fitness
Gene.ID	ME49_ID	Gene products description	Mean fitness (Naïve BMDM vs. HFF control)	p-Value (Naïve BMDM vs. HFF control)	Cohen's d (Naïve BMDM vs. HFF control)	Naïve BMDM vs. HFF control all hits	Naïve BMDM vs. HFF control high-confidence hits	Mean fitness (IFNγ vs. Naïve BMDM)	p-Value (IFNγ vs. Naïve BMDM)	Cohen's d (IFNγ vs. Naïve BMDM)	IFNγ vs. Naïve BMDM all hits	IFNγ vs. Naïve BMDM high-confidence hits	sgRNA No. in S1_HFF early passage	sgRNA No. in S1_HFF control	sgRNA No. in S1_Naïve BMDM	sgRNA No. in S1_IFNγ BMDM	sgRNA No. in S2_HFF early passage	sgRNA No. in S2_HFF control	sgRNA No. in S2_Naïve BMDM	sgRNA No. in S2_IFNγ BMDM	sgRNA No. in S3_HFF early passage	sgRNA No. in S3_HFF control	sgRNA No. in S3_Naïve BMDM	sgRNA No. in S3_IFNγ BMDM	S1_HFF early passage fitness	S1_HFF control fitness	S1_Naïve BMDM fitness	S1_IFNγ BMDM fitness	S1_Naïve BMDM vs. HFF control fitness	S1_IFNγ vs. Naïve BMDM fitness	S2_HFF early passage fitness	S2_HFF control fitness	S2_Naïve BMDM fitness	S2_IFNγ BMDM fitness	S2_Naïve BMDM vs. HFF control fitness	S2_IFNγ vs. Naïve BMDM fitness	S3_HFF early passage fitness	S3_HFF control fitness	S3_Naïve BMDM fitness	S3_IFNγ BMDM fitness	S3_Naïve BMDM vs. HFF control fitness	S3_IFNγ vs. Naïve BMDM fitness	Mean HFF early passage fitness	Mean HFF Control fitness	Mean Naïve BMDM fitness	Mean IFNγ BMDM fitness	In vitro fitness in HFFs (Sidik et al, 2016)	Maximal FPKM in BMDMs (Melo et al, 2013)	In vivo defect genes (Sangare et al, 2019)
[truncated: 8,156 more rows]
[truncated: 1 more columns]
