# Supplementary material for: Genome-wide screens identify Toxoplasma gondii determinants of parasite fitness in IFNγ-activated murine macrophages
Source: Nat Commun. 2020 Oct 16;11:5258. doi: 10.1038/s41467-020-18991-8 (PMC7567896; doi:10.1038/s41467-020-18991-8)
Supplement: Supplementary file 6 — Supplementary Data 2 [file 41467_2020_18991_MOESM6_ESM.xlsx]

## Sheet: Naive_Molecular function
ID	Name	Bgd count	Result count	Result gene list	Pct of bgd	Fold enrichment	Odds ratio	P-value
GO:0017150	tRNA dihydrouridine synthase activity	5	2	TGGT1_202790,TGGT1_280780,	40	20.03	33.6	0.00378348
GO:0005375	copper ion transmembrane transporter activity	6	2	TGGT1_226110,TGGT1_249200,	33.3	16.69	25.19	0.00560199
GO:0050483	IMP 5'-nucleotidase activity	1	1	TGGT1_222710,	100	50.08	inf	0.0199676
GO:0003874	6-pyruvoyltetrahydropterin synthase activity	1	1	TGGT1_305800,	100	50.08	inf	0.0199676
GO:0003933	GTP cyclohydrolase activity	1	1	TGGT1_253780,	100	50.08	inf	0.0199676
GO:0003934	GTP cyclohydrolase I activity	1	1	TGGT1_253780,	100	50.08	inf	0.0199676
GO:0004001	adenosine kinase activity	1	1	TGGT1_250880,	100	50.08	inf	0.0199676
GO:0004019	adenylosuccinate synthase activity	1	1	TGGT1_279450,	100	50.08	inf	0.0199676
GO:0019238	cyclohydrolase activity	1	1	TGGT1_253780,	100	50.08	inf	0.0199676
GO:0004124	cysteine synthase activity	1	1	TGGT1_278910,	100	50.08	inf	0.0199676
GO:0004757	sepiapterin reductase activity	1	1	TGGT1_231920,	100	50.08	inf	0.0199676
GO:0008195	phosphatidate phosphatase activity	1	1	TGGT1_247360,	100	50.08	inf	0.0199676
GO:0000287	magnesium ion binding	16	2	TGGT1_222710,TGGT1_279450,	12.5	6.26	7.18	0.0393998
GO:0019206	nucleoside kinase activity	2	1	TGGT1_250880,	50	25.04	49.74	0.0395418
GO:0000286	alanine dehydrogenase activity	2	1	TGGT1_203500,	50	25.04	49.74	0.0395418
GO:0047631	ADP-ribose diphosphatase activity	2	1	TGGT1_282190,	50	25.04	49.74	0.0395418
GO:0004619	phosphoglycerate mutase activity	2	1	TGGT1_273030,	50	25.04	49.74	0.0395418
GO:0004090	carbonyl reductase (NADPH) activity	2	1	TGGT1_306450,	50	25.04	49.74	0.0395418
GO:0004736	pyruvate carboxylase activity	2	1	TGGT1_269600,	50	25.04	49.74	0.0395418
GO:0016616	oxidoreductase activity, acting on the CH-OH group of donors, NAD or NADP as acceptor	41	3	TGGT1_231920,TGGT1_269120,TGGT1_306450,	7.3	3.66	4	0.0474059
GO:0046915	transition metal ion transmembrane transporter activity	18	2	TGGT1_226110,TGGT1_249200,	11.1	5.56	6.28	0.0489688

## Sheet: Naive_Biological process
ID	Name	Bgd count	Result count	Result gene list	Pct of bgd	Fold enrichment	Odds ratio	P-value
GO:0055085	transmembrane transport	127	7	TGGT1_203500,TGGT1_233130,TGGT1_249200,TGGT1_249580,TGGT1_260310,TGGT1_308990,TGGT1_318150,	5.5	2.76	3.06	0.0125637
GO:0006190	inosine salvage	1	1	TGGT1_222710,	100	50.08	inf	0.0199676
GO:0046102	inosine metabolic process	1	1	TGGT1_222710,	100	50.08	inf	0.0199676
GO:0046103	inosine biosynthetic process	1	1	TGGT1_222710,	100	50.08	inf	0.0199676
GO:0030001	metal ion transport	36	3	TGGT1_202900,TGGT1_226110,TGGT1_249200,	8.3	4.17	4.61	0.034065
GO:0006166	purine ribonucleoside salvage	2	1	TGGT1_222710,	50	25.04	49.74	0.0395418
GO:0043174	nucleoside salvage	2	1	TGGT1_222710,	50	25.04	49.74	0.0395418
GO:0046653	tetrahydrofolate metabolic process	2	1	TGGT1_253780,	50	25.04	49.74	0.0395418
GO:0046654	tetrahydrofolate biosynthetic process	2	1	TGGT1_253780,	50	25.04	49.74	0.0395418
GO:0006812	cation transport	69	4	TGGT1_202900,TGGT1_203500,TGGT1_226110,TGGT1_249200,	5.8	2.9	3.14	0.0477872
GO:0006810	transport	280	10	TGGT1_202900,TGGT1_203500,TGGT1_211370,TGGT1_226110,TGGT1_233130,TGGT1_249200,TGGT1_249580,TGGT1_260310,TGGT1_308990,TGGT1_318150,	3.6	1.79	1.95	0.0495871
GO:0051234	establishment of localization	280	10	TGGT1_202900,TGGT1_203500,TGGT1_211370,TGGT1_226110,TGGT1_233130,TGGT1_249200,TGGT1_249580,TGGT1_260310,TGGT1_308990,TGGT1_318150,	3.6	1.79	1.95	0.0495871

## Sheet: Naive_Metabolic pathway
ID	Name	Bgd count	Result count	Result gene list	Pct of bgd	Fold enrichment	Odds ratio	P-value
PWY-5663__PK__MetaCyc	tetrahydrobiopterin biosynthesis I	3	3	TGGT1_231920,TGGT1_253780,TGGT1_305800,	100	50.5	inf	7.10544e-06
PWY-5961__PK__MetaCyc	superpathway of aflatoxin biosynthesis	2	2	TGGT1_202790,TGGT1_280780,	100	50.5	inf	0.000380807
PWY-5393__PK__MetaCyc	raspberry ketone biosynthesis	2	2	TGGT1_202790,TGGT1_280780,	100	50.5	inf	0.000380807
PWY-5956__PK__MetaCyc	sterigmatocystin biosynthesis	2	2	TGGT1_202790,TGGT1_280780,	100	50.5	inf	0.000380807
ec00622__PK__KEGG	Xylene degradation	2	2	TGGT1_202790,TGGT1_280780,	100	50.5	inf	0.000380807
PWY-6983__PK__MetaCyc	tetrahydrobiopterin biosynthesis III	2	2	TGGT1_253780,TGGT1_305800,	100	50.5	inf	0.000380807
ec00621__PK__KEGG	Dioxin degradation	2	2	TGGT1_202790,TGGT1_280780,	100	50.5	inf	0.000380807
PWY-7155__PK__MetaCyc	7-dehydroporiferasterol biosynthesis	2	2	TGGT1_202790,TGGT1_280780,	100	50.5	inf	0.000380807
PWY-5664__PK__MetaCyc	tetrahydrobiopterin biosynthesis II	2	2	TGGT1_253780,TGGT1_305800,	100	50.5	inf	0.000380807
PWY-6032__PK__MetaCyc	cardenolide biosynthesis	2	2	TGGT1_202790,TGGT1_280780,	100	50.5	inf	0.000380807
PWY-7442__PK__MetaCyc	drosopterin and aurodrosopterin biosynthesis	2	2	TGGT1_253780,TGGT1_305800,	100	50.5	inf	0.000380807
PWY5F9-3233__PK__MetaCyc	phthalate degradation	2	2	TGGT1_202790,TGGT1_280780,	100	50.5	inf	0.000380807
PWY-6332__PK__MetaCyc	coumestrol biosynthesis	2	2	TGGT1_202790,TGGT1_280780,	100	50.5	inf	0.000380807
PWY-7154__PK__MetaCyc	ergosterol biosynthesis II	2	2	TGGT1_202790,TGGT1_280780,	100	50.5	inf	0.000380807
PWY-6088__PK__MetaCyc	3-chlorobenzoate degradation I (via chlorocatechol)	2	2	TGGT1_202790,TGGT1_280780,	100	50.5	inf	0.000380807
ec00790__PK__KEGG	Folate biosynthesis	21	4	TGGT1_231920,TGGT1_253780,TGGT1_305800,TGGT1_306450,	19	9.62	13.07	0.000605253
PWY-5367__PK__MetaCyc	petroselinate biosynthesis	10	3	TGGT1_202790,TGGT1_269120,TGGT1_280780,	30	15.15	23.17	0.000775015
ec00230__PK__KEGG	Purine metabolism	108	8	TGGT1_222710,TGGT1_224840,TGGT1_243580,TGGT1_250880,TGGT1_255210,TGGT1_270865,TGGT1_279450,TGGT1_282190,	7.4	3.74	4.87	0.000868309
PWY-6824__PK__MetaCyc	justicidin B biosynthesis	3	2	TGGT1_202790,TGGT1_280780,	66.7	33.67	105.12	0.00112821
PWY-6996__PK__MetaCyc	daidzin and daidzein degradation	3	2	TGGT1_202790,TGGT1_280780,	66.7	33.67	105.12	0.00112821
PWY-2582__PK__MetaCyc	brassinosteroid biosynthesis II	4	2	TGGT1_202790,TGGT1_280780,	50	25.25	52.53	0.00222839
ec00100__PK__KEGG	Steroid biosynthesis	4	2	TGGT1_202790,TGGT1_280780,	50	25.25	52.53	0.00222839
ec00364__PK__KEGG	Fluorobenzoate degradation	4	2	TGGT1_202790,TGGT1_280780,	50	25.25	52.53	0.00222839
PWY-6190__PK__MetaCyc	2,4-dichlorotoluene degradation	4	2	TGGT1_202790,TGGT1_280780,	50	25.25	52.53	0.00222839
PWY-7300__PK__MetaCyc	ecdysone and 20-hydroxyecdysone biosynthesis	6	2	TGGT1_202790,TGGT1_280780,	33.3	16.83	26.23	0.00543362
PWY-6786__PK__MetaCyc	detoxification of reactive carbonyls in chloroplasts	6	2	TGGT1_202790,TGGT1_280780,	33.3	16.83	26.23	0.00543362
PWY-5818__PK__MetaCyc	validamycin biosynthesis	6	2	TGGT1_202790,TGGT1_280780,	33.3	16.83	26.23	0.00543362
PWY-7156__PK__MetaCyc	superpathway of ergosterol biosynthesis II	7	2	TGGT1_202790,TGGT1_280780,	28.6	14.43	20.98	0.00751288
PWY-7664__PK__MetaCyc	oleate biosynthesis IV (anaerobic)	8	2	TGGT1_234460,TGGT1_269120,	25	12.62	17.47	0.00989328
PWY0-862__PK__MetaCyc	(5Z)-dodec-5-enoate biosynthesis	8	2	TGGT1_234460,TGGT1_269120,	25	12.62	17.47	0.00989328
PWY-699__PK__MetaCyc	brassinosteroid biosynthesis I	8	2	TGGT1_202790,TGGT1_280780,	25	12.62	17.47	0.00989328
FASYN-ELONG-PWY__PK__MetaCyc	fatty acid elongation -- saturated	8	2	TGGT1_234460,TGGT1_269120,	25	12.62	17.47	0.00989328
PWY-6544__PK__MetaCyc	superpathway of C28 brassinosteroid biosynthesis	8	2	TGGT1_202790,TGGT1_280780,	25	12.62	17.47	0.00989328
PWY-6284__PK__MetaCyc	superpathway of unsaturated fatty acids biosynthesis (<i>E. coli</i>)	9	2	TGGT1_234460,TGGT1_269120,	22.2	11.22	14.96	0.0125628
PWY-2541__PK__MetaCyc	plant sterol biosynthesis	9	2	TGGT1_202790,TGGT1_280780,	22.2	11.22	14.96	0.0125628
PWY-7388__PK__MetaCyc	octanoyl-[acyl-carrier protein] biosynthesis (mitochondria, yeast)	10	2	TGGT1_234460,TGGT1_269120,	20	10.1	13.09	0.0155098
NAD-BIOSYNTHESIS-II__PK__MetaCyc	NAD salvage pathway III	11	2	TGGT1_222710,TGGT1_228160,	18.2	9.18	11.62	0.0187228
PWY-5970__PK__MetaCyc	fatty acids biosynthesis (yeast)	1	1	TGGT1_234460,	100	50.5	inf	0.019802
PWY0-1433__PK__MetaCyc	tetrahydromonapterin biosynthesis	1	1	TGGT1_253780,	100	50.5	inf	0.019802
PWY-6619__PK__MetaCyc	adenine and adenosine salvage VI	1	1	TGGT1_250880,	100	50.5	inf	0.019802
PWY-6703__PK__MetaCyc	preQ<sub>0</sub> biosynthesis	1	1	TGGT1_253780,	100	50.5	inf	0.019802
CYSTSYN-PWY__PK__MetaCyc	L-cysteine biosynthesis I	1	1	TGGT1_278910,	100	50.5	inf	0.019802
PWY-5989__PK__MetaCyc	stearate biosynthesis II (bacteria and plants)	13	2	TGGT1_234460,TGGT1_269120,	15.4	7.77	9.5	0.025903
PWY-5971__PK__MetaCyc	palmitate biosynthesis II (bacteria and plants)	13	2	TGGT1_234460,TGGT1_269120,	15.4	7.77	9.5	0.025903
ec00592__PK__KEGG	alpha-Linolenic acid metabolism	14	2	TGGT1_202790,TGGT1_280780,	14.3	7.21	8.7	0.0298492
PWY-5972__PK__MetaCyc	stearate biosynthesis I (animals and fungi)	14	2	TGGT1_202790,TGGT1_280780,	14.3	7.21	8.7	0.0298492
ec00250__PK__KEGG	Alanine, aspartate and glutamate metabolism	15	2	TGGT1_203500,TGGT1_279450,	13.3	6.73	8.03	0.034019
ec00361__PK__KEGG	Chlorocyclohexane and chlorobenzene degradation	15	2	TGGT1_202790,TGGT1_280780,	13.3	6.73	8.03	0.034019
PWY-5156__PK__MetaCyc	superpathway of fatty acid biosynthesis II (plant)	16	2	TGGT1_234460,TGGT1_269120,	12.5	6.31	7.45	0.0384026
PWY1-2__PK__MetaCyc	L-alanine degradation IV	2	1	TGGT1_203500,	50	25.25	50.97	0.0392232
PWY-5966__PK__MetaCyc	fatty acid biosynthesis initiation II	2	1	TGGT1_234460,	50	25.25	50.97	0.0392232
PWY-6147__PK__MetaCyc	6-hydroxymethyl-dihydropterin diphosphate biosynthesis I	2	1	TGGT1_253780,	50	25.25	50.97	0.0392232
PWY-7655__PK__MetaCyc	dechlorogriseofulvin biosynthesis	40	3	TGGT1_202790,TGGT1_280780,TGGT1_306900,	7.5	3.79	4.31	0.0425497
PWY-5729__PK__MetaCyc	vestitol and sativan biosynthesis	40	3	TGGT1_202790,TGGT1_280780,TGGT1_306900,	7.5	3.79	4.31	0.0425497
ec00061__PK__KEGG	Fatty acid biosynthesis	17	2	TGGT1_234460,TGGT1_269120,	11.8	5.94	6.95	0.0429905
PWY-6285__PK__MetaCyc	superpathway of fatty acids biosynthesis (<i>E. coli</i>)	17	2	TGGT1_234460,TGGT1_269120,	11.8	5.94	6.95	0.0429905

## Sheet: IFN_Molecular function
ID	Name	Bgd count	Result count	Result gene list	Pct of bgd	Fold enrichment	Odds ratio	P-value
GO:0070011	peptidase activity, acting on L-amino acid peptides	133	9	TGGT1_200290,TGGT1_221170,TGGT1_229650,TGGT1_245500,TGGT1_268590,TGGT1_304680,TGGT1_311090,TGGT1_314500,TGGT1_321530,	6.8	4.04	4.82	0.000303512
GO:0008233	peptidase activity	140	9	TGGT1_200290,TGGT1_221170,TGGT1_229650,TGGT1_245500,TGGT1_268590,TGGT1_304680,TGGT1_311090,TGGT1_314500,TGGT1_321530,	6.4	3.84	4.55	0.000445518
GO:0017171	serine hydrolase activity	32	4	TGGT1_200290,TGGT1_245500,TGGT1_268590,TGGT1_314500,	12.5	7.47	8.91	0.00179854
GO:0008236	serine-type peptidase activity	32	4	TGGT1_200290,TGGT1_245500,TGGT1_268590,TGGT1_314500,	12.5	7.47	8.91	0.00179854
GO:0003700	DNA-binding transcription factor activity	49	4	TGGT1_218960,TGGT1_220530,TGGT1_280470,TGGT1_315760,	8.2	4.88	5.52	0.00857448
GO:0004252	serine-type endopeptidase activity	26	3	TGGT1_200290,TGGT1_268590,TGGT1_314500,	11.5	6.9	8.01	0.00881479
GO:0004175	endopeptidase activity	81	5	TGGT1_200290,TGGT1_221170,TGGT1_268590,TGGT1_304680,TGGT1_314500,	6.2	3.69	4.12	0.0107612
GO:0140110	transcription regulator activity	55	4	TGGT1_218960,TGGT1_220530,TGGT1_280470,TGGT1_315760,	7.3	4.35	4.86	0.0128126
GO:0051723	protein methylesterase activity	1	1	TGGT1_262140,	100	59.77	inf	0.0167296
GO:0016208	AMP binding	1	1	TGGT1_266640,	100	59.77	inf	0.0167296
GO:0000150	recombinase activity	1	1	TGGT1_272900,	100	59.77	inf	0.0167296
GO:0008836	diaminopimelate decarboxylase activity	1	1	TGGT1_278740,	100	59.77	inf	0.0167296
GO:0004660	protein farnesyltransferase activity	1	1	TGGT1_200370,	100	59.77	inf	0.0167296
GO:0008234	cysteine-type peptidase activity	34	3	TGGT1_229650,TGGT1_311090,TGGT1_321530,	8.8	5.27	5.93	0.0184571
GO:0016787	hydrolase activity	726	19	TGGT1_200290,TGGT1_201230,TGGT1_212250,TGGT1_221170,TGGT1_221380,TGGT1_229650,TGGT1_231210,TGGT1_245500,TGGT1_257340,TGGT1_262140,TGGT1_268590,TGGT1_272900,TGGT1_282190,TGGT1_288920,TGGT1_304680,TGGT1_311090,TGGT1_314500,TGGT1_316300,TGGT1_321530,	2.6	1.56	1.84	0.0243382
GO:0015036	disulfide oxidoreductase activity	17	2	TGGT1_232410,TGGT1_279400,	11.8	7.03	8.06	0.0318729
GO:0008242	omega peptidase activity	2	1	TGGT1_229650,	50	29.89	59.72	0.0331838
GO:0003987	acetate-CoA ligase activity	2	1	TGGT1_266640,	50	29.89	59.72	0.0331838
GO:0047631	ADP-ribose diphosphatase activity	2	1	TGGT1_282190,	50	29.89	59.72	0.0331838
GO:0140096	catalytic activity, acting on a protein	506	14	TGGT1_200290,TGGT1_200370,TGGT1_221170,TGGT1_229650,TGGT1_235450,TGGT1_245500,TGGT1_250680,TGGT1_262140,TGGT1_268590,TGGT1_304680,TGGT1_311090,TGGT1_314500,TGGT1_318240,TGGT1_321530,	2.8	1.65	1.87	0.0364064
GO:0101005	ubiquitinyl hydrolase activity	20	2	TGGT1_229650,TGGT1_311090,	10	5.98	6.71	0.0431283
GO:0005096	GTPase activator activity	20	2	TGGT1_250680,TGGT1_285730,	10	5.98	6.71	0.0431283
GO:0036459	thiol-dependent ubiquitinyl hydrolase activity	20	2	TGGT1_229650,TGGT1_311090,	10	5.98	6.71	0.0431283
GO:0019783	ubiquitin-like protein-specific protease activity	20	2	TGGT1_229650,TGGT1_311090,	10	5.98	6.71	0.0431283
GO:0022803	passive transmembrane transporter activity	21	2	TGGT1_215450,TGGT1_247370,	9.5	5.69	6.36	0.0471644
GO:0015267	channel activity	21	2	TGGT1_215450,TGGT1_247370,	9.5	5.69	6.36	0.0471644
GO:0004526	ribonuclease P activity	3	1	TGGT1_221380,	33.3	19.92	29.85	0.049367
GO:0003697	single-stranded DNA binding	3	1	TGGT1_272900,	33.3	19.92	29.85	0.049367

## Sheet: IFN_Biological process
ID	Name	Bgd count	Result count	Result gene list	Pct of bgd	Fold enrichment	Odds ratio	P-value
GO:0006508	proteolysis	151	8	TGGT1_221170,TGGT1_229650,TGGT1_245500,TGGT1_295340,TGGT1_304680,TGGT1_311090,TGGT1_314500,TGGT1_321530,	5.3	3.17	3.63	0.0032845
GO:0065007	biological regulation	264	11	TGGT1_208360,TGGT1_218960,TGGT1_220530,TGGT1_250680,TGGT1_254450,TGGT1_257340,TGGT1_269950,TGGT1_279400,TGGT1_280470,TGGT1_285730,TGGT1_315760,	4.2	2.49	2.89	0.0037686
GO:1990505	mitotic DNA replication maintenance of fidelity	1	1	TGGT1_272900,	100	59.77	inf	0.0167296
GO:0045005	DNA-dependent DNA replication maintenance of fidelity	1	1	TGGT1_272900,	100	59.77	inf	0.0167296
GO:0033260	nuclear DNA replication	1	1	TGGT1_272900,	100	59.77	inf	0.0167296
GO:1990426	mitotic recombination-dependent replication fork processing	1	1	TGGT1_272900,	100	59.77	inf	0.0167296
GO:0031297	replication fork processing	1	1	TGGT1_272900,	100	59.77	inf	0.0167296
GO:0019915	lipid storage	1	1	TGGT1_208360,	100	59.77	inf	0.0167296
GO:0019427	acetyl-CoA biosynthetic process from acetate	1	1	TGGT1_266640,	100	59.77	inf	0.0167296
GO:0010498	proteasomal protein catabolic process	1	1	TGGT1_295340,	100	59.77	inf	0.0167296
GO:0070481	nuclear-transcribed mRNA catabolic process, non-stop decay	1	1	TGGT1_254450,	100	59.77	inf	0.0167296
GO:0044786	cell cycle DNA replication	1	1	TGGT1_272900,	100	59.77	inf	0.0167296
GO:0043161	proteasome-mediated ubiquitin-dependent protein catabolic process	1	1	TGGT1_295340,	100	59.77	inf	0.0167296
GO:0008214	protein dealkylation	1	1	TGGT1_262140,	100	59.77	inf	0.0167296
GO:0070988	demethylation	1	1	TGGT1_262140,	100	59.77	inf	0.0167296
GO:0006482	protein demethylation	1	1	TGGT1_262140,	100	59.77	inf	0.0167296
GO:0071025	RNA surveillance	1	1	TGGT1_254450,	100	59.77	inf	0.0167296
GO:0006083	acetate metabolic process	1	1	TGGT1_266640,	100	59.77	inf	0.0167296
GO:1902298	cell cycle DNA replication maintenance of fidelity	1	1	TGGT1_272900,	100	59.77	inf	0.0167296
GO:1902969	mitotic DNA replication	1	1	TGGT1_272900,	100	59.77	inf	0.0167296
GO:0070966	nuclear-transcribed mRNA catabolic process, no-go decay	1	1	TGGT1_254450,	100	59.77	inf	0.0167296
GO:0010468	regulation of gene expression	99	5	TGGT1_218960,TGGT1_220530,TGGT1_254450,TGGT1_280470,TGGT1_315760,	5.1	3.02	3.31	0.0239025
GO:0016579	protein deubiquitination	16	2	TGGT1_229650,TGGT1_311090,	12.5	7.47	8.64	0.028425
GO:0070646	protein modification by small protein removal	16	2	TGGT1_229650,TGGT1_311090,	12.5	7.47	8.64	0.028425
GO:0071496	cellular response to external stimulus	2	1	TGGT1_272900,	50	29.89	59.72	0.0331838
GO:0071616	acyl-CoA biosynthetic process	2	1	TGGT1_266640,	50	29.89	59.72	0.0331838
GO:1903047	mitotic cell cycle process	2	1	TGGT1_272900,	50	29.89	59.72	0.0331838
GO:0000278	mitotic cell cycle	2	1	TGGT1_272900,	50	29.89	59.72	0.0331838
GO:0035384	thioester biosynthetic process	2	1	TGGT1_266640,	50	29.89	59.72	0.0331838
GO:0000956	nuclear-transcribed mRNA catabolic process	2	1	TGGT1_254450,	50	29.89	59.72	0.0331838
GO:0006084	acetyl-CoA metabolic process	2	1	TGGT1_266640,	50	29.89	59.72	0.0331838
GO:0006085	acetyl-CoA biosynthetic process	2	1	TGGT1_266640,	50	29.89	59.72	0.0331838
GO:0006402	mRNA catabolic process	2	1	TGGT1_254450,	50	29.89	59.72	0.0331838
GO:0006637	acyl-CoA metabolic process	2	1	TGGT1_266640,	50	29.89	59.72	0.0331838
GO:0009432	SOS response	2	1	TGGT1_272900,	50	29.89	59.72	0.0331838
GO:0009991	response to extracellular stimulus	2	1	TGGT1_272900,	50	29.89	59.72	0.0331838
GO:0035383	thioester metabolic process	2	1	TGGT1_266640,	50	29.89	59.72	0.0331838
GO:0009605	response to external stimulus	2	1	TGGT1_272900,	50	29.89	59.72	0.0331838
GO:0031668	cellular response to extracellular stimulus	2	1	TGGT1_272900,	50	29.89	59.72	0.0331838
GO:0019222	regulation of metabolic process	111	5	TGGT1_218960,TGGT1_220530,TGGT1_254450,TGGT1_280470,TGGT1_315760,	4.5	2.69	2.93	0.0368026
GO:0060255	regulation of macromolecule metabolic process	111	5	TGGT1_218960,TGGT1_220530,TGGT1_254450,TGGT1_280470,TGGT1_315760,	4.5	2.69	2.93	0.0368026
GO:0050789	regulation of biological process	233	8	TGGT1_218960,TGGT1_220530,TGGT1_254450,TGGT1_257340,TGGT1_269950,TGGT1_279400,TGGT1_280470,TGGT1_315760,	3.4	2.05	2.25	0.0384794
GO:0043087	regulation of GTPase activity	20	2	TGGT1_250680,TGGT1_285730,	10	5.98	6.71	0.0431283
GO:0070647	protein modification by small protein conjugation or removal	21	2	TGGT1_229650,TGGT1_311090,	9.5	5.69	6.36	0.0471644
GO:0000725	recombinational repair	3	1	TGGT1_272900,	33.3	19.92	29.85	0.049367
GO:0000724	double-strand break repair via homologous recombination	3	1	TGGT1_272900,	33.3	19.92	29.85	0.049367

## Sheet: IFN_Metabolic pathway
ID	Name	Bgd count	Result count	Result gene list	Pct of bgd	Fold enrichment	Odds ratio	P-value
PWY-6598__PK__MetaCyc	sciadonate biosynthesis	3	2	TGGT1_205350,TGGT1_242380,	66.7	40.88	129.85	0.00076198
PWY-5080__PK__MetaCyc	very long chain fatty acid biosynthesis I	3	2	TGGT1_205350,TGGT1_242380,	66.7	40.88	129.85	0.00076198
PWY-7619__PK__MetaCyc	juniperonate biosynthesis	3	2	TGGT1_205350,TGGT1_242380,	66.7	40.88	129.85	0.00076198
PWY-7725__PK__MetaCyc	arachidonate biosynthesis V (8-detaturase, mammals)	3	2	TGGT1_205350,TGGT1_242380,	66.7	40.88	129.85	0.00076198
PWY-7036__PK__MetaCyc	very long chain fatty acid biosynthesis II	3	2	TGGT1_205350,TGGT1_242380,	66.7	40.88	129.85	0.00076198
PWY-7532__PK__MetaCyc	acetylaszonalenin biosynthesis	56	5	TGGT1_205350,TGGT1_226780,TGGT1_242380,TGGT1_297510,TGGT1_318240,	8.9	5.48	6.98	0.00170614
PWY-7543__PK__MetaCyc	5-N-acetylardeemin biosynthesis	56	5	TGGT1_205350,TGGT1_226780,TGGT1_242380,TGGT1_297510,TGGT1_318240,	8.9	5.48	6.98	0.00170614
PWY-7555__PK__MetaCyc	alpha-cyclopiazonate biosynthesis	56	5	TGGT1_205350,TGGT1_226780,TGGT1_242380,TGGT1_297510,TGGT1_318240,	8.9	5.48	6.98	0.00170614
ec00900__PK__KEGG	Terpenoid backbone biosynthesis	16	3	TGGT1_200370,TGGT1_221170,TGGT1_262140,	18.8	11.5	15.47	0.00188858
PWY-7660__PK__MetaCyc	tryptoquialanine biosynthesis	59	5	TGGT1_205350,TGGT1_226780,TGGT1_242380,TGGT1_262140,TGGT1_318240,	8.5	5.2	6.58	0.0021613
PWY-7599__PK__MetaCyc	anditomin biosynthesis	39	4	TGGT1_205350,TGGT1_242380,TGGT1_262140,TGGT1_297510,	10.3	6.29	7.88	0.0031456
PWY-6433__PK__MetaCyc	hydroxylated fatty acid biosynthesis (plants)	6	2	TGGT1_205350,TGGT1_242380,	33.3	20.44	32.4	0.00369574
ec00261__PK__KEGG	Monobactam biosynthesis	72	5	TGGT1_205350,TGGT1_226780,TGGT1_242380,TGGT1_311690,TGGT1_318240,	6.9	4.26	5.26	0.00521138
PWY-7715__PK__MetaCyc	superpathway of trichothecene biosynthesis	23	3	TGGT1_205350,TGGT1_242380,TGGT1_262140,	13	8	10.01	0.00553205
PWY-7730__PK__MetaCyc	T-2 toxin biosynthesis	23	3	TGGT1_205350,TGGT1_242380,TGGT1_262140,	13	8	10.01	0.00553205
PWY-7713__PK__MetaCyc	nivalenol biosynthesis	23	3	TGGT1_205350,TGGT1_242380,TGGT1_262140,	13	8	10.01	0.00553205
PWY-7724__PK__MetaCyc	icosapentaenoate biosynthesis III (8-desaturase, mammals)	8	2	TGGT1_205350,TGGT1_242380,	25	15.33	21.58	0.00676049
PWY-7405__PK__MetaCyc	aurachin RE biosynthesis	26	3	TGGT1_205350,TGGT1_242380,TGGT1_297510,	11.5	7.08	8.69	0.00785962
PWY-7708__PK__MetaCyc	lyngbyatoxin biosynthesis	26	3	TGGT1_205350,TGGT1_242380,TGGT1_297510,	11.5	7.08	8.69	0.00785962
ec00960__PK__KEGG	Tropane, piperidine and pyridine alkaloid biosynthesis	26	3	TGGT1_205350,TGGT1_242380,TGGT1_262140,	11.5	7.08	8.69	0.00785962
PWY-7407__PK__MetaCyc	aurachin A, B, C and D biosynthesis	26	3	TGGT1_205350,TGGT1_242380,TGGT1_297510,	11.5	7.08	8.69	0.00785962
PWY-7670__PK__MetaCyc	fusaridione A biosynthesis	51	4	TGGT1_205350,TGGT1_226780,TGGT1_242380,TGGT1_318240,	7.8	4.81	5.82	0.00834927
PWY-7563__PK__MetaCyc	bassianin and desmethylbassianin biosynthesis	51	4	TGGT1_205350,TGGT1_226780,TGGT1_242380,TGGT1_318240,	7.8	4.81	5.82	0.00834927
PWY-7702__PK__MetaCyc	sch210971 and sch210972 biosynthesis	51	4	TGGT1_205350,TGGT1_226780,TGGT1_242380,TGGT1_318240,	7.8	4.81	5.82	0.00834927
PWY-7577__PK__MetaCyc	ferrichrome biosynthesis	51	4	TGGT1_205350,TGGT1_226780,TGGT1_242380,TGGT1_318240,	7.8	4.81	5.82	0.00834927
PWY-7690__PK__MetaCyc	holomycin biosynthesis	51	4	TGGT1_205350,TGGT1_226780,TGGT1_242380,TGGT1_318240,	7.8	4.81	5.82	0.00834927
PWY-7671__PK__MetaCyc	saframycin A biosynthesis	51	4	TGGT1_205350,TGGT1_226780,TGGT1_242380,TGGT1_318240,	7.8	4.81	5.82	0.00834927
PWY-6672__PK__MetaCyc	cis-genanyl-CoA degradation	27	3	TGGT1_205350,TGGT1_242380,TGGT1_266640,	11.1	6.81	8.32	0.00874603
PWY-7561__PK__MetaCyc	tenellin biosynthesis	53	4	TGGT1_205350,TGGT1_226780,TGGT1_242380,TGGT1_318240,	7.5	4.63	5.58	0.00956568
PWY-7612__PK__MetaCyc	chaetoglobosin A biosynthesis	53	4	TGGT1_205350,TGGT1_226780,TGGT1_242380,TGGT1_318240,	7.5	4.63	5.58	0.00956568
PWY-7565__PK__MetaCyc	aspyridone A biosynthesis	53	4	TGGT1_205350,TGGT1_226780,TGGT1_242380,TGGT1_318240,	7.5	4.63	5.58	0.00956568
PWY-7529__PK__MetaCyc	CMP-N-acetyl-7-O-acetylneuraminate biosynthesis	29	3	TGGT1_205350,TGGT1_242380,TGGT1_297510,	10.3	6.34	7.68	0.0106899
PWY-6145__PK__MetaCyc	superpathway of CMP-sialic acids biosynthesis	29	3	TGGT1_205350,TGGT1_242380,TGGT1_297510,	10.3	6.34	7.68	0.0106899
PWY-7719__PK__MetaCyc	CMP-diacetamido-8-epilegionaminic acid biosynthesis	29	3	TGGT1_205350,TGGT1_242380,TGGT1_297510,	10.3	6.34	7.68	0.0106899
ec00623__PK__KEGG	Toluene degradation	30	3	TGGT1_205350,TGGT1_242380,TGGT1_262140,	10	6.13	7.39	0.0117487
PWY-5993__PK__MetaCyc	superpathway of rifamycin B biosynthesis	31	3	TGGT1_205350,TGGT1_242380,TGGT1_297510,	9.7	5.93	7.12	0.0128665
ec00062__PK__KEGG	Fatty acid elongation	11	2	TGGT1_205350,TGGT1_242380,	18.2	11.15	14.36	0.0128833
ec00999__PK__KEGG	Biosynthesis of secondary metabolites - unclassified	32	3	TGGT1_205350,TGGT1_242380,TGGT1_297510,	9.4	5.75	6.87	0.0140435
PWY-6322__PK__MetaCyc	phosphinothricin tripeptide biosynthesis	34	3	TGGT1_205350,TGGT1_242380,TGGT1_262140,	8.8	5.41	6.42	0.0165776
PWY-7769__PK__MetaCyc	phosalacine biosynthesis	34	3	TGGT1_205350,TGGT1_242380,TGGT1_262140,	8.8	5.41	6.42	0.0165776
PWY-7352__PK__MetaCyc	daunorubicin biosynthesis	35	3	TGGT1_205350,TGGT1_242380,TGGT1_262140,	8.6	5.26	6.21	0.0179354
PWY-5972__PK__MetaCyc	stearate biosynthesis I (animals and fungi)	14	2	TGGT1_205350,TGGT1_242380,	14.3	8.76	10.75	0.0206817
PWY-7605__PK__MetaCyc	roquefortine C biosynthesis	37	3	TGGT1_226780,TGGT1_297510,TGGT1_318240,	8.1	4.97	5.84	0.0208338
ec01130__PK__KEGG	Biosynthesis of antibiotics	269	9	TGGT1_200370,TGGT1_205350,TGGT1_221170,TGGT1_228080,TGGT1_242380,TGGT1_266640,TGGT1_278740,TGGT1_297510,TGGT1_311690,	3.3	2.05	2.6	0.0221058
ec00680__PK__KEGG	Methane metabolism	41	3	TGGT1_205350,TGGT1_242380,TGGT1_266640,	7.3	4.49	5.21	0.0273665
ec00564__PK__KEGG	Glycerophospholipid metabolism	74	4	TGGT1_205350,TGGT1_242380,TGGT1_262140,TGGT1_313600,	5.4	3.31	3.85	0.0296841
PWY-6760__PK__MetaCyc	xylose degradation III	2	1	TGGT1_262140,	50	30.66	62.52	0.0323584
PWY-7118__PK__MetaCyc	chitin degradation to ethanol	2	1	TGGT1_266640,	50	30.66	62.52	0.0323584
PWY-6564__PK__MetaCyc	heparan sulfate biosynthesis	2	1	TGGT1_262140,	50	30.66	62.52	0.0323584
PWY-5835__PK__MetaCyc	geranyl acetate biosynthesis	2	1	TGGT1_262140,	50	30.66	62.52	0.0323584
PWY-7002__PK__MetaCyc	4-hydroxyacetophenone degradation	2	1	TGGT1_262140,	50	30.66	62.52	0.0323584
PWY-6558__PK__MetaCyc	heparan sulfate biosynthesis (late stages)	2	1	TGGT1_262140,	50	30.66	62.52	0.0323584
ACETATEUTIL-PWY__PK__MetaCyc	superpathway of acetate utilization and formation	2	1	TGGT1_266640,	50	30.66	62.52	0.0323584
PWY0-1313__PK__MetaCyc	acetate conversion to acetyl-CoA	2	1	TGGT1_266640,	50	30.66	62.52	0.0323584
PWY0-301__PK__MetaCyc	L-ascorbate degradation I (bacterial, anaerobic)	2	1	TGGT1_262140,	50	30.66	62.52	0.0323584
PWY-1921__PK__MetaCyc	indole-3-acetate activation II	2	1	TGGT1_262140,	50	30.66	62.52	0.0323584
CYCLOHEXANOL-OXIDATION-PWY__PK__MetaCyc	cyclohexanol degradation	2	1	TGGT1_262140,	50	30.66	62.52	0.0323584
PWY-6429__PK__MetaCyc	ricinoleate biosynthesis	2	1	TGGT1_262140,	50	30.66	62.52	0.0323584
ec00780__PK__KEGG	Biotin metabolism	18	2	TGGT1_228080,TGGT1_311690,	11.1	6.81	8.04	0.033404
PWY-5307__PK__MetaCyc	gentiodelphin biosynthesis	19	2	TGGT1_205350,TGGT1_242380,	10.5	6.45	7.57	0.0369618
PWY-6818__PK__MetaCyc	ornithine lipid biosynthesis	19	2	TGGT1_205350,TGGT1_242380,	10.5	6.45	7.57	0.0369618
PWY-7168__PK__MetaCyc	flavonol acylglucoside biosynthesis I - kaempferol derivatives	19	2	TGGT1_205350,TGGT1_242380,	10.5	6.45	7.57	0.0369618
KDO-NAGLIPASYN-PWY__PK__MetaCyc	superpathway of (Kdo)<SUB>2</SUB>-lipid A biosynthesis	19	2	TGGT1_205350,TGGT1_242380,	10.5	6.45	7.57	0.0369618
PWY-6930__PK__MetaCyc	phenolic malonylglucosides biosynthesis	19	2	TGGT1_205350,TGGT1_242380,	10.5	6.45	7.57	0.0369618
PWY-7317__PK__MetaCyc	superpathway of dTDP-glucose-derived O-antigen building blocks biosynthesis	19	2	TGGT1_205350,TGGT1_242380,	10.5	6.45	7.57	0.0369618
PWY-6432__PK__MetaCyc	curcuminoid biosynthesis	19	2	TGGT1_205350,TGGT1_242380,	10.5	6.45	7.57	0.0369618
PWY-7602__PK__MetaCyc	icosapentaenoate biosynthesis V (8-desaturase, lower eukaryotes)	19	2	TGGT1_205350,TGGT1_242380,	10.5	6.45	7.57	0.0369618
PWY-7448__PK__MetaCyc	galloylated catechin biosynthesis	19	2	TGGT1_205350,TGGT1_242380,	10.5	6.45	7.57	0.0369618
PWY-7696__PK__MetaCyc	citreoisocoumarin and bikisocoumarin biosynthesis	19	2	TGGT1_205350,TGGT1_242380,	10.5	6.45	7.57	0.0369618
PWY-7172__PK__MetaCyc	flavonol acylglucoside biosynthesis III - quercetin derivatives	19	2	TGGT1_205350,TGGT1_242380,	10.5	6.45	7.57	0.0369618
PWY-7029__PK__MetaCyc	terminal olefins biosynthesis II	19	2	TGGT1_205350,TGGT1_242380,	10.5	6.45	7.57	0.0369618
PWY-5794__PK__MetaCyc	malonate degradation I (biotin-independent)	19	2	TGGT1_205350,TGGT1_242380,	10.5	6.45	7.57	0.0369618
PWY-7583__PK__MetaCyc	arachidonate biosynthesis II (bacteria)	19	2	TGGT1_205350,TGGT1_242380,	10.5	6.45	7.57	0.0369618
PWY-6039__PK__MetaCyc	chlorogenic acid biosynthesis I	19	2	TGGT1_205350,TGGT1_242380,	10.5	6.45	7.57	0.0369618
PWY-7461__PK__MetaCyc	hydroxycinnamate sugar acid ester biosynthesis	19	2	TGGT1_205350,TGGT1_242380,	10.5	6.45	7.57	0.0369618
PWY-6673__PK__MetaCyc	caffeoylglucarate biosynthesis	19	2	TGGT1_205350,TGGT1_242380,	10.5	6.45	7.57	0.0369618
PWY-4801__PK__MetaCyc	aloesone biosynthesis I	19	2	TGGT1_205350,TGGT1_242380,	10.5	6.45	7.57	0.0369618
PWY-7727__PK__MetaCyc	docosahexaenoate biosynthesis IV (4-desaturase, mammals)	19	2	TGGT1_205350,TGGT1_242380,	10.5	6.45	7.57	0.0369618
PWY-7265__PK__MetaCyc	lampranthin biosynthesis	19	2	TGGT1_205350,TGGT1_242380,	10.5	6.45	7.57	0.0369618
PWY-7105__PK__MetaCyc	olivetol biosynthesis (olivetol synthase by-products synthesis)	19	2	TGGT1_205350,TGGT1_242380,	10.5	6.45	7.57	0.0369618
PWY-7716__PK__MetaCyc	penicillin G and penicillin V biosynthesis	19	2	TGGT1_205350,TGGT1_242380,	10.5	6.45	7.57	0.0369618
PWY-7672__PK__MetaCyc	fusaric acid biosynthesis	19	2	TGGT1_205350,TGGT1_242380,	10.5	6.45	7.57	0.0369618
PWY-7728__PK__MetaCyc	(4Z,7Z,10Z,13Z,16Z)-docosa-4,7,10,13,16-pentaenoate biosynthesis II (4-desaturase)	19	2	TGGT1_205350,TGGT1_242380,	10.5	6.45	7.57	0.0369618
PWY-7585__PK__MetaCyc	docosahexaenoate biosynthesis II (bacteria)	19	2	TGGT1_205350,TGGT1_242380,	10.5	6.45	7.57	0.0369618
CENTBENZCOA-PWY__PK__MetaCyc	benzoyl-CoA degradation II (anaerobic)	19	2	TGGT1_205350,TGGT1_242380,	10.5	6.45	7.57	0.0369618
PWY-6314__PK__MetaCyc	plumbagin biosynthesis	19	2	TGGT1_205350,TGGT1_242380,	10.5	6.45	7.57	0.0369618
PWY-5478__PK__MetaCyc	superpathway of hydrolyzable tannin biosynthesis	19	2	TGGT1_205350,TGGT1_242380,	10.5	6.45	7.57	0.0369618
P321-PWY__PK__MetaCyc	benzoyl-CoA degradation III (anaerobic)	19	2	TGGT1_205350,TGGT1_242380,	10.5	6.45	7.57	0.0369618
PWY-5477__PK__MetaCyc	gallotannin biosynthesis	19	2	TGGT1_205350,TGGT1_242380,	10.5	6.45	7.57	0.0369618
PWY-6316__PK__MetaCyc	aromatic polyketides biosynthesis	19	2	TGGT1_205350,TGGT1_242380,	10.5	6.45	7.57	0.0369618
PWY-6373__PK__MetaCyc	acrylate degradation	19	2	TGGT1_205350,TGGT1_242380,	10.5	6.45	7.57	0.0369618
PWY-7746__PK__MetaCyc	mycobacterial sulfolipid biosynthesis	19	2	TGGT1_205350,TGGT1_242380,	10.5	6.45	7.57	0.0369618
PWY-6312__PK__MetaCyc	barbaloin biosynthesis	19	2	TGGT1_205350,TGGT1_242380,	10.5	6.45	7.57	0.0369618
PWY-7465__PK__MetaCyc	3,3'-thiodipropanoate degradation	19	2	TGGT1_205350,TGGT1_242380,	10.5	6.45	7.57	0.0369618
PWY-7318__PK__MetaCyc	dTDP-3-acetamido-3,6-dideoxy-&alpha;-D-glucose biosynthesis	19	2	TGGT1_205350,TGGT1_242380,	10.5	6.45	7.57	0.0369618
PWY-7688__PK__MetaCyc	dTDP-D-ravidosamine and dTDP-4-acetyl-D-ravidosamine biosynthesis	19	2	TGGT1_205350,TGGT1_242380,	10.5	6.45	7.57	0.0369618
PWY-7050__PK__MetaCyc	icosapentaenoate biosynthesis IV (bacteria)	19	2	TGGT1_205350,TGGT1_242380,	10.5	6.45	7.57	0.0369618
PWY-7474__PK__MetaCyc	avenacin A-2 biosynthesis	19	2	TGGT1_205350,TGGT1_242380,	10.5	6.45	7.57	0.0369618
PWY-6056__PK__MetaCyc	dimethylsulfoniopropanoate degradation II (cleavage)	19	2	TGGT1_205350,TGGT1_242380,	10.5	6.45	7.57	0.0369618
PWY-6320__PK__MetaCyc	phaselate biosynthesis	19	2	TGGT1_205350,TGGT1_242380,	10.5	6.45	7.57	0.0369618
PWY-4922__PK__MetaCyc	6-methoxymellein biosynthesis	19	2	TGGT1_205350,TGGT1_242380,	10.5	6.45	7.57	0.0369618
PWY-7261__PK__MetaCyc	anthocyanidin 3-malylglucoside biosynthesis (acyl-glucose dependent)	19	2	TGGT1_205350,TGGT1_242380,	10.5	6.45	7.57	0.0369618
PWY-7460__PK__MetaCyc	2-<i>O</i>-acetyl-3-<i>O</i>-<i>trans</i>-coutarate biosynthesis	19	2	TGGT1_205350,TGGT1_242380,	10.5	6.45	7.57	0.0369618
PWY-7452__PK__MetaCyc	cyanidin dimalonylglucoside biosynthesis	19	2	TGGT1_205350,TGGT1_242380,	10.5	6.45	7.57	0.0369618
PWY-7280__PK__MetaCyc	ternatin C3 biosynthesis	19	2	TGGT1_205350,TGGT1_242380,	10.5	6.45	7.57	0.0369618
PWY-5984__PK__MetaCyc	rifamycin B biosynthesis	19	2	TGGT1_205350,TGGT1_242380,	10.5	6.45	7.57	0.0369618
PWY-7601__PK__MetaCyc	arachidonate biosynthesis IV (8-detaturase, lower eukaryotes)	19	2	TGGT1_205350,TGGT1_242380,	10.5	6.45	7.57	0.0369618
PWY-5437__PK__MetaCyc	L-threonine degradation I	19	2	TGGT1_205350,TGGT1_242380,	10.5	6.45	7.57	0.0369618
PWY-7679__PK__MetaCyc	anthocyanidin acylglucoside and acylsambubioside biosynthesis	19	2	TGGT1_205350,TGGT1_242380,	10.5	6.45	7.57	0.0369618
PWY-5475__PK__MetaCyc	pentagalloylglucose biosynthesis	19	2	TGGT1_205350,TGGT1_242380,	10.5	6.45	7.57	0.0369618
PWY-84__PK__MetaCyc	resveratrol biosynthesis	19	2	TGGT1_205350,TGGT1_242380,	10.5	6.45	7.57	0.0369618
PWY1-3__PK__MetaCyc	polyhydroxybutanoate biosynthesis	20	2	TGGT1_205350,TGGT1_242380,	10	6.13	7.14	0.0406598
P3-PWY__PK__MetaCyc	gallate degradation III (anaerobic)	20	2	TGGT1_205350,TGGT1_242380,	10	6.13	7.14	0.0406598
THREOCAT-PWY__PK__MetaCyc	superpathway of L-threonine metabolism	21	2	TGGT1_205350,TGGT1_242380,	9.5	5.84	6.76	0.0444928
PWY-6515__PK__MetaCyc	phloridzin biosynthesis	21	2	TGGT1_205350,TGGT1_242380,	9.5	5.84	6.76	0.0444928
PWY-361__PK__MetaCyc	phenylpropanoid biosynthesis	21	2	TGGT1_205350,TGGT1_242380,	9.5	5.84	6.76	0.0444928
PWY-7711__PK__MetaCyc	calonectrin biosynthesis	21	2	TGGT1_205350,TGGT1_242380,	9.5	5.84	6.76	0.0444928
PWY-5660__PK__MetaCyc	taxol biosynthesis	21	2	TGGT1_205350,TGGT1_242380,	9.5	5.84	6.76	0.0444928
PWY-5965__PK__MetaCyc	fatty acid biosynthesis initiation III	21	2	TGGT1_205350,TGGT1_242380,	9.5	5.84	6.76	0.0444928
PWY-7714__PK__MetaCyc	harzianum A and trichodermin biosynthesis	21	2	TGGT1_205350,TGGT1_242380,	9.5	5.84	6.76	0.0444928
PWY-7382__PK__MetaCyc	lipoate biosynthesis and incorporation (yeast)	21	2	TGGT1_205350,TGGT1_242380,	9.5	5.84	6.76	0.0444928
PWY-7367__PK__MetaCyc	phosphatidylcholine resynthesis via glycerophosphocholine	3	1	TGGT1_262140,	33.3	20.44	31.24	0.0481567
PWY-6848__PK__MetaCyc	rutin degradation	3	1	TGGT1_262140,	33.3	20.44	31.24	0.0481567
PWY-6766__PK__MetaCyc	salicin biosynthesis	3	1	TGGT1_228080,	33.3	20.44	31.24	0.0481567
PWY-7294__PK__MetaCyc	xylose degradation IV	3	1	TGGT1_262140,	33.3	20.44	31.24	0.0481567
PWY-7470__PK__MetaCyc	phosphatidylcholine biosynthesis VII	22	2	TGGT1_205350,TGGT1_242380,	9.1	5.57	6.42	0.0484557
PWY-5353__PK__MetaCyc	arachidonate biosynthesis I (6-desaturase, lower eukaryotes)	22	2	TGGT1_205350,TGGT1_242380,	9.1	5.57	6.42	0.0484557
PWY-6922__PK__MetaCyc	L-<i>N<sup>&delta;</sup></i>-acetylornithine biosynthesis	22	2	TGGT1_205350,TGGT1_242380,	9.1	5.57	6.42	0.0484557
PWY-6958__PK__MetaCyc	icosapentaenoate biosynthesis I (lower eukaryotes)	22	2	TGGT1_205350,TGGT1_242380,	9.1	5.57	6.42	0.0484557
PWY-7053__PK__MetaCyc	docosahexaenoate biosynthesis I (lower eukaryotes)	22	2	TGGT1_205350,TGGT1_242380,	9.1	5.57	6.42	0.0484557
PWY-6799__PK__MetaCyc	fatty acid biosynthesis (plant mitochondria)	22	2	TGGT1_205350,TGGT1_242380,	9.1	5.57	6.42	0.0484557
PWY-5048__PK__MetaCyc	rosmarinic acid biosynthesis I	22	2	TGGT1_205350,TGGT1_242380,	9.1	5.57	6.42	0.0484557
