# Supplementary material for: Genome-wide screens identify Toxoplasma gondii determinants of parasite fitness in IFNγ-activated murine macrophages
Source: Nat Commun. 2020 Oct 16;11:5258. doi: 10.1038/s41467-020-18991-8 (PMC7567896; doi:10.1038/s41467-020-18991-8)
Supplement: Supplementary file 7 — Supplementary Data 3 [file 41467_2020_18991_MOESM7_ESM.xlsx]

## Sheet: FPKM
NAME	Core Cholesterol synthesis pathway	PATHWAY	AJ_NS_4HRS	B6_NS_4HRS	AJ_NS_24HRS	B6_NS_24HRS	AJ_IFN_4HRS	B6_IFN_4HRS	AJ_IFN_24HRS	B6_IFN_24HRS
IDI1	Y	METABOLISM_OF_LIPIDS_AND_LIPOPROTEINS	2.2	3.2	3.6	5.9	1.2	1.1	0.7	0.8
MVD	Y	METABOLISM_OF_LIPIDS_AND_LIPOPROTEINS	12.5	18.3	21	35.4	7	8.6	7.3	8.5
ACAT2	Y	METABOLISM_OF_LIPIDS_AND_LIPOPROTEINS	4.7	6.6	10.5	13.7	2.5	2.6	2.3	2.2
HSD17B7	Y	METABOLISM_OF_LIPIDS_AND_LIPOPROTEINS	8.7	10.4	11.6	16.1	6.5	6	1.9	2.5
FDFT1	Y	METABOLISM_OF_LIPIDS_AND_LIPOPROTEINS	11.4	15.8	17.5	23	6.8	9	4	4.4
FDPS	Y	METABOLISM_OF_LIPIDS_AND_LIPOPROTEINS	10	16.3	28.2	30.4	7.4	10.6	4.8	6.2
DHCR24	Y	METABOLISM_OF_LIPIDS_AND_LIPOPROTEINS	47.1	57.3	52.8	73.3	32.5	29.8	9	14.2
SQLE	Y	METABOLISM_OF_LIPIDS_AND_LIPOPROTEINS	85.8	114.5	79.2	99.7	59.2	72.8	13.9	20
SC5D	Y	METABOLISM_OF_LIPIDS_AND_LIPOPROTEINS	25.4	42.6	35.9	60.6	18.4	29.6	10.6	19.6
LSS	Y	METABOLISM_OF_LIPIDS_AND_LIPOPROTEINS	11.6	17.6	20.8	31.4	9.1	11.6	6.5	9.4
DHCR7	Y	METABOLISM_OF_LIPIDS_AND_LIPOPROTEINS	11.2	14.1	17.9	23.4	7.7	6.8	8.7	12.5
NSDHL	Y	METABOLISM_OF_LIPIDS_AND_LIPOPROTEINS	13.3	12.9	22.7	27.1	10.7	9.8	9.8	11.6
MVK	Y	METABOLISM_OF_LIPIDS_AND_LIPOPROTEINS	13.5	13.7	17.8	17.5	10.4	11.2	8.8	9.5
HMGCR	Y	METABOLISM_OF_LIPIDS_AND_LIPOPROTEINS	22.8	33	38.8	60.8	27.4	35.2	14.9	22.9
SREBF2	Y-regulator	METABOLISM_OF_LIPIDS_AND_LIPOPROTEINS	48.8	57.6	56.5	67.6	45.2	47.5	23.2	37.7
ACLY	Y	METABOLISM_OF_LIPIDS_AND_LIPOPROTEINS	42	54.6	48.7	71.5	35.6	40.7	27.9	43.2
LBR	Y	METABOLISM_OF_LIPIDS_AND_LIPOPROTEINS	27.7	15.9	47.6	27	28.1	11.3	28.8	14.1
TM7SF2	Y	METABOLISM_OF_LIPIDS_AND_LIPOPROTEINS	4.3	3.4	11.8	13.4	4.9	3.9	7.4	8.8
SREBF1	Y-regulator	METABOLISM_OF_LIPIDS_AND_LIPOPROTEINS	22.5	32.5	33.1	45	16.2	25.7	20.2	31.7
EBP	Y	METABOLISM_OF_LIPIDS_AND_LIPOPROTEINS	40.6	39.1	44.5	40.4	56.2	68.3	49.4	53.3
PMVK	Y	METABOLISM_OF_LIPIDS_AND_LIPOPROTEINS	11.2	11.8	18.6	19.9	37.5	51.1	25.9	19.3
LRP6		CELLULAR_RESPONSE_TO_CHOLESTEROL	5.7	6.1	4.3	6.1	5	4.3	2.4	4.1
LRP8		CELLULAR_RESPONSE_TO_CHOLESTEROL	4	3.1	8.7	12.5	3.9	2.5	2.7	2.5
AACS		CELLULAR_RESPONSE_TO_CHOLESTEROL	15.1	22.7	21.5	34.7	13	18.2	8.7	12.9
OSBPL7		CELLULAR_RESPONSE_TO_CHOLESTEROL	3.1	4.2	3.1	4.1	2.4	4.5	2.8	3.8
GPLD1		CELLULAR_RESPONSE_TO_CHOLESTEROL	3.4	3.2	3.3	3.1	3.7	2.5	2.8	2.8
SMO		CELLULAR_RESPONSE_TO_CHOLESTEROL	0.1	0	0.1	0.1	0.1	0	0	0
INHBA		CELLULAR_RESPONSE_TO_CHOLESTEROL	0.1	0.1	0	0	0.2	0.5	0.4	0.1
MLC1		CELLULAR_RESPONSE_TO_CHOLESTEROL	0	0	0	0	0	0	0	0
ALDOC		CHOLESTEROL_HOMEOSTASIS	9.1	33	32.6	82.4	8	27	15.7	44.2
ACSS2		CHOLESTEROL_HOMEOSTASIS	0.8	0.7	3.8	8.7	1	1.3	1.8	2.5
CD9		CHOLESTEROL_HOMEOSTASIS	735.3	858.1	576.4	601.7	591.4	678.3	238.6	207.2
CPEB2		CHOLESTEROL_HOMEOSTASIS	11.1	14.8	11.2	17.2	6.4	6.1	3.8	4.6
ABCA2		CHOLESTEROL_HOMEOSTASIS	6.1	4.2	8.5	7.8	5.9	3.2	4.3	4.7
ALCAM		CHOLESTEROL_HOMEOSTASIS	167.6	153.6	160.3	146.7	156.1	132.3	96.4	81
TMEM97		CHOLESTEROL_HOMEOSTASIS	30.7	30.1	28.9	26.1	22.5	23.2	22.3	23
CTNNB1		CHOLESTEROL_HOMEOSTASIS	634.5	332.4	302.7	153	511.2	254.7	214.4	116
JAG1		CHOLESTEROL_HOMEOSTASIS	8	6.4	5.2	9.3	12.4	8.7	2.9	1.5
S100A11		CHOLESTEROL_HOMEOSTASIS	91.1	69.3	112.3	89.3	65.7	79.1	95	63.7
FAM129A		CHOLESTEROL_HOMEOSTASIS	19.1	17.9	20	29.5	20.4	15.4	19	23.4
ERRFI1		CHOLESTEROL_HOMEOSTASIS	3.9	4.1	5.2	5.6	5.3	6.3	4.8	3.7
GUSB		CHOLESTEROL_HOMEOSTASIS	404	430.4	349.6	365.6	412.3	439.3	252.4	324.7
ACTG1		CHOLESTEROL_HOMEOSTASIS	163.1	155.2	214.3	167.2	195.4	219	123.3	113.7
PLSCR1		CHOLESTEROL_HOMEOSTASIS	6.6	9.4	5.5	8.3	6.2	9.6	7.5	8.7
ATXN2		CHOLESTEROL_HOMEOSTASIS	7	8.2	8.4	9.1	8.4	9.2	8.3	9.4
ANTXR2		CHOLESTEROL_HOMEOSTASIS	61.5	57.3	57.7	51.7	60.2	50.2	56.6	69.3
ETHE1		CHOLESTEROL_HOMEOSTASIS	7.2	7.9	8.8	7.1	8.1	9.9	9.5	8.3
ANXA5		CHOLESTEROL_HOMEOSTASIS	653.9	903.1	518	589.9	658	1016.3	522.1	573.7
ECH1		CHOLESTEROL_HOMEOSTASIS	48.2	49	56.9	50.5	46.9	53.1	59.9	59.6
ATF5		CHOLESTEROL_HOMEOSTASIS	26.4	36.6	18	24.2	24.2	35	24.8	32.2
PLAUR		CHOLESTEROL_HOMEOSTASIS	63.5	50.9	67.6	58.9	95.4	95.1	57.1	35.6
LGALS3		CHOLESTEROL_HOMEOSTASIS	4065.8	6056.6	2694	2989.8	4065.7	7575.8	3505.9	3380.9
NFIL3		CHOLESTEROL_HOMEOSTASIS	4.5	3.9	6	5.1	8.2	11.1	7.5	5.2
ATF3		CHOLESTEROL_HOMEOSTASIS	160.6	186.1	159.5	145.5	198.8	308.9	239.2	162.9
PNRC1		CHOLESTEROL_HOMEOSTASIS	17.2	24.8	23.6	34	23.7	62	36	42.3
TNFRSF12A		CHOLESTEROL_HOMEOSTASIS	16.5	23.3	11.9	11.4	22.1	47.2	23.2	19.8
PDK3		CHOLESTEROL_HOMEOSTASIS	10.7	13.6	10.7	10.8	19.4	36.4	15.2	17
FBXO6		CHOLESTEROL_HOMEOSTASIS	26.1	31.1	21.6	21.6	40.6	53.2	45.6	53.1
FABP5		CHOLESTEROL_HOMEOSTASIS	76.8	78.4	37.1	57.3	104	175.3	106.3	92.8
CXCL16		CHOLESTEROL_HOMEOSTASIS	55.5	59.2	53.3	72.7	172	200.4	219.9	210.4
GSTM2		CHOLESTEROL_HOMEOSTASIS	0.5	0.4	0.8	0.4	0.4	0.5	0.1	0.2
GLDC		CHOLESTEROL_HOMEOSTASIS	0.2	0.1	0.1	0.1	0.1	0.1	0	0
GPX8		CHOLESTEROL_HOMEOSTASIS	0	0	0.1	0	0	0.1	0	0
GNAI1		CHOLESTEROL_HOMEOSTASIS	0	0	0	0	0	0	0	0
SEMA3B		CHOLESTEROL_HOMEOSTASIS	0	0	0	0	0	0	0	0
ADH4		CHOLESTEROL_HOMEOSTASIS	0	0	0	0	0	0	0	0
ANXA13		CHOLESTEROL_HOMEOSTASIS	0	0	0	0	0	0	0	0
AVPR1A		CHOLESTEROL_HOMEOSTASIS	0	0	0	0	0	0	0	0
MAL2		CHOLESTEROL_HOMEOSTASIS	0	0	0	0	0	0	0	0
CBS		CHOLESTEROL_HOMEOSTASIS	0	0	0	0	0	0	0.1	0
ABCG4		CHOLESTEROL_TRANSPORTER_ACTIVITY	0	0	0	0	0	0	0	0
HDLBP		HIGH_DENSITY_LIPOPROTEIN_PARTICLE	45.6	38.3	46.2	45.5	49.3	39.3	38.9	52.2
APOO		HIGH_DENSITY_LIPOPROTEIN_PARTICLE	0.4	0.5	0.5	0.5	0.3	0.3	0.6	0.3
CLU		HIGH_DENSITY_LIPOPROTEIN_PARTICLE	0.1	0	0.2	0	0.1	0.1	0	0
APOC1		HIGH_DENSITY_LIPOPROTEIN_PARTICLE	0	0.2	0	0	0	0.3	0	0.1
APOC4		HIGH_DENSITY_LIPOPROTEIN_PARTICLE	0	0	0	0	0	0	0	0
GPIHBP1		HIGH_DENSITY_LIPOPROTEIN_PARTICLE	0	0	0	0	0	0	0	0
SAA1		HIGH_DENSITY_LIPOPROTEIN_PARTICLE	0	0	0	0	0	0	0	0
SAA2		HIGH_DENSITY_LIPOPROTEIN_PARTICLE	0	0	0	0	0	0	0	0
SAA4		HIGH_DENSITY_LIPOPROTEIN_PARTICLE	0	0	0	0	0	0	0	0
APOM		HIGH_DENSITY_LIPOPROTEIN_PARTICLE	0	0	0	0	0	0	0	0
APOH		HIGH_DENSITY_LIPOPROTEIN_PARTICLE	0	0	0	0	0	0	0	0
APOF		HIGH_DENSITY_LIPOPROTEIN_PARTICLE	0	0	0	0	0	0	0	0
ABCA5		HIGH_DENSITY_LIPOPROTEIN_PARTICLE_REMODELING	3.8	1.6	3.5	1.3	3.2	1.2	2.5	0.7
APOA4		HIGH_DENSITY_LIPOPROTEIN_PARTICLE_REMODELING	0	0	0	0	0	0	0	0
LSR		LOW_DENSITY_LIPOPROTEIN_PARTICLE	11.6	6.5	17.3	8.9	10.3	6.4	9.6	6.3
PLA2G7		LOW_DENSITY_LIPOPROTEIN_PARTICLE	27	13.7	173.5	96.2	46.5	25.8	164.7	66.8
SORL1		LOW_DENSITY_LIPOPROTEIN_PARTICLE_BINDING	1.3	3.3	3.4	12.6	1.1	2.7	0.9	4.1
STAB1		LOW_DENSITY_LIPOPROTEIN_PARTICLE_BINDING	9.1	16.3	10.6	28.3	6.8	11.6	3.5	6.8
COLEC12		LOW_DENSITY_LIPOPROTEIN_PARTICLE_BINDING	93	12.5	75.3	12	70.7	9.5	27.7	3.4
ANKRA2		LOW_DENSITY_LIPOPROTEIN_PARTICLE_BINDING	7.1	5	8.8	5.6	6.2	5	9.7	5.6
MSR1		LOW_DENSITY_LIPOPROTEIN_PARTICLE_BINDING	229.5	65.6	225.3	97.6	247.9	74.7	382.5	172
SCARF1		LOW_DENSITY_LIPOPROTEIN_PARTICLE_BINDING	0.6	4.1	0.9	6.6	0.7	6.7	1.8	12.1
THBS1		LOW_DENSITY_LIPOPROTEIN_PARTICLE_BINDING	0.6	7.1	0.2	1.5	0.3	1.3	0.2	0.3
CRP		LOW_DENSITY_LIPOPROTEIN_PARTICLE_BINDING	0	0	0	0	0	0	0	0
PCSK9		LOW_DENSITY_LIPOPROTEIN_PARTICLE_BINDING	0	0	0	0	0	0	0	0
CDH13		LOW_DENSITY_LIPOPROTEIN_PARTICLE_BINDING	0	0	0	0	0	0	0	0
STAB2		LOW_DENSITY_LIPOPROTEIN_PARTICLE_BINDING	0	0	0	0	0	0	0	0
CAV1		METABOLISM_OF_LIPIDS_AND_LIPOPROTEINS	20.8	12.8	11.9	6.5	11.6	6.3	2.6	1
IDH1		METABOLISM_OF_LIPIDS_AND_LIPOPROTEINS	71.7	80.3	99.4	109.1	29.7	26	32.3	32.2
SDC1		METABOLISM_OF_LIPIDS_AND_LIPOPROTEINS	76.3	67.1	19.5	13.8	54.5	43.4	12.5	5.6
ABCA1		METABOLISM_OF_LIPIDS_AND_LIPOPROTEINS	6.2	9.3	8.5	15.5	3.2	4	6.2	15.6
ABCB4		METABOLISM_OF_LIPIDS_AND_LIPOPROTEINS	6.2	5.1	12.9	19.1	4.6	2.6	1.6	2.7
ME1		METABOLISM_OF_LIPIDS_AND_LIPOPROTEINS	3.6	3.9	5.4	9.5	2.7	2.2	1.8	1.9
ACSL3		METABOLISM_OF_LIPIDS_AND_LIPOPROTEINS	12	8.5	19.8	15.9	5.6	3.1	7.1	5.4
TXNRD1		METABOLISM_OF_LIPIDS_AND_LIPOPROTEINS	98.1	91.2	207.6	294.6	98.4	76.4	54.2	57.5
STARD4		METABOLISM_OF_LIPIDS_AND_LIPOPROTEINS	18.8	12.3	26.9	23.4	13.8	5.9	11.3	8.3
FADS2		METABOLISM_OF_LIPIDS_AND_LIPOPROTEINS	36.6	34.7	79.3	95.6	26.6	19.2	14	16.1
GPCPD1		METABOLISM_OF_LIPIDS_AND_LIPOPROTEINS	18.8	18.7	12.5	10.2	11.9	8.2	12	7.9
MBOAT1		METABOLISM_OF_LIPIDS_AND_LIPOPROTEINS	12.2	7.7	14.2	9.6	8.1	3.3	8	3.6
PRKAG2		METABOLISM_OF_LIPIDS_AND_LIPOPROTEINS	10.3	11.1	10.6	11	5.9	4.8	5.3	6.5
PIK3CG		METABOLISM_OF_LIPIDS_AND_LIPOPROTEINS	14.6	14.1	23.6	29.2	7.7	5.4	9.6	14.2
GLIPR1		METABOLISM_OF_LIPIDS_AND_LIPOPROTEINS	98.7	121.6	262.9	312.6	108.1	121.3	162.7	142.8
FASN		METABOLISM_OF_LIPIDS_AND_LIPOPROTEINS	16.9	20.8	18.5	30.4	10.4	9.7	8	10.2
PLD1		METABOLISM_OF_LIPIDS_AND_LIPOPROTEINS	3.5	3.7	3.5	4	3.2	2.8	2.6	3.2
RXRA		METABOLISM_OF_LIPIDS_AND_LIPOPROTEINS	8.1	6.5	7.4	6.8	5.2	3.1	3.5	3
PPP1CB		METABOLISM_OF_LIPIDS_AND_LIPOPROTEINS	55.4	62.4	49.4	53.6	46	37.3	31.9	35.2
LDLR		METABOLISM_OF_LIPIDS_AND_LIPOPROTEINS	34.3	47.8	48.7	69.2	45.9	57.2	15	25
MED22		METABOLISM_OF_LIPIDS_AND_LIPOPROTEINS	27.5	30.6	26.6	28.5	23.2	22.1	17.1	18.9
MED18		METABOLISM_OF_LIPIDS_AND_LIPOPROTEINS	5	4.1	4.7	3.7	4.1	2.6	4.3	3.4
HADHB		METABOLISM_OF_LIPIDS_AND_LIPOPROTEINS	3.6	3.9	4	3.8	3.3	2.4	3.9	3.1
SACM1L		METABOLISM_OF_LIPIDS_AND_LIPOPROTEINS	38.1	36.7	35.8	38.5	33.8	23.5	21.2	23.3
COL4A3BP		METABOLISM_OF_LIPIDS_AND_LIPOPROTEINS	33.7	37.1	18.5	21.8	27.9	24.3	14.3	13.6
PCYT2		METABOLISM_OF_LIPIDS_AND_LIPOPROTEINS	13.6	17.3	21.1	24.6	10.3	14.6	12.6	11.1
ELOVL5		METABOLISM_OF_LIPIDS_AND_LIPOPROTEINS	47.8	42.8	59.8	57.2	32.5	20.3	42.7	41.8
ARNTL		METABOLISM_OF_LIPIDS_AND_LIPOPROTEINS	4.9	5.2	4	3.6	3.4	4	3.4	3
NCOA2		METABOLISM_OF_LIPIDS_AND_LIPOPROTEINS	7.6	7.8	7	8.7	6	4.1	5.4	7.2
TNFRSF21		METABOLISM_OF_LIPIDS_AND_LIPOPROTEINS	7.3	6.4	8.2	10.5	6.6	4.6	6.6	6.2
NCOR2		METABOLISM_OF_LIPIDS_AND_LIPOPROTEINS	15.1	15.5	16.2	18.8	9.5	6.9	8.2	11.4
LPGAT1		METABOLISM_OF_LIPIDS_AND_LIPOPROTEINS	18.4	13.2	14.8	11.3	16.4	8.7	10.1	7.7
FADS1		METABOLISM_OF_LIPIDS_AND_LIPOPROTEINS	56.7	41.9	76.9	70.3	41.9	20.7	44.2	44.6
PIK3R2		METABOLISM_OF_LIPIDS_AND_LIPOPROTEINS	11.5	13.3	11.4	12.5	8.2	7.6	9.9	10.9
CERK		METABOLISM_OF_LIPIDS_AND_LIPOPROTEINS	63.9	82.4	48.2	57.4	42.9	48.2	35	49.1
CDK19		METABOLISM_OF_LIPIDS_AND_LIPOPROTEINS	15.5	12.3	19.9	21.8	9.4	5.5	10.1	14.3
CROT		METABOLISM_OF_LIPIDS_AND_LIPOPROTEINS	16	16.7	18.2	20.1	10.8	9.2	13.9	17.6
ARSB		METABOLISM_OF_LIPIDS_AND_LIPOPROTEINS	40.5	36.4	50.3	43.8	36	34	13.6	20.6
LPCAT4		METABOLISM_OF_LIPIDS_AND_LIPOPROTEINS	11.6	7.6	21.2	14.2	8.9	5.5	12.7	11.2
LPL		METABOLISM_OF_LIPIDS_AND_LIPOPROTEINS	584	470.2	980.3	1793.4	582.3	385.5	632	1068.4
SCARB1		METABOLISM_OF_LIPIDS_AND_LIPOPROTEINS	57.2	62.5	96.6	121.5	53.1	56.4	56	68.8
ABCC3		METABOLISM_OF_LIPIDS_AND_LIPOPROTEINS	33.1	32.4	38.1	46.6	24.9	19.9	13.8	25
SGPP1		METABOLISM_OF_LIPIDS_AND_LIPOPROTEINS	36.4	26.2	49.5	43.1	28.8	21.5	29.7	32.8
GPD1L		METABOLISM_OF_LIPIDS_AND_LIPOPROTEINS	27.5	19.4	23.1	15.5	21.7	12	16.4	13.5
TBL1XR1		METABOLISM_OF_LIPIDS_AND_LIPOPROTEINS	17.2	15.1	12.9	11.7	14.4	7.8	9.9	11.2
CREBBP		METABOLISM_OF_LIPIDS_AND_LIPOPROTEINS	5.5	5.2	3.2	3.6	6.1	4.6	1.9	2.8
PRKACB		METABOLISM_OF_LIPIDS_AND_LIPOPROTEINS	46	42.5	48	50.6	36.6	30.9	31.5	38
SYNJ2		METABOLISM_OF_LIPIDS_AND_LIPOPROTEINS	9.4	9.3	8.6	8.8	7.8	7.4	6.4	7.2
SLC44A1		METABOLISM_OF_LIPIDS_AND_LIPOPROTEINS	41.5	35.8	40.9	44.3	38.7	39.5	17.9	23.7
PNPLA8		METABOLISM_OF_LIPIDS_AND_LIPOPROTEINS	8.6	7.9	9.9	9.8	6.5	5.6	8.8	8.1
PLIN2		METABOLISM_OF_LIPIDS_AND_LIPOPROTEINS	445.7	769.2	238.6	298.9	295.7	532.8	192.3	247.4
RDH11		METABOLISM_OF_LIPIDS_AND_LIPOPROTEINS	22.2	24	34.5	35	21	21	23.1	21.7
KDSR		METABOLISM_OF_LIPIDS_AND_LIPOPROTEINS	5.5	4.9	3.8	3.3	4.3	2.8	5	3.5
PIP4K2B		METABOLISM_OF_LIPIDS_AND_LIPOPROTEINS	23.2	21.6	22.5	24.2	20	13.8	15.6	20.3
SGMS1		METABOLISM_OF_LIPIDS_AND_LIPOPROTEINS	18.7	14	28.2	28	18	11.5	20.3	18.1
SCP2		METABOLISM_OF_LIPIDS_AND_LIPOPROTEINS	23.6	23	27.9	23.9	18.7	16.7	20.4	19.6
SMPD2		METABOLISM_OF_LIPIDS_AND_LIPOPROTEINS	5.3	6.4	5.3	5.5	3.2	4.8	6.1	5.6
PIP4K2A		METABOLISM_OF_LIPIDS_AND_LIPOPROTEINS	77.7	61.5	80.3	68.1	62.4	47.4	53.8	53.6
GALC		METABOLISM_OF_LIPIDS_AND_LIPOPROTEINS	29.8	33.5	27.5	29.5	24.7	24.8	19.5	23.8
SIN3A		METABOLISM_OF_LIPIDS_AND_LIPOPROTEINS	13.1	11.8	13.7	14.7	9.7	8.9	12	12.3
CYP27A1		METABOLISM_OF_LIPIDS_AND_LIPOPROTEINS	2.9	2.7	6.4	5.5	1.9	2.1	6.9	5.2
CLOCK		METABOLISM_OF_LIPIDS_AND_LIPOPROTEINS	7.5	7.3	7.1	6.9	8.2	5.7	5.7	5.1
PIKFYVE		METABOLISM_OF_LIPIDS_AND_LIPOPROTEINS	5.6	6.7	4.6	5.6	5.5	5.3	4.1	5.1
GBA2		METABOLISM_OF_LIPIDS_AND_LIPOPROTEINS	4.9	7.3	3.6	5.1	4.3	5.9	3.2	5.4
PIK3R6		METABOLISM_OF_LIPIDS_AND_LIPOPROTEINS	3.2	3.1	4.4	4.1	3.4	2.8	4.4	3.6
PRKACA		METABOLISM_OF_LIPIDS_AND_LIPOPROTEINS	38.8	33.2	41.1	40.5	33.9	22.9	29.3	33
CD36		METABOLISM_OF_LIPIDS_AND_LIPOPROTEINS	171.1	196.9	287.4	432.3	147.2	151.5	268.3	259.6
PHOSPHO1		METABOLISM_OF_LIPIDS_AND_LIPOPROTEINS	15.9	8.6	13.6	7	13.4	13.3	7.7	2.8
PIK3CA		METABOLISM_OF_LIPIDS_AND_LIPOPROTEINS	8.2	8.9	8.3	8.9	8.3	7	6.6	7.2
SLC44A2		METABOLISM_OF_LIPIDS_AND_LIPOPROTEINS	25	27.1	30.3	36.3	22.7	21.1	22.2	27.4
ACADM		METABOLISM_OF_LIPIDS_AND_LIPOPROTEINS	36	41.1	34.3	35.9	28.4	28.8	28.7	29.3
OCRL		METABOLISM_OF_LIPIDS_AND_LIPOPROTEINS	7.2	5.3	9.2	7.7	7.1	5	7.2	6.2
ACADS		METABOLISM_OF_LIPIDS_AND_LIPOPROTEINS	22.5	23.4	21.8	21.9	18.4	18.1	16.8	18.3
ABCD1		METABOLISM_OF_LIPIDS_AND_LIPOPROTEINS	30.9	33.6	35.6	43.2	26.4	25.9	24.3	36.4
PPP1CC		METABOLISM_OF_LIPIDS_AND_LIPOPROTEINS	12.6	13.3	11.9	10.6	9.9	10.8	9.3	10.6
FAR1		METABOLISM_OF_LIPIDS_AND_LIPOPROTEINS	39	32.4	41.9	36.9	36.6	24.1	30.2	29.3
SMPD4		METABOLISM_OF_LIPIDS_AND_LIPOPROTEINS	10	8.4	10.6	10.2	8.3	7.2	9.6	8.6
MED13L		METABOLISM_OF_LIPIDS_AND_LIPOPROTEINS	6.4	6.2	5.5	6.2	7.5	5.5	4	5.1
INPP5E		METABOLISM_OF_LIPIDS_AND_LIPOPROTEINS	5.4	5.8	5.7	5.9	4.7	5.1	5	6.2
NFYA		METABOLISM_OF_LIPIDS_AND_LIPOPROTEINS	44.3	40.1	43.3	47	38.6	37.1	33.4	32
AGPS		METABOLISM_OF_LIPIDS_AND_LIPOPROTEINS	27.6	21.5	26.9	24.1	28.6	17.2	17.3	19.3
BDH1		METABOLISM_OF_LIPIDS_AND_LIPOPROTEINS	3.7	4.8	3.7	4	3.9	5.2	3.2	3.7
SLC25A1		METABOLISM_OF_LIPIDS_AND_LIPOPROTEINS	38.7	60.3	50.8	83.5	36.9	62.1	36.2	53.4
MED26		METABOLISM_OF_LIPIDS_AND_LIPOPROTEINS	4.5	5.8	4	4.9	4.6	5.1	4	4.8
MTMR4		METABOLISM_OF_LIPIDS_AND_LIPOPROTEINS	8.9	7.2	8	8.3	7.5	4.9	7.3	9.4
HSD17B4		METABOLISM_OF_LIPIDS_AND_LIPOPROTEINS	34.5	43.6	36.5	43.3	31.1	37.4	25.3	36.5
CSNK1G2		METABOLISM_OF_LIPIDS_AND_LIPOPROTEINS	39.6	40.6	46	50.4	33.2	31.5	37.3	43.7
MED23		METABOLISM_OF_LIPIDS_AND_LIPOPROTEINS	8.6	9.5	7	8.7	7.3	7.8	6.3	9.3
PTEN		METABOLISM_OF_LIPIDS_AND_LIPOPROTEINS	20	16.5	19	16.4	21.8	14.5	11.9	13.7
AGPAT3		METABOLISM_OF_LIPIDS_AND_LIPOPROTEINS	15.5	17.8	18.4	23.3	15.4	16.4	13.5	19.2
PIK3C3		METABOLISM_OF_LIPIDS_AND_LIPOPROTEINS	14.8	16.8	13.7	15.1	12.8	14.1	13	12.9
LCLAT1		METABOLISM_OF_LIPIDS_AND_LIPOPROTEINS	5.5	6.2	6.5	7.8	5.8	5.2	5.5	8.4
APOC2		METABOLISM_OF_LIPIDS_AND_LIPOPROTEINS	7.4	16.7	2.9	7.5	5.8	17.5	3.1	5.6
CRAT		METABOLISM_OF_LIPIDS_AND_LIPOPROTEINS	22.4	17.5	22.4	18.5	21	14.1	17.1	18.4
ALAS1		METABOLISM_OF_LIPIDS_AND_LIPOPROTEINS	22.7	36.9	29	66.1	26.7	49.5	23.5	32.7
ACOX1		METABOLISM_OF_LIPIDS_AND_LIPOPROTEINS	33.4	34.9	25.6	27.3	34.6	32.1	16.9	20.9
NCOA6		METABOLISM_OF_LIPIDS_AND_LIPOPROTEINS	10.6	12.4	9.4	11	10.5	11.2	8.1	9.8
OSBP		METABOLISM_OF_LIPIDS_AND_LIPOPROTEINS	21.9	20.5	20.5	19.4	20.2	17.8	16.4	17.8
CDK8		METABOLISM_OF_LIPIDS_AND_LIPOPROTEINS	7.7	7.1	6.8	6.1	8.2	6.8	6.2	5.4
EP300		METABOLISM_OF_LIPIDS_AND_LIPOPROTEINS	17.9	20.6	14.1	17.2	17.5	18.2	10.7	15.6
CDS2		METABOLISM_OF_LIPIDS_AND_LIPOPROTEINS	24.5	26.9	26.9	35.1	29.4	28.6	17.5	23.6
PI4K2B		METABOLISM_OF_LIPIDS_AND_LIPOPROTEINS	11.9	8.1	13.3	11.5	13.4	8.4	11	8.4
NCOR1		METABOLISM_OF_LIPIDS_AND_LIPOPROTEINS	17	17.5	15.2	15.9	17.7	15.4	11.7	14
CPT1A		METABOLISM_OF_LIPIDS_AND_LIPOPROTEINS	46.7	46.2	37.8	37.9	45.9	38.9	27.4	33.9
INPPL1		METABOLISM_OF_LIPIDS_AND_LIPOPROTEINS	87.5	78.7	76.8	70.3	92	85.1	42.8	49.5
PIK3R4		METABOLISM_OF_LIPIDS_AND_LIPOPROTEINS	7.6	9.6	6.8	8.3	7.5	8.2	6.1	9.1
LPCAT3		METABOLISM_OF_LIPIDS_AND_LIPOPROTEINS	36.1	40.4	44.5	51.5	38.7	42.7	31.4	37.5
DGAT1		METABOLISM_OF_LIPIDS_AND_LIPOPROTEINS	7	9.2	6.6	7.9	6.4	8.5	7	7.7
CCNC		METABOLISM_OF_LIPIDS_AND_LIPOPROTEINS	18.7	16.8	20	18.2	21.6	16.1	15.4	13.6
PPARG		METABOLISM_OF_LIPIDS_AND_LIPOPROTEINS	24.2	30.1	19.3	20.1	18.5	21.7	19.6	24.4
CPT2		METABOLISM_OF_LIPIDS_AND_LIPOPROTEINS	10.2	11.1	11.3	10.7	10.7	10.5	9.2	10.4
HADH		METABOLISM_OF_LIPIDS_AND_LIPOPROTEINS	41.8	42.9	38.1	39.8	36.1	29.8	37.9	40.4
DEGS1		METABOLISM_OF_LIPIDS_AND_LIPOPROTEINS	212.4	260	169.9	201.2	203.3	257.7	138.6	136
NFYB		METABOLISM_OF_LIPIDS_AND_LIPOPROTEINS	11	7.9	13	9.4	10.5	9.6	10.1	9.2
LDLRAP1		METABOLISM_OF_LIPIDS_AND_LIPOPROTEINS	67	75.2	45.3	48.9	60.3	71.2	34.7	42.9
ABHD5		METABOLISM_OF_LIPIDS_AND_LIPOPROTEINS	40	40.4	29.7	30.2	38.8	40	23.6	23.3
MUT		METABOLISM_OF_LIPIDS_AND_LIPOPROTEINS	9.8	9.9	13.1	13.1	8.4	7.9	13.3	13.9
PTDSS2		METABOLISM_OF_LIPIDS_AND_LIPOPROTEINS	9.9	10.2	12.8	12.1	10.1	10.1	11.2	11.4
MED16		METABOLISM_OF_LIPIDS_AND_LIPOPROTEINS	11.3	12.3	9.6	11	11.3	11.3	9.1	10.5
DECR1		METABOLISM_OF_LIPIDS_AND_LIPOPROTEINS	9.3	9.1	10.2	9.4	8.3	8.9	9.4	10.2
TECR		METABOLISM_OF_LIPIDS_AND_LIPOPROTEINS	64.1	64.9	78.6	84.6	61.4	72.6	61.6	66.8
MED31		METABOLISM_OF_LIPIDS_AND_LIPOPROTEINS	4.5	4.5	4.1	4	4	4.9	5	4.8
ACSL4		METABOLISM_OF_LIPIDS_AND_LIPOPROTEINS	37.7	30.8	42	38	44.1	24.6	35	31.6
MCEE		METABOLISM_OF_LIPIDS_AND_LIPOPROTEINS	14.4	19.4	24.3	31.1	13.7	19.3	24.3	25.6
PIK3R1		METABOLISM_OF_LIPIDS_AND_LIPOPROTEINS	17.4	19.9	15.5	18.8	20.3	20.6	10.5	16.5
AGPAT2		METABOLISM_OF_LIPIDS_AND_LIPOPROTEINS	35.2	47.7	29.8	37.9	34.7	48.4	26.7	29.2
NRF1		METABOLISM_OF_LIPIDS_AND_LIPOPROTEINS	9.2	8	9.4	8.1	9.2	8.9	8	8.7
MED15		METABOLISM_OF_LIPIDS_AND_LIPOPROTEINS	43.5	49.5	40	43.9	40	47.1	36.1	40.1
PIK3C2A		METABOLISM_OF_LIPIDS_AND_LIPOPROTEINS	9.5	10.5	14.7	17	14.9	9.3	12.9	13.3
PCCB		METABOLISM_OF_LIPIDS_AND_LIPOPROTEINS	15.3	16.3	13	13.7	15.4	16.4	12.1	12.5
PIP5K1C		METABOLISM_OF_LIPIDS_AND_LIPOPROTEINS	87.4	96.7	63	64.7	83.9	78.9	57.1	66.6
MED14		METABOLISM_OF_LIPIDS_AND_LIPOPROTEINS	8.8	6.5	9.7	7.3	9.9	5.9	8.9	8.3
SLC27A1		METABOLISM_OF_LIPIDS_AND_LIPOPROTEINS	101	105.9	75.3	70.9	87.5	90.3	77.2	70.4
HDAC3		METABOLISM_OF_LIPIDS_AND_LIPOPROTEINS	26.1	27.1	25.5	24.7	24.4	25.6	24.6	23.6
MBOAT7		METABOLISM_OF_LIPIDS_AND_LIPOPROTEINS	27.3	29	31.2	38.2	29.2	30.2	27.5	32.2
FIG4		METABOLISM_OF_LIPIDS_AND_LIPOPROTEINS	11.6	13.1	11.1	11.6	12.5	12.3	9.7	12.8
AGPAT6		METABOLISM_OF_LIPIDS_AND_LIPOPROTEINS	38.6	35.3	32.2	28.7	38	36.4	25.1	28.3
MED30		METABOLISM_OF_LIPIDS_AND_LIPOPROTEINS	20.6	24.1	23.4	21.9	19.4	25.3	21.3	21.7
SLC25A20		METABOLISM_OF_LIPIDS_AND_LIPOPROTEINS	14.9	21.2	11	21.3	14.9	21.7	10.5	20.5
GNPAT		METABOLISM_OF_LIPIDS_AND_LIPOPROTEINS	21	23.4	19.3	23.4	19.5	19.9	20.3	25.9
ACAT1		METABOLISM_OF_LIPIDS_AND_LIPOPROTEINS	13.4	10.7	19.4	16	12.5	12.6	18.1	16.8
MED24		METABOLISM_OF_LIPIDS_AND_LIPOPROTEINS	11.8	12.4	11.7	12.5	11.1	11.8	12.9	13.9
SAR1B		METABOLISM_OF_LIPIDS_AND_LIPOPROTEINS	57.3	60.8	52.2	51.9	47	57.3	57.2	53.2
VAC14		METABOLISM_OF_LIPIDS_AND_LIPOPROTEINS	40	45.4	33	33.9	36.8	43.5	32.5	35.8
MED21		METABOLISM_OF_LIPIDS_AND_LIPOPROTEINS	39.3	32.5	38.3	30.6	34.3	31.2	38	34.1
APOE		METABOLISM_OF_LIPIDS_AND_LIPOPROTEINS	315.4	811.3	240.5	604.6	262.2	937.8	186.8	493
SLC25A17		METABOLISM_OF_LIPIDS_AND_LIPOPROTEINS	26	23.5	29.2	26.9	25.5	22.3	31	25.6
GGPS1		METABOLISM_OF_LIPIDS_AND_LIPOPROTEINS	4.5	6.9	5.2	8.1	6	7.9	5.2	8.3
MED25		METABOLISM_OF_LIPIDS_AND_LIPOPROTEINS	22.3	26.4	20	21	21.7	25.7	19.1	23
PIK3CB		METABOLISM_OF_LIPIDS_AND_LIPOPROTEINS	27.4	29.6	24.5	27.7	32.4	30.6	20.7	24.5
LPCAT2		METABOLISM_OF_LIPIDS_AND_LIPOPROTEINS	15.1	18.9	23.9	27.5	16.4	20.8	20.1	28.5
VAPB		METABOLISM_OF_LIPIDS_AND_LIPOPROTEINS	25	25.8	22.5	23	24.5	27.5	22.1	22.5
ARSA		METABOLISM_OF_LIPIDS_AND_LIPOPROTEINS	18	19.4	17.4	17.5	18	22.1	15.5	18.1
LPCAT1		METABOLISM_OF_LIPIDS_AND_LIPOPROTEINS	18.5	17.7	12.8	13.8	17.4	14.7	16.3	16.2
PCYT1A		METABOLISM_OF_LIPIDS_AND_LIPOPROTEINS	48.4	46	31.8	26.6	55.4	47.7	24.7	23.9
PTDSS1		METABOLISM_OF_LIPIDS_AND_LIPOPROTEINS	42.7	41.5	35.3	33.2	47.8	42.7	27.8	33.5
ELOVL1		METABOLISM_OF_LIPIDS_AND_LIPOPROTEINS	161.9	178.9	132.5	133.1	170.1	184.9	113.2	123.8
PITPNB		METABOLISM_OF_LIPIDS_AND_LIPOPROTEINS	38.5	34.4	35.5	29.5	39.1	33.8	34.6	30.4
CHKA		METABOLISM_OF_LIPIDS_AND_LIPOPROTEINS	5.4	6	6.5	5.3	5.5	7.3	8	5.7
HADHA		METABOLISM_OF_LIPIDS_AND_LIPOPROTEINS	39.4	41.4	34.1	38	42.9	48.2	28.3	33.6
ARSK		METABOLISM_OF_LIPIDS_AND_LIPOPROTEINS	8.2	11.7	5.8	10.6	8.6	10.2	7.9	12.6
TBL1X		METABOLISM_OF_LIPIDS_AND_LIPOPROTEINS	15	15.5	16.9	19	17.9	17.4	13.9	19.5
VAPA		METABOLISM_OF_LIPIDS_AND_LIPOPROTEINS	143.9	156.3	119.1	124	161.1	154.5	108.8	110.5
PCCA		METABOLISM_OF_LIPIDS_AND_LIPOPROTEINS	6.6	6.8	8.9	10	5.7	7.5	10.3	12
MED19		METABOLISM_OF_LIPIDS_AND_LIPOPROTEINS	19.9	20.7	16.1	15.7	21.1	21.2	15.8	16.7
MTMR3		METABOLISM_OF_LIPIDS_AND_LIPOPROTEINS	16	18.3	14.2	17	15.2	17	15.8	20.2
MED20		METABOLISM_OF_LIPIDS_AND_LIPOPROTEINS	13.7	14.2	13.4	13.6	12.8	13.2	16.2	15.6
MED9		METABOLISM_OF_LIPIDS_AND_LIPOPROTEINS	10.7	10.2	10.2	9.4	9.7	11	12.6	10.5
MED4		METABOLISM_OF_LIPIDS_AND_LIPOPROTEINS	13.6	13.9	12.5	12.6	13	15.2	15.8	12.8
NCOA3		METABOLISM_OF_LIPIDS_AND_LIPOPROTEINS	33.7	33	27.9	29.8	36.3	36.4	23.6	33.4
SMPD1		METABOLISM_OF_LIPIDS_AND_LIPOPROTEINS	15.9	17.4	14.8	15.8	17.9	21.2	13.1	16.4
AGPAT1		METABOLISM_OF_LIPIDS_AND_LIPOPROTEINS	41.9	42.9	41.8	49.6	49	46.4	38.6	48.7
PPAP2B		METABOLISM_OF_LIPIDS_AND_LIPOPROTEINS	5.2	8.4	2.3	3.7	7.8	9.9	3.9	2.4
SUMF2		METABOLISM_OF_LIPIDS_AND_LIPOPROTEINS	8.7	12.9	8.4	13.2	9.3	14.1	9.1	15.5
CHKB		METABOLISM_OF_LIPIDS_AND_LIPOPROTEINS	12.2	15.3	13.8	12.9	12.1	15.4	18	13.7
PEMT		METABOLISM_OF_LIPIDS_AND_LIPOPROTEINS	5	5.8	3.5	4.7	5.8	8	5.3	4.3
STARD5		METABOLISM_OF_LIPIDS_AND_LIPOPROTEINS	11.5	13.6	10.9	12.2	10.3	11.6	16.7	14.7
SPHK2		METABOLISM_OF_LIPIDS_AND_LIPOPROTEINS	28.3	31.8	21.8	31	29.6	39.8	21.3	29.1
PI4KB		METABOLISM_OF_LIPIDS_AND_LIPOPROTEINS	17.2	18	16.1	15.8	18.9	20	16.7	17.4
SGPL1		METABOLISM_OF_LIPIDS_AND_LIPOPROTEINS	243.7	310.4	136.7	172.9	263	296.2	138.6	193.7
PLTP		METABOLISM_OF_LIPIDS_AND_LIPOPROTEINS	393.3	578.1	347.7	537.9	385.9	675.4	329.9	524.6
LGMN		METABOLISM_OF_LIPIDS_AND_LIPOPROTEINS	408.5	414.5	381.1	394.8	339.7	433.1	363.1	523.1
SYNJ1		METABOLISM_OF_LIPIDS_AND_LIPOPROTEINS	19.5	21	17.6	19.2	23.6	21.8	17	22.6
GPD2		METABOLISM_OF_LIPIDS_AND_LIPOPROTEINS	9.5	6.3	8.8	6.3	11.8	7.7	10	7
MED29		METABOLISM_OF_LIPIDS_AND_LIPOPROTEINS	5.6	5.8	4.1	4.2	7	8.3	4.5	5
SPTLC1		METABOLISM_OF_LIPIDS_AND_LIPOPROTEINS	34.8	41.1	23.6	27.5	35.6	41.9	25.5	34.3
PLA2G12A		METABOLISM_OF_LIPIDS_AND_LIPOPROTEINS	6.6	11.6	6.3	8.9	8	12.9	7.5	11
ECHS1		METABOLISM_OF_LIPIDS_AND_LIPOPROTEINS	37.8	37.6	36.6	33.8	31.6	34.2	45.9	47.2
MTMR1		METABOLISM_OF_LIPIDS_AND_LIPOPROTEINS	7.9	7.3	8.1	8.6	9.8	9.5	8.8	10
HMGCL		METABOLISM_OF_LIPIDS_AND_LIPOPROTEINS	32.2	47.1	31	42	30.8	55.6	34.4	47.7
ACADVL		METABOLISM_OF_LIPIDS_AND_LIPOPROTEINS	24.9	24.2	28.6	29.5	24.6	25.8	33.1	36.5
PPP1CA		METABOLISM_OF_LIPIDS_AND_LIPOPROTEINS	319.2	321.7	317.1	291	324	353.5	327.5	351.1
GLB1		METABOLISM_OF_LIPIDS_AND_LIPOPROTEINS	38	48.7	47.2	57.7	39.4	55.7	49	67.6
MED12		METABOLISM_OF_LIPIDS_AND_LIPOPROTEINS	9.8	10.8	7.6	8.6	11.4	13.5	8.8	10.5
ACADL		METABOLISM_OF_LIPIDS_AND_LIPOPROTEINS	45.2	44.2	56.7	59.6	49.9	63.3	53	61.6
CDS1		METABOLISM_OF_LIPIDS_AND_LIPOPROTEINS	7.4	7.5	8.4	6.9	10.5	10.9	8	8
MTMR2		METABOLISM_OF_LIPIDS_AND_LIPOPROTEINS	19.5	17.4	18	16.4	23.5	19	19.8	20.2
ACOX3		METABOLISM_OF_LIPIDS_AND_LIPOPROTEINS	21	25.5	22.6	28.5	18.8	17.9	37	37.8
AGPAT5		METABOLISM_OF_LIPIDS_AND_LIPOPROTEINS	20	21.9	19.1	18.6	20.7	25.1	22.2	23.8
AGPAT4		METABOLISM_OF_LIPIDS_AND_LIPOPROTEINS	11.8	12.3	17	17	15	17.7	18.7	17.1
INPP5K		METABOLISM_OF_LIPIDS_AND_LIPOPROTEINS	16.5	18.2	16.5	15.4	17.7	18	21.4	20.9
PLD3		METABOLISM_OF_LIPIDS_AND_LIPOPROTEINS	307.7	449.2	240	314.2	320.4	510.5	269.7	354.6
HSD17B12		METABOLISM_OF_LIPIDS_AND_LIPOPROTEINS	122.3	124.3	110.9	133	139.2	139.4	122.1	147.2
CHPT1		METABOLISM_OF_LIPIDS_AND_LIPOPROTEINS	11.2	13.2	9.9	12.5	14.4	15.9	13.1	13.1
MED1		METABOLISM_OF_LIPIDS_AND_LIPOPROTEINS	13.5	12.6	11.2	10.5	18.5	14.4	12	13.3
PLD2		METABOLISM_OF_LIPIDS_AND_LIPOPROTEINS	10.3	10.7	12.5	11.1	13.9	14.7	14.1	12
NEU1		METABOLISM_OF_LIPIDS_AND_LIPOPROTEINS	29.2	38.3	26.7	31.2	29.9	45.6	34.6	35.8
SIN3B		METABOLISM_OF_LIPIDS_AND_LIPOPROTEINS	88	103.7	74.2	81.6	89.1	133.8	79.8	94.5
MED17		METABOLISM_OF_LIPIDS_AND_LIPOPROTEINS	15.3	19.5	11.7	12.8	17.2	23.2	14.4	17
MED8		METABOLISM_OF_LIPIDS_AND_LIPOPROTEINS	28.8	29.4	24.1	22.8	33.1	36.7	27.5	26.5
ACER3		METABOLISM_OF_LIPIDS_AND_LIPOPROTEINS	24.3	17.3	28.5	21.1	29.3	21.1	31.9	26
CDIPT		METABOLISM_OF_LIPIDS_AND_LIPOPROTEINS	86.9	96.5	75.2	84.7	99.5	113.7	83.5	100.6
CTSA		METABOLISM_OF_LIPIDS_AND_LIPOPROTEINS	383.2	494.4	322.2	393.1	390.6	604.8	370.1	471.7
FABP4		METABOLISM_OF_LIPIDS_AND_LIPOPROTEINS	57.3	70.3	13.9	18.3	55.3	88.4	23.9	21
PPAP2C		METABOLISM_OF_LIPIDS_AND_LIPOPROTEINS	40	42.6	38.6	33.3	45.3	52.9	42.9	41.4
ARF3		METABOLISM_OF_LIPIDS_AND_LIPOPROTEINS	75.7	85.2	75.6	91.5	94.8	111.3	69.5	107.3
ARF1		METABOLISM_OF_LIPIDS_AND_LIPOPROTEINS	234.7	268.6	194.6	227.5	269.7	313.8	225.3	269.8
TAZ		METABOLISM_OF_LIPIDS_AND_LIPOPROTEINS	16	18	19.2	18	15.8	19	28.4	24.3
MED7		METABOLISM_OF_LIPIDS_AND_LIPOPROTEINS	9.1	9.3	8.5	7.6	11.7	11.8	11.6	10.1
HEXA		METABOLISM_OF_LIPIDS_AND_LIPOPROTEINS	347.5	505.9	439.8	590.6	354.5	627.6	509.1	727.7
MED10		METABOLISM_OF_LIPIDS_AND_LIPOPROTEINS	29.4	33.5	24.3	23.2	31.5	40.5	31.8	30.8
HEXB		METABOLISM_OF_LIPIDS_AND_LIPOPROTEINS	270.7	258.8	239.6	232.4	289.4	283.9	278.8	332.2
PIK3R5		METABOLISM_OF_LIPIDS_AND_LIPOPROTEINS	57.6	62.5	43.4	44.9	78.3	86.1	46.9	42.1
MTMR6		METABOLISM_OF_LIPIDS_AND_LIPOPROTEINS	49.8	62.1	44.8	54.6	62.9	63.8	54.3	77
PLA2G4A		METABOLISM_OF_LIPIDS_AND_LIPOPROTEINS	20.4	17.7	44.5	59.1	22.5	25.7	56	71.7
SPTLC2		METABOLISM_OF_LIPIDS_AND_LIPOPROTEINS	51.5	54.1	39.4	40.3	61.9	79.4	41	47
MTM1		METABOLISM_OF_LIPIDS_AND_LIPOPROTEINS	8.9	15.8	8.6	11.6	11	17.4	13.6	17.6
ESRRA		METABOLISM_OF_LIPIDS_AND_LIPOPROTEINS	16.8	15.9	16.1	16.4	17	19.3	22.7	25.4
PI4K2A		METABOLISM_OF_LIPIDS_AND_LIPOPROTEINS	51.8	49.1	41.5	39.3	58.7	67	51.8	51.8
ASAH1		METABOLISM_OF_LIPIDS_AND_LIPOPROTEINS	172.9	279.7	133	247.1	193.9	309.6	186	345.3
MED6		METABOLISM_OF_LIPIDS_AND_LIPOPROTEINS	17.6	18.2	14.9	11.9	19.3	22.5	22.6	18.1
P4HB		METABOLISM_OF_LIPIDS_AND_LIPOPROTEINS	403.9	312.3	354.4	322.8	436.8	371.1	406.4	524.2
CRLS1		METABOLISM_OF_LIPIDS_AND_LIPOPROTEINS	28.4	29.6	23.5	21.1	29.9	30.1	36.3	36.4
ACOT8		METABOLISM_OF_LIPIDS_AND_LIPOPROTEINS	13.8	14.3	13.5	12.9	13.6	21.2	18.5	20
PIK3CD		METABOLISM_OF_LIPIDS_AND_LIPOPROTEINS	22.4	18.8	33.8	29.5	28	31.6	32.7	45.2
PI4KA		METABOLISM_OF_LIPIDS_AND_LIPOPROTEINS	17.7	15.8	18	16.2	26.5	24.9	19.3	20.4
MED11		METABOLISM_OF_LIPIDS_AND_LIPOPROTEINS	36.8	36.3	32.8	32.8	41.5	53.6	45.5	41.9
ACSL5		METABOLISM_OF_LIPIDS_AND_LIPOPROTEINS	57.7	53.4	62.4	59.8	71.6	72.1	79.7	80.2
NCOA1		METABOLISM_OF_LIPIDS_AND_LIPOPROTEINS	6.6	6.6	6.5	6.8	9.9	8.8	8.1	12.6
MED27		METABOLISM_OF_LIPIDS_AND_LIPOPROTEINS	10.4	13.7	11.2	10.6	13.8	19	16.7	15
GBA		METABOLISM_OF_LIPIDS_AND_LIPOPROTEINS	108.4	163.6	88	124.7	129.8	205.5	113.5	183
SRD5A3		METABOLISM_OF_LIPIDS_AND_LIPOPROTEINS	37.9	48.7	35.6	36.7	47.7	68	49.2	52.1
PSAP		METABOLISM_OF_LIPIDS_AND_LIPOPROTEINS	3058.6	4831.9	2178.2	3025	3466.5	5832.6	3278.1	4983.5
PLD4		METABOLISM_OF_LIPIDS_AND_LIPOPROTEINS	283	162	348.2	262.8	294	173.3	497.1	476.1
UGCG		METABOLISM_OF_LIPIDS_AND_LIPOPROTEINS	15.3	13.9	10.7	9.3	24.2	20.3	16.6	12.8
TGS1		METABOLISM_OF_LIPIDS_AND_LIPOPROTEINS	7.1	8.5	5.9	7.1	8.4	13	7.7	16.2
GLA		METABOLISM_OF_LIPIDS_AND_LIPOPROTEINS	104.6	159.6	56	69.5	128.5	214.3	95.7	116.1
SUMF1		METABOLISM_OF_LIPIDS_AND_LIPOPROTEINS	47.6	58.6	44.5	50.3	61.2	80	68.6	85.4
PHYH		METABOLISM_OF_LIPIDS_AND_LIPOPROTEINS	19.4	19	24.9	24.2	21.3	24.9	43.5	44.2
CEPT1		METABOLISM_OF_LIPIDS_AND_LIPOPROTEINS	31.4	28.4	33	28.4	43.9	34.2	51.6	53.7
GM2A		METABOLISM_OF_LIPIDS_AND_LIPOPROTEINS	105	108.8	128.5	139.5	121.9	119.6	208.9	265.3
LIPE		METABOLISM_OF_LIPIDS_AND_LIPOPROTEINS	6.3	8.5	6.9	8.6	10.3	14.5	10.3	15.5
ETNK1		METABOLISM_OF_LIPIDS_AND_LIPOPROTEINS	19.4	26.1	21.1	27.3	38.3	53	25.8	35.4
PNPLA2		METABOLISM_OF_LIPIDS_AND_LIPOPROTEINS	26.7	33.4	24.7	32.9	40.4	65.3	39.6	46.4
ABCG1		METABOLISM_OF_LIPIDS_AND_LIPOPROTEINS	65.9	79.4	56.5	59.6	107.2	114.2	95.8	119.1
HSD3B7		METABOLISM_OF_LIPIDS_AND_LIPOPROTEINS	51.8	58.5	42	47.2	84.2	120.9	92.6	90.4
OXCT1		METABOLISM_OF_LIPIDS_AND_LIPOPROTEINS	90.7	79.6	89.3	70.8	186.7	222.9	133.7	126.2
MTMR14		METABOLISM_OF_LIPIDS_AND_LIPOPROTEINS	14.4	13.7	18	16.2	39	47.1	27.4	22.1
PGS1		METABOLISM_OF_LIPIDS_AND_LIPOPROTEINS	39.7	38.9	36.3	32.8	93.8	114.4	70.9	59.6
TRIB3		METABOLISM_OF_LIPIDS_AND_LIPOPROTEINS	13.4	12.6	6.6	2.7	21.1	29.8	23.7	13.8
LPIN2		METABOLISM_OF_LIPIDS_AND_LIPOPROTEINS	12.1	16	10.1	14	32.8	38.8	26.7	37.3
ACSL1		METABOLISM_OF_LIPIDS_AND_LIPOPROTEINS	19.8	22	15.5	17.1	75	98.7	70	64.1
PLA2G16		METABOLISM_OF_LIPIDS_AND_LIPOPROTEINS	4.1	6.8	3	3.7	9.8	18.1	37.2	47.1
CH25H		METABOLISM_OF_LIPIDS_AND_LIPOPROTEINS	17	3	25.8	9.3	114.9	51.2	215.2	136.4
ASAH2		METABOLISM_OF_LIPIDS_AND_LIPOPROTEINS	1.2	2.1	3.3	5.6	2.1	3	4.3	6.7
AGPAT9		METABOLISM_OF_LIPIDS_AND_LIPOPROTEINS	4.5	2.8	2.9	1.2	18.2	7.3	8.7	2.5
GPAM		METABOLISM_OF_LIPIDS_AND_LIPOPROTEINS	3	3.2	2.5	2.4	2.6	2.1	1.7	2.1
LPIN1		METABOLISM_OF_LIPIDS_AND_LIPOPROTEINS	1.3	2.8	2	4.9	0.7	0.9	0.5	1.5
ELOVL6		METABOLISM_OF_LIPIDS_AND_LIPOPROTEINS	1.6	1.5	3.2	3.9	1.2	0.8	1.1	1.1
PIP5K1B		METABOLISM_OF_LIPIDS_AND_LIPOPROTEINS	3.1	1	3.4	1.7	2.9	0.7	3	1.2
PLBD1		METABOLISM_OF_LIPIDS_AND_LIPOPROTEINS	3.7	0.6	4.5	0.3	4.7	1	44.6	7.2
AMACR		METABOLISM_OF_LIPIDS_AND_LIPOPROTEINS	2.4	2.3	2.4	2	1.9	2.3	3	2.9
NR1D1		METABOLISM_OF_LIPIDS_AND_LIPOPROTEINS	2.2	2.7	1.9	1.9	1.6	1.4	0.9	1.2
HACL1		METABOLISM_OF_LIPIDS_AND_LIPOPROTEINS	1.5	1.7	2.1	3.4	0.9	1	2.6	2.7
SGMS2		METABOLISM_OF_LIPIDS_AND_LIPOPROTEINS	2.8	1.7	2.4	1.7	2.3	0.9	1.4	0.8
PLA2G2E		METABOLISM_OF_LIPIDS_AND_LIPOPROTEINS	2.4	3.7	1.1	1	1.7	3.8	1	1
MGLL		METABOLISM_OF_LIPIDS_AND_LIPOPROTEINS	4.1	2.1	1.4	0.4	3.3	1.1	1.2	0.3
SRD5A1		METABOLISM_OF_LIPIDS_AND_LIPOPROTEINS	1.5	2.1	1.6	2.2	1.1	1.5	1.1	1
NPAS2		METABOLISM_OF_LIPIDS_AND_LIPOPROTEINS	2	1.9	1.8	1.5	1.3	0.5	0.5	0.2
PPAP2A		METABOLISM_OF_LIPIDS_AND_LIPOPROTEINS	0.9	2.1	1.2	3	1.1	3.4	2	2.7
ANGPTL4		METABOLISM_OF_LIPIDS_AND_LIPOPROTEINS	1.6	2	1.9	1.6	0.2	0.3	0.7	1
ACACA		METABOLISM_OF_LIPIDS_AND_LIPOPROTEINS	1.2	1.6	1.4	2.2	0.9	1	0.7	1.2
PEX11A		METABOLISM_OF_LIPIDS_AND_LIPOPROTEINS	1.7	2.1	0.9	1.5	3.3	4	2.7	3.4
PLA2G6		METABOLISM_OF_LIPIDS_AND_LIPOPROTEINS	1.2	1.2	1.7	1.6	0.9	0.9	1.5	1.6
RORA		METABOLISM_OF_LIPIDS_AND_LIPOPROTEINS	1.5	1.7	1.2	1.2	1.4	1.2	1	0.9
PRKAB2		METABOLISM_OF_LIPIDS_AND_LIPOPROTEINS	1.7	1.3	1.4	1	2	1.4	0.9	0.6
INPP4B		METABOLISM_OF_LIPIDS_AND_LIPOPROTEINS	0.9	1.1	0.8	1.7	1.2	0.9	0.8	1.2
PPM1L		METABOLISM_OF_LIPIDS_AND_LIPOPROTEINS	1	1.4	0.8	0.9	1.3	1.3	0.4	0.7
ARSG		METABOLISM_OF_LIPIDS_AND_LIPOPROTEINS	0.8	1.3	0.8	1.1	1.1	1.4	0.6	0.9
PPARGC1B		METABOLISM_OF_LIPIDS_AND_LIPOPROTEINS	1.3	0.9	0.9	0.6	1.9	1.9	1.9	2.6
DGAT2		METABOLISM_OF_LIPIDS_AND_LIPOPROTEINS	2.1	0.5	0.9	0.1	2.1	0.7	1.6	0.4
ELOVL7		METABOLISM_OF_LIPIDS_AND_LIPOPROTEINS	0.1	1	0.1	2.1	0.2	1	0.1	0.9
CYP2R1		METABOLISM_OF_LIPIDS_AND_LIPOPROTEINS	0.7	0.6	1.2	0.8	0.6	0.5	1.4	1.3
PIK3R3		METABOLISM_OF_LIPIDS_AND_LIPOPROTEINS	0.6	1	0.5	0.5	0.5	0.5	0.3	0.3
NEU3		METABOLISM_OF_LIPIDS_AND_LIPOPROTEINS	0.5	0.7	0.5	0.7	1	1.6	1.5	1.5
APOA2		METABOLISM_OF_LIPIDS_AND_LIPOPROTEINS	0	0.8	0.1	1.3	0	0.9	0.2	1.3
PCYT1B		METABOLISM_OF_LIPIDS_AND_LIPOPROTEINS	0.3	0.1	1.1	0.6	0.1	0	0.5	0.4
STAR		METABOLISM_OF_LIPIDS_AND_LIPOPROTEINS	0.5	0.5	0.5	0.5	0.4	0.5	0.3	0.2
INPP5J		METABOLISM_OF_LIPIDS_AND_LIPOPROTEINS	0.4	0.5	0.4	0.5	0.5	0.8	3.6	4.4
ACER2		METABOLISM_OF_LIPIDS_AND_LIPOPROTEINS	0.4	0.3	0.4	0.6	0.4	0.3	0.2	0.1
SPHK1		METABOLISM_OF_LIPIDS_AND_LIPOPROTEINS	0.7	0.3	0.5	0	2.9	5	0.5	0.2
MBOAT2		METABOLISM_OF_LIPIDS_AND_LIPOPROTEINS	0.2	0.5	0.5	0.2	0.1	0.3	0	0
MTTP		METABOLISM_OF_LIPIDS_AND_LIPOPROTEINS	0.4	0.3	0.3	0.3	0.4	0.6	0.2	0.3
CYP39A1		METABOLISM_OF_LIPIDS_AND_LIPOPROTEINS	0.1	0.1	0.6	0.5	0.1	0.2	0.5	0.7
DEGS2		METABOLISM_OF_LIPIDS_AND_LIPOPROTEINS	0.1	0.3	0.2	0.6	0.4	1.3	2.1	2
PRKAA2		METABOLISM_OF_LIPIDS_AND_LIPOPROTEINS	0.1	0.3	0.1	0.7	0.1	0.2	0.1	0.2
TIAM2		METABOLISM_OF_LIPIDS_AND_LIPOPROTEINS	0.2	0.5	0.2	0.3	0.1	0.3	0.2	0.2
STARD6		METABOLISM_OF_LIPIDS_AND_LIPOPROTEINS	0.3	0.2	0.4	0.3	0.2	0.1	0.4	0.3
PLA2G5		METABOLISM_OF_LIPIDS_AND_LIPOPROTEINS	0.3	0.5	0	0.1	0.1	0.4	0.2	0.3
POMC		METABOLISM_OF_LIPIDS_AND_LIPOPROTEINS	0.4	0.2	0.2	0.1	0.4	0.4	0.4	0.4
FAR2		METABOLISM_OF_LIPIDS_AND_LIPOPROTEINS	0.2	0.2	0.2	0.2	0.2	0.1	0.2	0.1
MTMR7		METABOLISM_OF_LIPIDS_AND_LIPOPROTEINS	0.5	0.1	0.1	0.1	1	0.1	1.2	0.1
GPD1		METABOLISM_OF_LIPIDS_AND_LIPOPROTEINS	0.2	0.1	0.2	0.2	0.1	0.1	0.1	0.1
LCAT		METABOLISM_OF_LIPIDS_AND_LIPOPROTEINS	0.2	0.1	0.2	0.2	0.3	0.3	0.4	0.2
HSD17B1		METABOLISM_OF_LIPIDS_AND_LIPOPROTEINS	0.2	0.2	0.1	0.1	0.2	0.2	0.2	0.2
ELOVL4		METABOLISM_OF_LIPIDS_AND_LIPOPROTEINS	0.2	0.3	0	0	0	0.1	0	0
SMPD3		METABOLISM_OF_LIPIDS_AND_LIPOPROTEINS	0.1	0.2	0.1	0.1	0.1	0.1	0	0
GRHL1		METABOLISM_OF_LIPIDS_AND_LIPOPROTEINS	0.2	0.1	0.1	0.1	0.2	0.1	0.2	0
SMARCD3		METABOLISM_OF_LIPIDS_AND_LIPOPROTEINS	0.1	0.1	0.1	0.2	0.1	0.1	0.4	0.2
TEAD2		METABOLISM_OF_LIPIDS_AND_LIPOPROTEINS	0.1	0.1	0.1	0.1	0.1	0	0	0
G0S2		METABOLISM_OF_LIPIDS_AND_LIPOPROTEINS	0	0.2	0.1	0	0	0	0.3	0.3
ELOVL3		METABOLISM_OF_LIPIDS_AND_LIPOPROTEINS	0.1	0	0.1	0	0.1	0.1	0	0
BMP1		METABOLISM_OF_LIPIDS_AND_LIPOPROTEINS	0.1	0	0.1	0	0.1	0	0	0
UGT1A9		METABOLISM_OF_LIPIDS_AND_LIPOPROTEINS	0.1	0	0.1	0	0.1	0	0	0
ACACB		METABOLISM_OF_LIPIDS_AND_LIPOPROTEINS	0	0	0.1	0.1	0	0	0.1	0.1
LIPC		METABOLISM_OF_LIPIDS_AND_LIPOPROTEINS	0	0.1	0.1	0	0.1	0	0	0
PLA2G4C		METABOLISM_OF_LIPIDS_AND_LIPOPROTEINS	0.1	0	0.1	0	0	0.1	0.2	0.1
AMN		METABOLISM_OF_LIPIDS_AND_LIPOPROTEINS	0	0.1	0	0	0.1	0.1	0.1	0
PPARGC1A		METABOLISM_OF_LIPIDS_AND_LIPOPROTEINS	0	0.1	0	0	0	0.1	0	0
CYP11A1		METABOLISM_OF_LIPIDS_AND_LIPOPROTEINS	0.1	0	0	0	0.1	0	0.1	0
GPAT2		METABOLISM_OF_LIPIDS_AND_LIPOPROTEINS	0	0	0.1	0	0.1	0	0.1	0
SGPP2		METABOLISM_OF_LIPIDS_AND_LIPOPROTEINS	0.1	0	0	0	0	0	0	0
PLD6		METABOLISM_OF_LIPIDS_AND_LIPOPROTEINS	0.1	0	0	0	0	0	0	0
SLC44A4		METABOLISM_OF_LIPIDS_AND_LIPOPROTEINS	0	0	0	0	0	0	0	0
CUBN		METABOLISM_OF_LIPIDS_AND_LIPOPROTEINS	0	0	0	0	0	0	0	0
PLA2G4F		METABOLISM_OF_LIPIDS_AND_LIPOPROTEINS	0	0	0	0	0	0	0	0
ELOVL2		METABOLISM_OF_LIPIDS_AND_LIPOPROTEINS	0	0	0	0	0	0.1	0	0
PIK3C2B		METABOLISM_OF_LIPIDS_AND_LIPOPROTEINS	0	0	0	0	0	0	0	0
SRD5A2		METABOLISM_OF_LIPIDS_AND_LIPOPROTEINS	0	0	0	0	0	0.3	0	0
SLC10A1		METABOLISM_OF_LIPIDS_AND_LIPOPROTEINS	0	0	0	0	0.1	0	0	0
CYP7A1		METABOLISM_OF_LIPIDS_AND_LIPOPROTEINS	0	0	0	0	0	0	0	0
APOB		METABOLISM_OF_LIPIDS_AND_LIPOPROTEINS	0	0	0	0	0	0	0	0
CYP8B1		METABOLISM_OF_LIPIDS_AND_LIPOPROTEINS	0	0	0	0	0	0	0	0
ABCG8		METABOLISM_OF_LIPIDS_AND_LIPOPROTEINS	0	0	0	0	0	0	0	0
AGT		METABOLISM_OF_LIPIDS_AND_LIPOPROTEINS	0	0	0	0	0	0	0	0
FHL2		METABOLISM_OF_LIPIDS_AND_LIPOPROTEINS	0	0	0	0	0	0	0	0
ARSJ		METABOLISM_OF_LIPIDS_AND_LIPOPROTEINS	0	0	0	0	0	0	0	0
A2M		METABOLISM_OF_LIPIDS_AND_LIPOPROTEINS	0	0	0	0	0	0	0	0
ABCB11		METABOLISM_OF_LIPIDS_AND_LIPOPROTEINS	0	0	0	0	0	0	0	0
ABCG5		METABOLISM_OF_LIPIDS_AND_LIPOPROTEINS	0	0	0	0	0	0	0	0
ACER1		METABOLISM_OF_LIPIDS_AND_LIPOPROTEINS	0	0	0	0	0	0	0	0
ACOX2		METABOLISM_OF_LIPIDS_AND_LIPOPROTEINS	0	0	0	0	0	0	0	0
ACSL6		METABOLISM_OF_LIPIDS_AND_LIPOPROTEINS	0	0	0	0	0	0	0	0
AKR1D1		METABOLISM_OF_LIPIDS_AND_LIPOPROTEINS	0	0	0	0	0	0	0	0
ANKRD1		METABOLISM_OF_LIPIDS_AND_LIPOPROTEINS	0	0	0	0	0	0	0	0
APOA5		METABOLISM_OF_LIPIDS_AND_LIPOPROTEINS	0	0	0	0	0	0	0	0
APOC3		METABOLISM_OF_LIPIDS_AND_LIPOPROTEINS	0	0	0	0	0	0	0	0
CGA		METABOLISM_OF_LIPIDS_AND_LIPOPROTEINS	0	0	0	0	0	0	0	0
CHAT		METABOLISM_OF_LIPIDS_AND_LIPOPROTEINS	0	0	0	0	0	0	0	0
CLPS		METABOLISM_OF_LIPIDS_AND_LIPOPROTEINS	0	0	0	0	0	0	0	0
CYP11B1		METABOLISM_OF_LIPIDS_AND_LIPOPROTEINS	0	0	0	0	0	0	0	0
CYP11B2		METABOLISM_OF_LIPIDS_AND_LIPOPROTEINS	0	0	0	0	0	0	0	0
CYP17A1		METABOLISM_OF_LIPIDS_AND_LIPOPROTEINS	0	0	0	0	0	0	0	0
CYP19A1		METABOLISM_OF_LIPIDS_AND_LIPOPROTEINS	0	0	0	0	0	0	0	0
CYP24A1		METABOLISM_OF_LIPIDS_AND_LIPOPROTEINS	0	0	0	0	0	0	0	0
CYP7B1		METABOLISM_OF_LIPIDS_AND_LIPOPROTEINS	0	0	0	0	0	0	0	0
ENPP7		METABOLISM_OF_LIPIDS_AND_LIPOPROTEINS	0	0	0	0	0	0	0	0
FABP1		METABOLISM_OF_LIPIDS_AND_LIPOPROTEINS	0	0	0	0	0	0	0	0
FABP6		METABOLISM_OF_LIPIDS_AND_LIPOPROTEINS	0	0	0	0	0	0	0	0
HMGCS1		METABOLISM_OF_LIPIDS_AND_LIPOPROTEINS	0	0	0	0	0	0	0	0
HMGCS2		METABOLISM_OF_LIPIDS_AND_LIPOPROTEINS	0	0	0	0	0	0	0	0
HSD17B3		METABOLISM_OF_LIPIDS_AND_LIPOPROTEINS	0	0	0	0	0	0	0	0
HSD3B1		METABOLISM_OF_LIPIDS_AND_LIPOPROTEINS	0	0	0	0	0	0	0	0
HSD3B2		METABOLISM_OF_LIPIDS_AND_LIPOPROTEINS	0	0	0	0	0	0	0	0
LHB		METABOLISM_OF_LIPIDS_AND_LIPOPROTEINS	0	0	0	0	0	0	0	0
LRAT		METABOLISM_OF_LIPIDS_AND_LIPOPROTEINS	0	0	0	0	0	0	0	0
NEU4		METABOLISM_OF_LIPIDS_AND_LIPOPROTEINS	0	0	0	0	0	0	0	0
PIK3C2G		METABOLISM_OF_LIPIDS_AND_LIPOPROTEINS	0	0	0	0	0	0	0	0
PLA2G10		METABOLISM_OF_LIPIDS_AND_LIPOPROTEINS	0	0	0	0	0	0	0	0
PLA2G1B		METABOLISM_OF_LIPIDS_AND_LIPOPROTEINS	0	0	0	0	0	0	0	0
PLA2G2A		METABOLISM_OF_LIPIDS_AND_LIPOPROTEINS	0	0	0	0	0	0	0	0
PLA2G2F		METABOLISM_OF_LIPIDS_AND_LIPOPROTEINS	0	0	0	0	0	0	0	0
PLA2G4D		METABOLISM_OF_LIPIDS_AND_LIPOPROTEINS	0	0	0	0	0	0	0	0
PLIN1		METABOLISM_OF_LIPIDS_AND_LIPOPROTEINS	0	0	0	0	0	0	0	0
PNLIP		METABOLISM_OF_LIPIDS_AND_LIPOPROTEINS	0	0	0	0	0	0	0	0
PNLIPRP2		METABOLISM_OF_LIPIDS_AND_LIPOPROTEINS	0	0	0	0	0	0	0	0
PRKD1		METABOLISM_OF_LIPIDS_AND_LIPOPROTEINS	0	0	0	0	0	0	0	0
RBP2		METABOLISM_OF_LIPIDS_AND_LIPOPROTEINS	0	0	0	0	0	0	0	0
SLC10A2		METABOLISM_OF_LIPIDS_AND_LIPOPROTEINS	0	0	0	0	0	0	0	0
SLC44A5		METABOLISM_OF_LIPIDS_AND_LIPOPROTEINS	0	0	0	0	0	0	0	0
SULT2A1		METABOLISM_OF_LIPIDS_AND_LIPOPROTEINS	0	0	0	0	0	0	0	0
YAP1		METABOLISM_OF_LIPIDS_AND_LIPOPROTEINS	0	0	0	0	0	0	0	0
IDI2		METABOLISM_OF_LIPIDS_AND_LIPOPROTEINS	0	0	0	0	0	0	0	0
GC		METABOLISM_OF_LIPIDS_AND_LIPOPROTEINS	0	0	0	0	0	0	0	0
NEU2		METABOLISM_OF_LIPIDS_AND_LIPOPROTEINS	0	0	0	0	0	0	0	0
PPARA		METABOLISM_OF_LIPIDS_AND_LIPOPROTEINS	0	0	0	0	0	0	0	0
ETNK2		METABOLISM_OF_LIPIDS_AND_LIPOPROTEINS	0	0	0	0	0	0	0	0
ACHE		METABOLISM_OF_LIPIDS_AND_LIPOPROTEINS	0	0	0	0	0	0	0	0
TEAD3		METABOLISM_OF_LIPIDS_AND_LIPOPROTEINS	0	0	0	0	0	0	0	0
PLA2G2D		METABOLISM_OF_LIPIDS_AND_LIPOPROTEINS	0	0	0	0	0	0	0	0
LRP2		METABOLISM_OF_LIPIDS_AND_LIPOPROTEINS	0	0	0	0	0	0	0	0
PNPLA3		METABOLISM_OF_LIPIDS_AND_LIPOPROTEINS	0	0	0	0	0	0	0	0
WWTR1		METABOLISM_OF_LIPIDS_AND_LIPOPROTEINS	0	0	0	0	0	0	0	0
LPIN3		METABOLISM_OF_LIPIDS_AND_LIPOPROTEINS	0	0	0	0	0	0	0	0
TEAD4		METABOLISM_OF_LIPIDS_AND_LIPOPROTEINS	0	0	0	0	0	0	0	0
SLC27A5		METABOLISM_OF_LIPIDS_AND_LIPOPROTEINS	0	0	0	0	0	0	0	0
APOA1		METABOLISM_OF_LIPIDS_AND_LIPOPROTEINS	0	0	0	0	0	0	0	0
HSD11B1		METABOLISM_OF_LIPIDS_AND_LIPOPROTEINS	0	0	0	0	0	0.1	0	0
GAL3ST1		METABOLISM_OF_LIPIDS_AND_LIPOPROTEINS	0	0	0	0	0	0	0.1	0
HSPG2		METABOLISM_OF_LIPIDS_AND_LIPOPROTEINS	0	0	0	0	0	0	0	0
TEAD1		METABOLISM_OF_LIPIDS_AND_LIPOPROTEINS	0	0	0	0	0	0	0	0
PLA2G3		METABOLISM_OF_LIPIDS_AND_LIPOPROTEINS	0	0	0	0	0	0	0	0
CYP1A1		METABOLISM_OF_LIPIDS_AND_LIPOPROTEINS	0	0	0	0	0	0	0	0
BCMO1		METABOLISM_OF_LIPIDS_AND_LIPOPROTEINS	0	0	0	0	0	0	0	0
SLC44A3		METABOLISM_OF_LIPIDS_AND_LIPOPROTEINS	0	0	0	0	0	0.1	0.1	0
CYP46A1		METABOLISM_OF_LIPIDS_AND_LIPOPROTEINS	0	0	0	0	0	0	0	0
BAAT		METABOLISM_OF_LIPIDS_AND_LIPOPROTEINS	0	0	0	0	0	0	0	0
ARSI		METABOLISM_OF_LIPIDS_AND_LIPOPROTEINS	0	0	0	0	0	0.1	0	0
CTGF		METABOLISM_OF_LIPIDS_AND_LIPOPROTEINS	0	0	0	0	0	0	0	0.1
CPT1B		METABOLISM_OF_LIPIDS_AND_LIPOPROTEINS	0	0	0	0	0	0	0	0
ALB		METABOLISM_OF_LIPIDS_AND_LIPOPROTEINS	0	0	0	0	0	0.1	0	0
SLC27A2		METABOLISM_OF_LIPIDS_AND_LIPOPROTEINS	0	0	0	0	0	0	0	0
CYP27B1		METABOLISM_OF_LIPIDS_AND_LIPOPROTEINS	0	0	0	0	0	0	0	0
LRP1		REGULATION_OF_CHOLESTEROL_EFFLUX	61.7	81.2	78.4	141.9	45.3	46.4	32.6	73.9
ABCA7		REGULATION_OF_CHOLESTEROL_EFFLUX	7	4.7	13.6	13	7.3	5.1	7.1	7.6
SIRT1		REGULATION_OF_CHOLESTEROL_EFFLUX	17.8	20.1	11.7	10.1	14.8	14.5	10.3	7.8
NR1H3		REGULATION_OF_CHOLESTEROL_EFFLUX	19.1	18.5	9.6	9.1	31.6	20.2	16.3	14.8
NR1H2		REGULATION_OF_CHOLESTEROL_EFFLUX	35.2	44.4	33.9	42.9	47.3	69.2	52.1	63
NFKBIA		REGULATION_OF_CHOLESTEROL_EFFLUX	42.9	42.6	32.4	39.4	250.1	405.6	67.7	48.4
PTCH1		REGULATION_OF_CHOLESTEROL_EFFLUX	1.1	0.9	1.1	1.1	0.8	1.4	0.6	0.9
EGF		REGULATION_OF_CHOLESTEROL_EFFLUX	0.1	0.1	0.1	0	0	0.1	0.1	0.1
PON1		REGULATION_OF_CHOLESTEROL_EFFLUX	0	0	0	0	0	0	0	0
ABCA12		REGULATION_OF_CHOLESTEROL_EFFLUX	0	0	0	0	0	0	0	0
SHH		REGULATION_OF_CHOLESTEROL_EFFLUX	0	0	0	0	0	0	0	0
ADIPOQ		REGULATION_OF_CHOLESTEROL_EFFLUX	0	0	0	0	0	0.2	0	0
GCLC			30	15.9	40.4	33.3	13.5	7.2	10.8	6.7
KIF20A			26.2	9	36.7	14.9	18	4.9	16.3	6.4
ABCB6			11.6	11.1	18.9	24.8	9.6	8.3	8.8	8.2
XYLT2			26.4	21.5	28.6	30	11.2	10.1	12.7	15.4
CXCR4			169.6	177.5	197.9	65.1	66.1	74.3	85.3	42.3
P4HA2			4.4	7.5	10.5	12.7	3.2	7.4	4.3	5.4
AGL			7.3	10.6	7	10	5.2	5.5	3.8	6
HMMR			11.5	4	23.8	11.4	9.4	2.6	14.3	4.1
MXI1			4.6	5.1	6.3	6.2	3	3.1	4.3	4.2
CHST12			27.1	30.7	35.7	44.7	17.8	19.5	20.8	29
AURKA			22.1	11.1	31.8	16.6	17.6	8.5	19.6	8.2
PAM			27.4	21.5	27	23.2	27.3	19.4	11	8.4
RRAGD			9.6	15.4	3.7	4.8	7.7	9	3.6	4
B4GALT7			36.4	47.9	28.4	34.5	23.2	30.7	22.6	22.3
PYGB			19.8	20.3	25.8	29.7	15.1	13.9	15.8	20.9
PYGL			5.2	11	14.2	26.9	4.4	14	6.4	16.7
CENPA			33.4	14.1	51.8	21.4	28.1	12.1	35.6	9.2
ANG			2.4	6.5	4.1	10.4	2	5.2	2.2	9.4
TALDO1			270.4	273.9	350.9	513.3	249.9	296.5	213.9	213.6
GNE			5.3	6.2	5	5.2	4.5	4.7	3.5	5.2
SOD1			126.7	117.7	126.9	142.8	93.6	106.6	83.5	80.2
SLC25A10			14.6	11.9	20	18.7	10.5	7.8	15.8	14.9
CHPF2			28.1	28.1	43.3	62.7	30.1	26.6	28.2	33.5
PHKA2			16	13	23	24.7	14.3	9	16.7	17.5
ALDH9A1			42.3	42.1	62.4	56.6	37.5	32.6	37.6	40.5
CDK1			32	14.7	53.4	35.1	25.5	12.1	41.6	21.3
KIF2A			15.1	13.1	13.6	13.8	12.4	9.3	11.8	9.9
SLC35A3			17.8	16.8	19.1	18.7	17.3	12.7	13.4	12.8
FKBP4			47.6	46.5	50.2	49.4	37.5	33.4	37.2	37.4
PAXIP1			8.8	5.5	9.7	7.7	6.3	4.3	9	6.7
SLC25A13			23.3	18.5	25.5	21.4	20.9	13.3	18.5	16.5
LHPP			9.7	10.5	8.5	9.4	8.7	9.3	7.2	6.3
B4GALT1			107.4	108.9	54.6	57	80.3	63.7	47.2	59.6
QSOX1			30	10.7	43.9	14.5	29.8	11	27.2	10.4
ALDH7A1			3.2	7.2	3.2	6.2	3.4	8.4	2.4	4.5
PGK1			48.9	72.7	68.9	88.4	40	68.3	54.1	60.9
GALE			8.3	7.8	14.3	16.2	8.5	11	10	11.4
AK3			26.1	30.1	29.2	29.5	28	27.5	18.7	23.1
POLR3K			14.4	16.8	13.8	15	12.4	12.9	13.7	13.7
GNPDA1			69.8	91.8	44	52	55.8	70.9	41.6	49
PRPS1			14.7	8.7	13.6	8.4	13.8	7.9	12.6	7.1
NASP			22.9	14.7	30.7	25.9	14.2	10.6	32.7	24.8
CLN6			42.7	37.2	53.9	48.9	36.9	30.8	46.5	42.7
BPNT1			11.1	17.8	8.8	16.2	11.1	16.8	7.6	13.6
GALK1			21.7	21.6	26.3	22.1	17.8	21.3	24	20
ENO2			6	5.5	7.7	2.6	6.4	6	8.9	1.2
PPP2CB			71.6	60.6	62.7	51.2	69.3	59.8	51.7	38.2
SLC37A4			6.2	9.1	4.6	5.3	5.4	9.2	5.3	5.7
UGP2			46.1	45.2	48.3	57.7	49.4	40.4	42.1	45.8
FUT8			10.1	9	10.2	10.5	10.5	9.1	10.5	9.4
HS2ST1			20.3	17.5	14.7	12	20.1	22.2	10.4	9.9
EXT1			14.4	7.7	16	16.8	15.6	9.2	18.8	10.8
MPI			8.1	10	7.8	8.9	7.7	11.6	7.7	9.4
CD44			157.9	147.3	148.7	124.5	200.2	135.2	101.7	110.9
GLCE			12.3	10.9	8.5	7.8	12.1	10.6	10.3	8.2
B4GALT4			3.8	4.9	4.7	6.2	3.6	5.4	4.5	8.9
ENO1			89.6	148.2	90.1	98.1	82.8	167.1	72.1	86.4
ME2			39.7	25	38.8	24.6	39.3	26.9	38.8	21.4
DLD			59.8	55.1	52.2	46.5	59.2	49.2	53	47.5
GYS1			5.8	8.2	8.8	8.7	4.5	8.6	9	12
ARPP19			23.2	25.5	17.6	17.9	22	27	17.5	18.8
ALDOA			721	1212.7	860.9	1106.6	680.8	1316.8	862.1	991.4
GALK2			24.5	32.3	22.4	28.2	23.8	37.7	21.6	26.9
B3GAT3			33.2	35.5	32.2	33	31.1	39.2	31	35.4
TGFBI			256.6	314.9	340.7	515	314.4	437.3	230.9	443.9
HAX1			42.2	32.9	32.8	23.1	35.2	39.5	31	28.9
ECD			20.8	21.8	16.3	15.3	22.2	21.2	16	18.8
COG2			14.2	16.1	12	12.6	14.3	16.8	13.2	14.6
COPB2			69.8	69.7	54.8	58	76.1	76.3	47.2	60.1
RPE			21.2	23.2	22	25.2	22.2	23.5	24.3	27.4
ERO1L			23.3	19.3	25.1	20	25.8	26.6	20.2	21.6
PKM2			716.4	947.1	876.5	1088.1	786.4	1304.5	712.1	949.9
EXT2			24	21.6	24.8	23.6	27.4	25	23.6	25.3
CASP6			11	14.4	12.3	11.3	11.9	14.4	13.1	15.4
IDUA			9.2	22	11	24.2	9.7	25.7	12.9	27.6
STMN1			6.9	2.4	13.3	1.4	7	3.1	14.1	6
CAPN5			7.2	9.4	5.8	8.1	7.2	7.4	9.3	13.9
ALG1			24.4	30.4	19.5	21.6	24.3	32.4	24.4	28.5
MDH2			173.3	165.5	156.5	139.4	168.3	170.9	185.5	182.4
MDH1			102.8	103.6	109.9	124.9	97.5	111.4	124.1	162.8
LDHA			339.7	533	337.6	346	301.6	640.4	380.2	429.1
MERTK			4.3	3.8	4.8	6.4	2.3	2.7	8.5	13
PMM2			30.3	40.5	20.4	23.4	32.7	51.9	20.4	30.7
PGM2			15.3	26.5	19.5	27.3	15.1	35.4	22.4	34.2
GMPPA			30.2	34.5	25.7	27	28.6	43.5	31.4	38.4
PSMC4			103.7	101.4	74.4	70.4	112.4	125.5	94.2	89.3
PPIA			489.4	244.8	425.2	367	483.8	623	505.2	213.4
GOT2			30.7	28.3	28.6	25.1	37.3	36.5	29	36.8
PLOD1			61.1	79.7	57.1	70.8	63	91.9	70	101.6
TSTA3			23.9	29.3	20.7	24.7	26	35.2	28.9	32.9
SAP30			56.7	39.2	59.1	35.4	76.8	51.8	64.8	39.7
SDHC			159.6	173.5	139.8	168.8	157.7	206.4	180.2	234.6
FAM162A			38.3	45	43.2	38.1	36.3	67	51.5	51.4
NDUFV3			70.2	86.8	85.9	105.8	72.4	113.2	117.7	134.9
PGLS			91.9	93.2	100	100.7	98	115.4	131.4	141.1
GMPPB			15.6	15.4	12.3	14.7	22	23.5	15.3	20.9
PGAM1			23.8	28.8	23	21.5	29.4	46.4	30.6	28.4
MIF			140.4	286.9	171.8	226.4	115.7	353.9	292.5	344.8
CITED2			71.5	117.8	58.1	96.6	87.6	136.4	104.1	146.2
P4HA1			24	35.7	28	32.6	31.1	69.7	30.3	41.7
GOT1			51.1	48.3	36.6	31.3	58	68.1	56.6	57.8
SLC16A3			34.5	80.4	74.8	66.5	34.6	165.1	76.9	91.6
TPI1			206.7	336	222.8	215.1	214.3	527.8	325.7	385.5
HK2			13	16.3	9.5	11.4	22.1	29.6	11.7	18.3
RARS			85.6	87.7	47.1	47.6	121.2	158.3	67.8	72.7
B3GNT3			22.2	31.2	25.3	35.2	41.7	70.9	28.9	48.6
HSPA5			420.6	356.3	333.8	369.4	573.1	537.6	454.5	834.9
GFPT1			13.7	11.7	11.1	10.2	25.4	24.9	15.1	18.1
RBCK1			29.8	35.4	30.2	32.6	50.7	73.2	47.6	57.4
SDC3			113.2	128.4	112.4	153.4	178	243.8	234.7	364.2
GLRX			77.8	49.8	71.2	63.5	92.6	67.5	150.2	222.2
IER3			8.8	10.9	13.7	10.9	22	53.2	15.2	11.7
PFKP			43.5	47.8	49.4	45.5	83.6	128.6	113.2	127.5
TPST1			7.9	8.1	11.1	12.8	30.5	44.9	25.6	30
B3GALT6			4.5	6	3.3	4	4.8	6	3.9	4.8
IL13RA1			3.2	3.8	4.9	5.6	20.2	24.9	15.5	16.9
VEGFA			1.2	4.4	2.6	8	1.4	7.5	10.6	15.5
GPC1			5.9	3.3	4.7	2	7.7	3.8	3.9	1.6
IRS2			4.5	5.1	2.9	2.4	2	2.1	2.7	1.4
HOMER1			4.4	4.3	3.4	2.7	7.2	6	2.8	2.6
ANKZF1			2.2	4.1	3.3	4.2	2.1	3.4	3.9	4
EGLN3			0.5	4.8	3.2	5	0.2	4.2	0.5	2
AGRN			2.2	1.9	2.9	3.2	2.6	2.2	2.8	2.3
PKP2			2.6	4.1	1.8	1.5	4.7	8	1.2	0.8
DDIT4			1.9	2.7	2.3	2.4	1	2.3	1.9	2.2
ISG20			1.7	3.4	1.4	2.5	5.7	35	4.7	6.9
ADORA2B			2.8	1.7	2.5	1.6	7.8	7.6	1.5	1
SDC2			1.5	1.4	1.6	2.2	2.9	3.2	6.4	7.9
BIK			1.1	0.3	3.1	1.8	0.8	0.6	1.5	0.4
PFKFB1			1.7	1.1	1.9	1.4	1.2	1.1	2.4	1.2
PGAM2			1.9	0.4	2	1	2.6	0.9	2.6	1.1
PLOD2			0.2	2.6	0.2	2.1	0.1	1.8	0.1	1
MET			1.1	0.9	1.2	1.2	1.5	0.9	1.6	1
CHPF			0.8	1.2	0.5	0.6	1.3	2	0.6	0.6
EGFR			0.7	0.3	1.1	0.4	0.8	0.3	0.5	0.3
VCAN			0.6	0.3	0.7	0.5	2.9	2.7	0.4	0.4
PPFIA4			0	0.3	0	1.2	0	0.2	0	1.5
NOL3			0.3	0.2	0.5	0.3	0.3	0.1	0.3	0.1
CTH			0.5	0.3	0.3	0.2	0.7	0.5	2.5	1.5
NT5E			0.6	0.1	0.5	0	0.6	0.1	0.1	0
KDELR3			0.3	0.1	0.1	0.1	0.2	0.1	0.1	0
SPAG4			0.2	0	0.2	0.1	0.1	0	0	0
DCN			0.1	0.1	0.1	0	0.1	0	0.1	0
B4GALT2			0	0	0.1	0.1	0	0	0.1	0
VLDLR			0	0.1	0	0.1	0	0.1	0	0.1
TPBG			0.1	0.1	0	0	0	0.2	0	0
CHST1			0	0	0	0.1	0	0	0	0.1
SOX9			0	0.1	0	0	0	0	0	0
STC2			0	0.1	0	0	0	0.2	0.1	0
LCT			0	0	0	0	0	0	0	0
GPC4			0	0	0	0	0	0	0	0
COL5A1			0	0	0	0	0	0	0	0
CHST2			0	0	0	0	0	0	0	0
GPC3			0	0	0	0	0	0	0	0
ARTN			0	0	0	0	0	0	0	0
CACNA1H			0	0	0	0	0	0	0	0
TGFA			0	0	0	0	0	0	0	0
B3GAT1			0	0	0	0	0	0	0	0
CHST4			0	0	0	0	0	0	0	0
CLDN3			0	0	0	0	0	0	0	0
CLDN9			0	0	0	0	0	0	0	0
DPYSL4			0	0	0	0	0	0	0	0
DSC2			0	0	0	0	0	0	0	0
ELF3			0	0	0	0	0	0	0	0
FBP2			0	0	0	0	0	0	0	0
GPR87			0	0	0	0	0	0	0	0
GYS2			0	0	0	0	0	0	0	0
LDHC			0	0	0	0	0	0	0	0
LHX9			0	0	0	0	0	0	0	0
MIOX			0	0	0	0	0	0	0	0
STC1			0	0	0	0	0	0	0	0
TFF3			0	0	0	0	0	0	0	0
TKTL1			0	0	0	0	0	0	0	0
ALDOB			0	0	0	0	0	0	0	0
NANP			0	0	0	0	0	0	0	0
EFNA3			0	0	0	0	0.1	0	0	0
IGFBP3			0	0	0	0	0	0	0	0
GAPDHS			0	0	0	0	0	0	0	0
NDST3			0	0	0	0	0	0	0	0.1
HS6ST2			0	0	0	0	0	0	0	0.1
UGT1A1			0.4	0	0.4	0.1	0.1	0	0.2	0
SULT2B1			0	0.3	0	0.4	0	0.1	0	0.1
HSD11B2			0	0	0.1	0	0.1	0	0.1	0
UGT1A5			0	0	0	0	0	0	0	0
HSD17B2			0	0	0	0	0	0	0	0
SULT1E1			0	0	0	0	0	0	0	0
UGT2A1			0	0	0	0	0	0	0	0
UGT2A3			0	0	0	0	0	0	0	0
HSD17B6			0	0	0	0	0	0	0	0
CYP1B1			0	0	0	0	0	0	0	0
UGT1A10			0	0	0	0	0	0	0	0.1
GBP1			2.3	0	1.9	0	840.1	1.1	820	30.2
SLC7A2			15.3	2.2	2.7	0.4	35.4	2.6	28.8	2.7
CD274			11.7	15.7	6.6	7	233.3	418.2	182.7	171.9
ASS1			9.2	3.9	11.5	4.5	17	8.7	33.1	9.6
SLC28A2			1.6	2.2	2.6	3.1	9.1	26.9	14.5	16
UBD			0	0	0	0	1.1	3.2	15.2	10.5
FOLR2			76.8	101.5	108.4	149.6	62	110.3	53.4	77.7
FOLR4			0	0	0	0	0	0	0	0
FOLR1			0.6	2.3	1.1	2.1	0.4	1.9	0.2	0.8
GBP5			0.1	0.3	0.2	0.3	168.6	272.7	125.9	155.6
IFI44			46.2	1.9	30.4	2	230.5	33	254.9	54.5
PSMB9			28.2	29.1	36.7	41.1	154.7	215.6	301.7	262.5
CASP1			63.4	74.4	66.1	71.4	167	258.3	185.8	222.2
CASP4			9.4	9.9	7.1	9.2	81.3	140.9	62	51.5
IRG1			0.7	2.2	0.7	4.8	485.3	851.5	347.1	288.8
SCD2			67.5	83.7	208.7	257.4	32.5	28.8	75.6	115.2
NOS2			0	0	0	0	9	16.8	27.3	6.3
SLC11A1			79.4	64.8	154.7	238.1	88	72.3	118	121
CMPK2			11.6	21.1	6.7	9.8	106.8	149.7	52.9	52.2
TMEM173			15.5	25	19.4	26.7	81	179.3	64.9	135.6
NQO1			5.6	3.8	37.7	42.4	5	2.7	2.4	1.1
RSAD2			5.7	21.5	3	7.8	88.9	126.5	54.4	50.3
MIR142			0	0	0	0	0	0	0	6456.5
CD74			225.8	227.5	142.6	144.8	494.5	614.5	4222.4	5461.7
CST3			1846	1895.6	1952.9	1926.3	1898.8	2649.4	3181.7	3312.8
C1QB			20.4	569.9	23.5	782.3	62.3	1233.7	315.6	2833.3
LY6A			0.6	34	0.5	37.2	83.4	656.3	1336.8	2424.6
GBP2			4.7	6.9	3.4	5.1	680.1	2642.4	638.4	2381.2
C1QC			61.5	432.2	80.8	593.7	102.2	814.8	356.2	2016
SNORD83B			2283.2	0	0	0	0	0	0	1894.7
H2-K1			313.3	606.6	301.6	536.5	472.2	1138.4	942.6	1817.1
MIR689-1			9596.1	859.1	672.7	288.5	3761.4	1870.2	2869	1687.9
CD52			162	153.7	274.4	266.8	256.7	350.2	1214.2	1578.3
CALR			723.2	692.4	432.3	562.4	831	846.9	726.8	1472.2
LY6E			306	310.5	334.8	340.2	482.9	766.8	1090.7	1447.5
H2-AA			39.8	37	25.7	23.7	88.7	108.4	898.2	1404.2
LOC100302567			0	0	0	0	0	0	0	1323.1
H2-AB1			18	26.5	13.7	20.1	57.6	107.1	658.1	1079.7
CTSC			69.6	49.3	67.7	57.2	212.7	213.2	790.4	988.8
C1QA			37.1	147.5	38.2	280.7	57	264.2	194.5	900
BST2			239.2	289.2	126.9	185.5	374.2	699.9	576.8	794.6
PSMB8			95.8	148.3	101.6	140.5	325.7	599.6	600.2	782.6
PDIA3			325.9	281.4	288.5	320.6	361.8	330.7	463.9	754.9
FCGR4			5.8	9.7	9.8	14.9	164.8	348.9	402.9	734.9
IRGM1			46.9	79.9	31.2	51.2	625.8	989	506.8	695.4
TAPBP			126	149	100.9	142.9	423.1	595.7	420.6	683.4
FCGR3			151.2	150.8	211.6	213.5	427.8	691.9	461.8	653.7
H2-T23			31.6	125.8	30.2	102	58.1	378.8	161.6	640.2
IIGP1			0	0.2	0.1	0.1	233.8	509.7	456.3	622.3
CD180			181.4	220.9	158.1	210.7	372.5	466.4	328.2	610.3
HK3			9.6	124.2	9.4	133.1	26.6	354.9	61.3	581.1
CLEC12A			105.1	119.9	141.9	170.3	196.2	282.8	486.2	574.6
CTSH			27	80	28.1	89.9	78.9	186.5	334.9	556.1
POMP			184.2	200.2	183.8	206.6	294.9	414.7	511.7	552.3
IFI47			8.6	15.3	12.8	19.8	574.8	908.8	461.7	544.6
H2-EB1			11	11.7	5.6	7.3	18.3	38.9	216.9	542.8
CD72			140.6	176.8	317.7	348.3	167.2	245.9	291.9	506.7
CCL2			256	273.3	114.2	65.3	628	896.3	567	491.8
IRF1			10.6	14.6	12.1	15.9	529.9	987.6	432.5	487.1
H2-DMA			9.5	8.6	12.1	15.4	57.2	69	331	486.7
HSP90B1			257.3	212.1	248.4	258.1	296.5	241.9	290.5	484.7
PLAU			231.4	180.8	130.7	89.5	645.9	644.3	487.4	475.1
GM11428			26	162	19.8	143.6	106.5	571.4	135	454.4
RGS1			197.9	147	151.7	68.7	247.9	317.6	626.9	433.4
SAMHD1			72.9	84.4	73.6	89.7	490.5	717	298.6	433
SMPDL3A			301	314.1	210.6	219	349.6	439.9	390.2	402.8
CXCL10			3	4.8	4.7	3.2	2194.6	3242.2	511.4	393.7
PSMB10			37.6	49.2	35	41.5	208.8	385.9	322.5	381.4
SERPINA3G			0	0.1	0	0	82.1	142.2	313.7	380.9
IGTP			11.3	17.5	9.5	13	408	621.5	317.6	380.8
PPT1			60.3	63.9	63.9	72.5	109.7	122	317.2	377.2
FGL2			0.7	0.9	1.6	1.7	82.1	183	341.1	364.3
AW112010			2.8	1.4	5.8	2.7	49.6	52.2	413.5	363.2
FAM26F			0.2	0.6	0.5	1.1	92.1	229.9	263.8	357.5
CCL5			7.4	18.9	4.5	9.9	24.2	91.2	72.9	350.3
IL18BP			1.3	2.9	1	4.8	35.5	79.6	179.1	346.8
SNX5			180.5	209.6	180.8	211.9	244.5	317.6	269.2	332
AHSA1			130.5	220.6	121.1	202.1	178.2	395.1	203.5	328.7
ZBP1			11.3	21.6	4.5	9.8	159.5	387.1	153.3	319.7
PSME1			47.9	62.3	54.4	68.9	110.1	184	253.7	316.9
SLAMF9			8.9	23.4	21.2	36.2	12.2	61	72.5	293.2
MS4A6D			182.7	118.3	226.8	176.3	305.9	317.5	395.8	280.9
STAT1			26.9	43.1	20.4	37.8	254.8	358	183.7	278.3
CCL7			102.8	162.1	21.5	13.5	375.2	765.2	213.5	277
NAMPT			46	68.5	34.6	51.9	359.4	559.9	245.7	273
EVI2A			100.7	126.6	106.9	140.4	115.6	160	173.7	264.2
TMBIM4			77.5	98.5	82.3	91	141.1	196.8	207.6	263.2
SEPP1			88	150.4	156.1	268.6	82.2	157.4	122.8	261.3
PDIA6			112.8	98.2	106.8	114.2	123.6	119.2	145.1	258.4
IRF8			36.1	48	34	42.1	181	335.3	167.3	257.5
SLAMF8			8.8	7.4	4	2.7	192.1	259.8	241	257.2
CCND1			139.2	103.8	156.2	150.5	215.7	184.6	174.7	256.9
IRF7			23.6	40.3	11.9	27.1	87	278.2	140.4	256
GM10053			114.4	80.8	101.8	72.8	175	197.9	224.8	253.8
TGM2			70.6	103	31.7	39.2	270.1	448.2	149.6	250.1
AIF1			9.9	7.9	13	14.5	20.8	25.8	204.3	249.4
CXCL9			0	0.1	0	0.1	42.4	122.8	109.6	243.7
FCGR1			20.2	25.3	16.2	28.5	115.2	234.5	158.8	239.1
TAP1			12.7	25	15.3	30.4	151.9	266.1	147.8	237
SDF2L1			74.5	49.6	97	87	69.9	50.2	130.1	221.8
SOCS1			4.8	6.5	2.2	2.5	210.7	493.2	160.6	219.7
MS4A6C			43.9	38.4	53.5	56.2	87	135	154.3	207.6
TNFRSF1A			90.6	105.5	99.5	119.2	232.3	343.5	152	204
TAP2			23.5	27.6	36.5	45	167.4	207.8	171.8	198.3
TMED3			64.1	65.5	61.1	62.4	77.9	90	162.8	196
BAK1			136.8	113	105.6	92	231.2	248.1	179.2	195.3
SLC15A3			55	109	43.6	63.7	144.5	273.3	119.5	190.4
LAIR1			35.1	46	46.4	78.7	70.1	94.1	97.5	182.7
ISG15			21.4	41.9	10.6	21.3	136.4	430.9	123.8	182.2
ZYX			35.7	42.2	50.9	54.9	120.2	215	154.9	179.8
SERPINA3F			0	0	0	0	44.3	79.8	133.2	170.6
QPCT			5.7	36.1	9.4	46.1	5.3	36.8	22.1	164.8
NAAA			15.9	7.5	26.9	19.4	39.3	27.7	163.7	164.2
SLC37A2			160.8	151	90.6	107.6	193.2	157.6	94.5	163.9
PNP1			48.6	46.7	35.8	39.5	204.9	311.8	130.9	163.8
OASL2			37.5	75.8	25.6	61.3	135.6	294.4	98	161.6
TRAFD1			29.2	35.9	36.3	41.2	148.8	255.4	157.7	161
RTP4			50.6	79.4	31.8	54.9	108.9	188.3	123.6	160.3
H2-DMB1			6.5	7.4	12.2	15.3	12.5	22.7	98.2	159.3
NRP1			62.5	60.3	90.3	134.9	160.4	105.4	95.9	159
GBP3			2.8	3.5	1.6	1.7	206.9	302.5	133.7	156.4
LY86			4.9	10.8	9.7	23.1	9.4	34	81.1	150.2
TXNIP			45.1	71.4	89.6	110.9	49.1	99.1	68.3	148.6
RNASE6			2.2	6.9	6.7	24.9	19.4	20.3	65.7	146.9
ENTPD1			4.7	15.8	14.4	27	25.3	41.2	101.6	145.1
GBP4			0.2	0.2	0.2	0.2	77.6	91.6	269.9	144.7
H2-GS10			51.9	40.6	57.8	27.9	125.8	164.7	244.2	143.7
GM12250			0.9	3	0.9	4.3	132.7	226.7	109.3	143.5
GM10193			74.5	88.7	67.3	83	116.5	146.1	98.4	142.1
TREX1			37.6	50.4	32.5	44.2	158.9	278	104.5	142
LYN			56.2	62.8	58.1	64.2	105.2	125	90.1	141.7
IFIT2			3.8	8.1	4.9	7.7	81.9	230.1	92.8	141
CCL6			3.8	24.3	9.4	29.5	3.3	23.2	31	138.9
BC028528			36.3	33	60.4	71.1	36.9	49.9	136.5	137
AA467197			1.6	44.7	0.8	19.5	12.8	365.7	7.3	136.8
AXL			27.7	40.1	20.3	39.3	63	99.8	78.3	135.7
ST3GAL5			49.4	49.3	62	71.4	68.3	82.8	122.2	135
IRGM2			5.4	12.8	4.5	10.9	114.5	164.1	92.4	134.9
IFI204			7.6	30.2	6.6	21.9	39.1	238.8	48.7	133.3
FAM49B			59.8	65.2	58.6	58.4	111.6	124.3	121.7	131.1
BC013712			17.6	20.2	24.2	31.7	96.3	137.4	74.3	131.1
SNORA64			193.4	29	77.3	0	488.1	337.5	378.8	130.7
6330578E17RIK			54.6	56.3	41.9	48.2	100.1	98	96.4	129.4
BATF2			1	1.4	1.3	1.4	93.9	202.2	113.9	126.7
ITGB7			62.2	58.8	37.8	28.1	77.2	86.4	120.5	124.8
TM6SF1			42.2	38.2	92	78.6	42.1	37.9	123.6	123.9
OAS3			35.5	59.7	21.9	45.7	82.8	139.5	63.4	121
PARP14			22.3	34.9	17.2	28.6	174	255.8	68	118.7
MANF			63	43.1	59.7	53.7	75.6	59.5	81.8	118.6
WARS			32.5	31.7	23.2	22.5	98.9	174.6	80.5	118.5
EVL			4.9	12.2	12.4	37.3	11.9	32.2	100.2	112.5
H2-T22			2.8	29.8	2.5	22.9	4.5	80	9.5	111.3
PSEN2			39.2	74.7	30.9	45.3	43.4	87.1	58.8	110.6
TGTP2			0.1	0.4	0.2	0.5	49.8	101	86	110.2
BID			53.6	73.1	49	53.8	142.7	198.2	106.1	109.5
CCL12			3.7	5.6	3	3.5	116.2	280.9	88	109.3
STARD3NL			47.8	52.8	52.2	60.4	57.9	73.8	86.9	109.1
AI607873			45.4	78.3	30	55.4	94	176.8	57.1	107.9
LFNG			30	43.6	22.6	35.2	43.2	97.3	55.8	107.7
IFIT3			5.5	30.5	2.6	12.3	46.3	254.7	42	106.8
DBNL			53.6	56.2	43.8	46.4	99.5	141.3	87.2	103.5
HPSE			12.1	17.3	24.3	34.1	15.7	24.5	71.6	103.5
MYD88			46.8	51.1	42.7	46.6	108.7	164.3	57.8	99.3
ERAP1			33.4	37.8	27.8	34.3	79.3	88.9	74.5	99.3
UQCR			77	72	37.9	46	43.2	89.9	54.8	98.1
TGTP			0	0	0	0	16.9	52.7	68.6	97.7
STX2			30.5	40.1	41.6	60.6	60.5	87.5	65.7	97.7
SLC23A2			50.9	49.1	40.6	45.4	135.6	134.2	68.1	97.6
PDIA4			59.1	45.2	50.8	49.8	59.1	44.4	52	97.6
SLAMF7			2	25.2	3.6	31.4	22.5	129.9	31.7	97.3
PSME2			17	15.6	16.3	16.7	48.1	81.7	81.4	97.2
CLEC7A			16.3	11.5	16.3	30.1	38.9	45.7	113.4	93.9
GNG5			27	43.8	34.3	38.1	27.9	37.7	72.8	93.6
MAFB			84.5	88	63.1	80.7	49.7	47.1	73.8	93.5
GATM			43.2	19	61.9	36.3	93.6	70.8	141.1	92.5
ZFP36			31.8	41.4	28.3	42	214.8	516.2	63.6	91.8
TBXAS1			21.8	25.3	29.2	40.9	24.1	28.9	71.5	87
STAT3			22.1	30.3	24.5	35.3	104.1	140.3	59.8	86.4
TAPBPL			6.5	7.6	6.3	7.3	60.2	94.2	70.5	85.7
4930420K17RIK			19.4	18.7	35.2	36.7	50	51.1	78.2	85.2
LOC100504230			36.5	32	17	17.5	75.2	66.6	69.8	84.9
EVI2B			37.8	39.4	48.9	57.1	45	45.9	60.7	84.5
GM8394			42.9	38.9	39.3	42.5	72.7	92.3	88.6	83.7
CREB3			55.6	57.9	39.6	36.3	104.7	153.7	77.1	82.6
TRIM30			31.1	39.7	28.8	37.8	109.2	127.6	77.4	82.5
MNDAL			2.2	12	1.9	19.2	12.8	166.8	14	81.8
PARP12			37.2	45.2	24.1	29.9	132.2	191.3	71.8	80.4
H2-M3			24.1	24.6	23.2	26.7	35.2	45.2	81.6	80
DHX58			19.4	30.4	13	21.5	62.1	145.4	44.4	79
APOBEC3			11.8	12.9	10.8	19.4	19.5	106.8	17.2	77.6
SLCO3A1			1.9	4.6	2.1	6.1	3.4	46.3	10.2	77.3
TMEM140			15.5	27.6	8.1	11.2	74	147.6	76.1	77
RRBP1			40.3	40.3	34.6	41	66.2	72.7	43.2	76
USP18			35	60.3	14.6	23.1	53	123.1	61.3	75.5
STAT2			15.4	21.7	18.9	26.8	69.2	90.7	66.8	75.4
RAB43			14.9	16.8	14.6	17.7	35.4	42	56	74.8
ZNFX1			28	45.6	22	38.1	59.1	94.6	42.1	74.5
GM8995			6.4	6.8	7.2	9.3	73.3	84.4	52.9	74.2
PKIG			38.5	31.6	42.4	36.7	55.2	64.6	65.6	72.2
PARP9			23.1	27.2	19.2	20.2	87.1	108.7	68.3	72.1
CHCHD10			14.9	21.6	12.4	16.4	13.2	24.4	48.5	71.1
MS4A6B			22.8	8.5	37.2	18.3	35.7	22.1	90.6	70.9
PIM1			19.7	22.3	16.1	20.5	127.8	230.1	72.9	70.6
SERPINB6B			15.6	12	26.1	28.8	31.9	26.6	64	70
MLKL			17.4	16.1	16.5	19.5	67.8	112.1	59.8	69.4
GM12251			33.1	32.2	28.2	28.1	36.5	52.2	52.4	68.6
CCL8			0.3	0.1	0.1	0.1	9.7	41.4	36.8	68.6
CCR5			4.3	4.2	7.3	7.8	7.6	12.8	40.6	68.5
PTPN18			13.7	16.2	29.6	36.2	14.4	21.5	52	68
IFI35			33.6	45.2	21.9	25.9	87.2	182.6	58	67.6
VRK2			9.7	9.5	16.2	20.8	21.8	27.7	53.1	67.1
MNDA			4.3	7.6	2.9	6.1	18.9	104	16.6	66.6
PGCP			8.2	9.9	12.1	21.4	9.2	14.5	49	65.7
MPA2L			0	0.2	0	0.2	21.5	67.3	25.4	64.3
DTX3L			15.1	22	11	15.9	65.5	92.5	38.7	62.3
DDIT3			35	45.7	15	10.3	32.8	55.8	54.6	62.2
TMEM229B			13.7	16.2	18.5	23.2	43.3	51.5	38	62.1
IRF2			21.8	23.5	23.2	28.2	51.6	60.3	44.4	61.2
CAPN1			31.3	29.8	35.2	34	59.8	67.2	42.7	60.1
CD300LF			26.9	30.4	17.4	10.1	54.9	95.8	61.4	58.8
RNF213			11.9	26.5	6.6	17.7	59.9	104.1	31.4	57.3
CRELD2			27.6	21	25.8	22.2	29.8	26	38.3	57
UBA7			12.1	16.2	13.1	20.3	45.7	77.1	46.8	56.9
SELM			26.8	26.4	49.5	56.2	25.7	37.4	56.7	56.8
GNG11			6.2	9.5	7	11.3	10.3	20.9	40	56.4
H2-T24			1.8	10.8	1.7	9.3	9.6	48.6	17.2	56.3
CNN3			0	0.2	0	0.2	7	34.9	45.3	56.2
PLEKHF2			32.4	42.9	27.6	28.2	49.6	66.7	44.1	55.4
4833422F24RIK			0.3	0.2	0.6	0.8	0.7	0.9	28.9	55.3
OTUD1			8.5	7.5	8	5.5	44	50.8	46	54.9
PSAT1			45.4	26.7	39.6	22.4	46.9	26.7	101.2	54.7
INPP5B			13.7	12.6	15	12	73.5	96	55.5	54.4
IFIT1			12	32.5	5.1	13.5	51.4	163.5	30	54.3
BAT5			22.4	23.2	23	20.5	57.9	78.6	63.2	53.9
GBP6			1.7	2.4	1	1.5	90.3	76.7	60.8	53.9
OGFR			35.8	47.5	22.4	25.6	82.9	135.8	49.5	53.8
RNF34			18.7	31.1	15	21	22.8	78.9	21.2	52.4
TLR9			3	6.2	2.6	8.9	10.5	19	20.4	51.7
GM4951			0	0.2	0	0.5	15.8	29.9	44.7	51.5
1110038F14RIK			15.5	17.7	13.9	15	65.1	67.6	67.6	51.1
PTCD2			20.7	23.2	21.3	22.3	29.1	32.9	36.9	49.8
IL10RA			17	21.2	21.1	26.9	42.7	72.6	36.8	49.5
NT5C3			18.6	21.6	17.1	16.6	48.3	86.5	48.4	48.1
BST1			0	2.7	0.1	6.4	0.3	11.4	0.7	48
40241			25	31.2	23.1	25.2	52.9	94.2	46.8	47.7
CIITA			0.5	0.3	0.5	0.4	25.6	29.3	41.9	47.6
IFI203			3.3	9	4.6	8.5	20.5	98.9	15.6	46.3
PPA1			26.5	23.1	21.2	19.7	72.4	112.2	41.7	45.7
ITGAL			5.3	3.5	2.8	4.5	9.5	5.6	44.6	45.6
GM4902			3.3	2.8	2.6	2	15.4	37.8	40	45.5
SLFN8			1.6	18.8	1.6	11.9	5.1	79.7	3.9	45.3
ADCY7			0	46.9	67	61.7	43.5	32.5	39.8	45
RNASE4			31.7	28.6	63.3	65.4	24.1	23.1	27.4	44.8
FAM82A2			15.2	13.2	13.9	13.1	67.7	88	44.3	44.7
PELI1			19	19.6	16.1	14.9	47.4	64.5	38.3	44.4
GBP9			3.3	4.8	2.6	6.1	47.6	65.7	35.5	44.3
ATP13A1			21.7	23.2	20.7	23.1	32.5	38.9	31.7	44.1
NMI			7.8	14.1	9.3	11	31.8	90.4	33.5	44
CLIC5			0.1	0.2	0.3	0.2	7.4	29.7	6.5	43.9
CTLA2B			13.4	21	18.2	36.5	13.5	24.6	28.1	43.6
AKR1B10			15.8	15.8	19	22.6	19.9	26.3	34.5	43.5
H2-Q9			4.2	4.8	3.2	3.2	5.6	12	33.4	43.5
TRIM21			8.7	12.9	8.6	12.7	29.5	47.1	24.7	43
TNFSF13B			3.9	4.7	2.9	2	9.9	15.3	39	42.9
DAXX			15.5	20.5	13.8	18.6	36.2	80.6	28.8	42.7
HERC5			5.9	8	6.4	8.5	41.7	70.2	34.5	42.1
SERPINB9			10.1	11.3	11.9	18.3	38.6	41.1	35.6	42.1
LAP3			24.4	25.8	16.7	16.4	43	48	43.5	41.8
SNORA70			62.8	42.9	0	14	54.8	50.8	89.4	41.7
SMPDL3B			15.5	8.4	30.5	18.9	23.3	11.3	71.9	41.4
CD86			3.3	2.5	3.3	1.6	29.9	50.2	47.4	41.3
RPL26			0.1	0.9	0.9	0.3	39.2	21.1	44.7	40.8
PARP3			8.2	19.8	7.2	18	31.2	77	19.2	40.7
TRIM14			13.8	23.7	13.4	21.7	20.6	40.4	21.5	40.4
MS4A4C			1	1	0.7	0.9	7.4	45.9	20.4	40
CD40			0.7	1.5	0.7	2.3	79.1	161.9	67.3	39.4
ARHGAP15			5.7	7.4	12.5	15.8	7	9.6	25.5	39.3
ENG			20.5	19.4	22.4	20.9	48.6	58.4	38	39.1
HMGN3			9.6	13.5	11.3	23.7	8.4	21.7	13.9	38.7
SLC25A12			20.6	15.5	24.9	25.8	33.1	32.3	39.5	38.5
D14ERTD668E			5.8	7.5	4.7	5.4	22.4	50.5	28.9	38.3
1600014C10RIK			7.1	7.2	8.4	8.1	12.7	27	18.8	37.9
TMEM171			4.9	9	8.2	12.2	9.2	29.2	23.5	37.8
5133401N09RIK			9.6	10.7	10	10.9	27.2	39.5	32.1	37.6
RALGDS			8.5	7.3	7	7.7	0	160	0	37.2
NEK6			29.8	34.6	27	24.3	34.6	39.3	33.1	36.6
C920025E04RIK			23.9	1.4	23.4	4.6	50.7	2.9	148.9	36.6
ENC1			7.3	8.2	5.8	5.8	27.9	41.1	27.1	36.2
ENDOD1			23.4	20.9	24.4	23.9	36.9	33.2	25.3	35.5
SP110			4.8	6.9	7.2	7.7	29.6	58.4	31.3	35.2
CD83			15.8	9.4	11.1	8.7	62.7	80.7	43.9	35
PRPF38A			18.9	20	15	14	28.3	41.3	28.4	35
AIG1			15	14.3	13.1	10.1	25.1	32.2	35.8	34.8
UPP1			1	1.8	0.8	0.8	5.6	31.7	19.1	34.7
HAVCR2			38.9	26.9	25	23.6	47.7	30.3	32.9	34.3
HIP1			18.8	18.7	19	24.7	16.9	14.4	18.2	34.1
EXTL3			22.5	19.8	17.3	17.7	39.1	30.6	20.9	34
IL12RB1			0	0	0.1	0.1	0.7	2.2	17.1	33.9
GM10196			10.6	12.5	13.9	9.7	25.8	25.8	36.7	33.3
TLR8			14	12.2	15.1	23.6	8.8	7	18.9	32.9
ID3			83.4	96.1	1.9	2.2	73.9	112.7	30.5	32.6
GM11836			12	9.4	10.2	8	37.2	43.3	26.5	32.6
GPR65			6.5	6.2	5.8	8.9	20.7	22.8	17	32.5
FAM46C			21.1	32.9	3.5	3.7	71.6	111.7	37.9	32.4
XAF1			8	11.9	5.6	8.8	27.1	55.7	27.5	32.2
GBP8			0.1	0.2	0.3	0.5	3.2	5.8	27	31.8
IL4RA			11.1	17.3	7.7	13.8	27.7	50.6	17.3	31.7
PYHIN1			2.3	4.3	2.6	5.8	8.2	43.3	17.5	31.6
GM5431			1.5	3.6	2	4.1	12.4	26.7	19	31.3
STAMBPL1			12.3	12.3	14.6	16.9	15.3	15.5	31.8	31
PFKFB3			12.2	16.3	8	7.4	15.6	24.4	25.5	30.7
NAA25			13	13.9	10.6	11	28.9	37.3	23	30.1
GNB4			14.9	5.9	15.9	6.1	52.4	54.3	46.4	30.1
NIACR1			1.6	1	1.7	1	25.6	43.1	48.4	29.9
PML			7.4	7.8	11.7	15.4	19.1	37.8	20	29.7
FGD2			8.1	7.9	11	11.7	11	12.5	26.9	29.6
PARP8			6.3	5.5	8.2	8.4	19.9	23.3	24.5	29.6
PARP10			10.1	12.5	8.5	10.8	33.7	55.6	23.4	29.5
ST6GALNAC4			14.6	14.4	7	7.7	73.8	105.9	30.2	28.7
TBC1D9			20.7	22.3	14.4	15.9	27.3	29.8	29.3	28.6
I830127L07RIK			0	0	0	0	0	0.2	5.9	28.5
P2RY14			4.1	4.1	7.3	6.4	14.6	22.6	36.9	28.4
DPY19L1			15.4	12.2	18.5	17.7	14.6	10.5	23	28.2
ARHGEF3			3.8	2.1	4.5	3.1	20.6	33	25.4	28.2
IFI205			0.1	2.1	0.1	1	0.8	39.9	1.1	27.9
H2-Q6			6.1	4.6	9.3	2	18.2	12	50.3	27.8
RFC1			15.8	14.2	17.6	16.6	15.5	12.7	22.2	27.8
IL15			7.6	9.8	10.7	12.3	32.1	47.4	31.1	27.7
MX1			1	2	0.4	0.8	8.3	42	20.3	27.6
COQ2			7.3	12.8	9	13.6	10.5	19.7	14.6	27.2
TIFAB			12.2	4.8	23.3	11.1	15.9	8.2	43.4	26.8
ACVRL1			6.7	5.5	12.1	9.7	10.4	7.7	18.2	26.6
INSL6			4.1	7.4	6.2	8.6	12.4	20.3	24.3	25.7
AKT3			12.9	8.8	16.1	15	24.2	22.6	22.8	25.6
RPL35			15.2	11.6	4.1	10.8	8.1	25.8	21.9	24.6
CCND2			2.1	5.1	2.6	6.6	12.1	18.3	7.7	24.6
1110018G07RIK			13.7	14.2	10.3	12.2	25.9	29.3	17.8	24.4
CCRL2			6.8	5.7	5.1	3.1	43.1	63.3	43.2	24.1
IFIH1			5.3	8.8	4.3	9.7	19.4	29.9	15.1	24
AI451617			0.1	10.1	0.1	10.2	1.3	28.4	3.4	23.8
SERTAD3			7.6	9.2	10	11.9	14.4	20.8	17.7	23.1
TNFRSF14			1.4	2.2	2.5	4.4	9.8	14.4	12.5	23
KITL			15.1	18.4	12	17.8	34.2	35.8	16.7	22.9
LBH			9.8	5.6	20.3	14.3	6.7	3.3	19.9	22.9
KLRA2			3.5	0.7	6.3	2.8	4.8	1.6	43.7	22.7
ETV6			9.9	10.5	8.7	10.4	17.6	17.5	14	22.7
ARHGAP27			9.6	14.1	10	14.6	9.7	13.9	17.3	22.7
RCBTB1			14.1	14	13	10.1	20.2	19.2	22.6	22.6
CNR2			21.2	13.3	17.9	13.6	23.3	14.9	20	22.4
CFB			0.2	0.3	0.1	0.1	1.8	3.2	20.4	22.3
PLAC8			0.1	0.4	0	0.2	0.6	7.2	1.5	22.1
PARP11			4.3	4.6	4.9	5.8	19.2	21.1	21.1	21.9
NLRC5			1.9	4.1	2.7	5.2	28.2	43.4	20.4	21.8
HIST3H2A			5.5	8.3	5	4.5	6	21.9	11.4	21.6
MOV10			3	4	4.1	5.7	13.1	24.4	12.4	21.5
TLR1			3.2	2.3	6.4	7.4	6.9	6.4	15	20.9
MAGOHB			6.4	4.6	8.4	10.8	9.7	5.1	20.8	20.9
GM1966			0.1	0.2	0.2	0.3	1	5	0.9	20.8
SOCS3			1.8	2.1	1.5	1.4	87.9	184.6	20.5	20.5
RBBP8			9.6	7.5	10.2	9.7	15.8	15	22.7	20.2
OASL1			3.1	5.4	2.2	3.7	12.9	43.2	17.5	20
ID1			52.3	43.3	4.9	2.2	52.9	47.7	23.2	20
ATP8A1			4	3.6	7.1	9.2	10.8	11.2	14	19.6
DUSP28			3.5	3.8	5.2	4	6.5	10.4	18.5	19.6
PCMTD1			7.8	8	8.3	9.5	11.9	12.9	18.1	19.4
ZFP36L1			5.1	6.4	9.5	11.6	8.5	13.5	10.5	19.2
CCR1			9.5	4.4	10	5.7	16.7	17.3	28.9	19
IL12RB2			3.6	3.8	3.7	4.8	7.4	8.2	11.4	18.9
PKIB			3.4	3.1	3.6	3.7	10.2	10.8	13.9	18.9
ETV5			10.3	6.6	13.2	11.7	6.7	5.2	13.8	18.9
GM4955			0	0.6	0	0.6	0	18.5	0	18.6
TLR3			7.6	6.2	6.1	6.5	25.9	27.5	13	18.5
40237			1.6	1.2	8.4	6.2	3.8	2.5	15.3	18.5
SLFN1			0	0.1	0.1	0.1	1.4	5.3	11.2	18.5
A430084P05RIK			0.3	0.5	1.1	0.9	4.8	6.4	23.3	18.4
PTGS2			1.1	1	1.5	2.9	18.9	35.1	14	18.4
RN7SK			722.2	8.6	8.6	6.9	28.2	18.6	26.1	18.2
TRIM12			0	6.3	0	6.2	0.1	22.7	0.1	18
ADAP2			5.1	4.5	6.4	13.1	13.6	15.3	12.8	18
ZFP281			6.7	7.3	5.3	6	15.9	15.8	11.9	17.6
HSDL2			8.5	8.9	7.5	7.8	8.7	9.3	14.3	17.6
CLEC9A			0	0	0	0	0.1	0.2	16.8	17.5
F11R			13.1	16.3	11.5	12.5	12.7	20.5	9.3	17.4
GM5616			10.2	7.9	7.3	5.9	13.3	17	12.3	17
DMWD			1.8	2.3	0.8	3.3	1.8	2.3	11.3	16.9
TMEM178			3	3.4	2.8	1.7	12.7	14.4	15	16.8
4933412E12RIK			0.9	1.2	1.8	2.8	8.5	17.5	13.6	16.6
PGAP1			4.4	4.9	6.6	9.3	7.9	6.3	11.5	16.5
CREB5			3.4	3.8	6.4	7.2	13.5	13.7	15.7	16.4
NFXL1			6.5	6.1	7.5	9	9.7	8.8	10.4	16.2
FLT1			2.8	5.5	0.6	1.1	7.6	15.1	8.8	16
RNF135			5.8	6.9	6.6	8.5	11.6	18.6	12	16
ZCCHC24			4.6	2.5	11.6	8.4	6.3	4.6	15.4	15.9
SECTM1A			0	0	0	0	1.7	3.6	20.9	15.8
RAB19			2.3	2.3	6.7	6.3	3.9	6.2	11.3	15.8
ZUFSP			4.9	5.4	5.3	6.3	15.3	22.5	16	15.8
LOC100504611			12	9.8	17.7	5.5	25.3	23.9	21.5	15.7
DMPK			1.9	2.2	0.3	2.2	1.5	2.2	8.2	15.7
LRRC8C			14.1	9.6	14.7	9.8	28.6	20.2	19.2	15.4
RPL11			2.8	11.7	8.4	3.1	8.4	18.1	15.7	15.1
IGF2BP2			4.3	4.7	5	5.5	21	23	15.6	15.1
MPPE1			9.9	8.3	10.8	7	15.3	13.7	24.1	15.1
FZD7			5.3	5.7	5	5.4	10.1	17.1	10.6	15
TUBA1C			27	5.9	18.9	7.3	40.9	21.4	22.9	15
TMEM67			2.5	2.3	2.4	1.7	11.6	12.2	15.9	15
GOLGA3			8.7	8.1	7.8	8.5	17.2	17.7	10.9	15
EG634650			0	0	0	0	7.8	3.9	31.6	14.9
POU3F1			0.4	1.8	0.1	0.4	4.4	29.9	5.7	14.7
ERMP1			11.5	8.6	12.6	11.6	12.1	7.9	10.9	14.7
GM12185			0.1	0.1	0.2	0.2	3.5	6.4	7.5	14.5
GM14446			0.3	0.8	0.1	0.4	1.9	7.4	3.1	14.5
GLIPR2			5.8	4.8	9.7	4.9	16.4	11.6	28.5	14.3
SIGLEC1			2.7	5.7	2.9	6.4	3.1	5.7	8	14.1
SP140			1.7	2.5	3.2	3.1	11.9	21.8	15.5	14
RNASET2A			8	4.6	10.5	5	8.6	5	24.3	13.9
DUSP10			1.2	0.8	0.9	0.7	8.9	10.4	10.4	13.7
ICOSL			4.4	4	9.6	9.9	9.3	10.7	10.1	13.6
C1RA			0.7	0.3	0.9	1	3	3.6	13.7	13.2
GM4841			0	0	0	0	2.5	12.9	4.2	13.1
NOD1			0.5	0.9	0.7	2.6	7.8	21	6.9	13.1
CARD11			2.6	5.8	2.6	4.5	1.2	2.6	5.8	13.1
INPP1			5.5	6.3	7.3	7.7	8	7.1	13.5	13
GBP10			0.1	0	0	0	18.4	2.1	28	12.8
ARL4A			2.3	2.7	2.9	2.9	6.4	11.3	12	12.8
SH3D20			5.1	6.8	4.9	5.9	5.1	6.8	9.2	12.7
BC006779			6.1	7	4.3	5.5	15.4	22.2	9	12.7
MEX3B			1.4	1.7	2.6	3.8	1.8	2.6	8.9	12.7
H2-Q8			11.3	2.3	16.7	1.9	23.5	8.4	53.5	12.3
CD300E			3	2.8	8.9	4.5	1.7	2.3	5.6	12.2
SLFN3			5.8	5.2	5.7	6.3	7.5	8.5	11.8	12.2
DHRS9			7.1	7.2	8.5	8.4	17.7	16.2	15	12.1
NANOS1			2.3	8.9	2.4	9.5	1.8	9.1	1.2	12.1
CREM			5.9	6.1	7.7	7.2	26	29.4	19.2	12
IL21R			5.2	4.7	2.9	2.7	12.9	11	15.9	11.8
PHF11			0.1	0.2	0.2	0.2	1.1	4.6	7	11.7
5031414D18RIK			1.8	2.8	3.6	6.4	3.4	4.9	8.2	11.7
CD69			0.3	0.8	0.4	0.9	30.8	91	8.7	11.6
ACYP2			4.3	3.7	3.8	4.1	7.3	5.4	7.8	11.4
PRR5L			4.4	3.5	3.4	1.8	16.5	17.3	15	11
NFATC2			6.8	7.8	5.9	7.2	7.5	8.2	5.7	10.8
ASB13			5.3	5.3	4	3.6	13.6	18.7	13.9	10.7
HDAC9			1.4	2	2.1	3.5	1.8	1.8	3.2	10.6
GM2397			0.3	0.3	0.6	1	2.9	7	7.7	10.6
WDYHV1			6.2	8.3	7.2	6.8	5.5	7	9.1	10.2
LOC100503115			0	1.2	1.4	3.5	1.5	15.7	12.5	9.9
ITPR1			1.9	1.9	2.4	2.9	3.5	7.8	5.4	9.8
CHRM3			0.4	0.6	0.3	0.2	3.7	2.1	7.7	9.8
DYNLT1F			0	0	0.1	0.1	0	0.1	17.8	9.7
DYNLT1D			0	0	0.1	0.1	0	0.6	18.6	9.6
LOC100503460			0.2	0.4	0.6	0.6	1.3	2.7	7	9.5
LOC100502877			0.3	0.1	0.5	16.1	12.8	17.7	13.6	9.4
E430029J22RIK			0	0.2	0	0.2	0.1	10.5	0.4	9.3
GCA			0.3	1.2	0.5	1.7	1.8	3.9	3.4	9.2
1600021P15RIK			2.4	0.5	2.3	0.4	14.8	8.2	17	9.2
PDE7B			2.9	3.1	2.3	1.8	6.2	5.2	7.3	8.9
GM4963			5.3	1.9	2.5	4.1	9.1	10.5	2.7	8.9
TMTC4			2.6	2.2	3.6	2.9	2.9	2.1	6.8	8.9
TMCC3			4.5	4.6	3.5	2.9	7.9	7.8	7.3	8.9
6030429G01RIK			0.8	1.3	1.6	2.1	2	4.3	6.8	8.9
ENPP4			2.2	0.6	1.9	0.5	8.1	7.8	14.4	8.8
CCR2			2.2	2.1	3.1	3.2	2.2	2.4	4.7	8.8
TCF7L2			3	2.7	2.1	3.3	10.7	7.8	4.6	8.7
GM5598			0.4	0.4	0.1	0.4	3.4	12.4	4	8.6
CRIM1			1.9	3.3	2.4	4.2	5.1	9	4	8.6
IL18			1.1	1.9	3.6	5	2.7	5.3	4.8	8.6
SERPINB1C			5.9	4.4	8.2	5.1	5.8	5.1	13.6	8.6
GPR155			3.8	2.8	4.9	5	6.4	3.3	4.9	8.6
SH2D1B1			1.8	7.9	3.3	10.9	0.7	4.2	4	8.4
TNFSF10			0.1	0.3	0.1	0.2	4.2	11.7	5.6	8.3
CXCL11			0	0	0	0	9.9	28.6	4	8.3
PDGFC			2.2	3.8	0.7	1.4	9.3	14	5.6	8.2
G530011O06RIK			0.6	1.6	0.1	2	0.3	7.8	0.2	8.2
IL15RA			0.4	0.8	1	1	7.6	14.4	9.7	8.1
2310040G24RIK			1.8	1.5	2.8	2.1	1.3	1.7	8.1	8
GGCT			1.5	1.8	1.2	1.9	4.5	17.2	3.6	8
HGF			5.3	6.4	3.3	3.7	5	6.1	6.3	7.9
RCN1			4.8	2.3	5.2	1.9	19.9	14	14.1	7.8
MMP13			3.4	3.6	4.4	8.8	7.3	38.8	7.1	7.7
I830012O16RIK			2.3	6.4	0.7	2.1	4.8	21.9	3.2	7.5
SFXN5			1.9	1.7	3.2	5.2	2.2	2.3	4.3	7.2
DNASE1L3			0	0	0	0	0.3	0.5	5.9	7.2
CYP4F18			3.1	3.2	5.2	4.5	3	3.8	9.2	7.2
H2-Q2			18.5	1.3	17.1	1.1	35.3	5.8	95.2	7.2
GM3244			3	1.9	2.2	1.7	5.4	5.7	5.4	7.2
I830077J02RIK			0.5	1.4	0.7	3	1.3	12.4	1.2	7.1
P2RY13			1	0.6	3.1	2.1	2.3	3.1	6.4	6.9
RHOH			0.9	1.3	0.9	1.4	4.5	10.8	4.8	6.9
SLC8A1			1.3	0.6	4.5	4.6	2.8	1.5	4.9	6.8
FAM72A			2.2	1.2	3.3	2.8	4	3.2	6.2	6.6
GM6788			3.2	3.4	1.1	2.4	7.6	7.6	4.8	6.6
EPS8			1.2	7.1	0.9	6	3.5	13.9	1.5	6.5
H2-OA			0.1	0.3	0.2	0.4	0.3	0.6	5.1	6.4
F830016B08RIK			0	0	0	0	1.9	7.4	3.2	6.3
PDSS1			5.8	4.2	4.7	2.8	10.3	10.2	8.3	6.2
GM15417			0.9	1	1.6	2.8	1.8	2.2	4.1	6.2
RP23-269N23.3			1.2	1.4	1.6	1.8	5.8	6.1	4.7	6.1
E030037K03RIK			0	0.2	0	0.3	0.1	4.5	0	5.9
DENND2D			1.5	1.6	2.6	3.1	3	3.4	4.9	5.9
LOC100503641			1.4	6	1.7	9.2	0	5	3.9	5.8
LIPG			0	0.1	0	0.1	1.4	10.1	0.8	5.7
IL27			0	0.2	0.4	0.3	2	5.1	4.6	5.7
TPPP3			1.5	0.2	1.1	0.3	5.4	4.4	6.8	5.6
SESN3			0.7	0.7	1.1	2.6	2.5	3.4	3.3	5.5
B230217C12RIK			1.3	1.1	0.7	1.3	0.6	0.8	2.3	5.4
GCNT2			0.8	1.7	0.4	0.9	0.8	1	2.9	5.3
KLRK1			0	0	0	0	3.2	1.1	21.1	5.3
OLFR56			0.1	0	0.1	0.2	18.4	17.7	9.5	5.3
FUT4			1.2	1.3	1.7	2.2	2	2	3.1	5.3
ADA			43.4	2.8	15.4	3.1	30.7	5.4	14.2	5.3
LOC100502623			4.4	6.5	4	3.9	1.3	0.5	2.2	5.2
BC055004			0.6	0.9	4.2	7.6	0.7	3.2	2.4	5.1
TLR12			0	0	0	0	0.2	0.4	3.5	5.1
CHN2			4.1	8.1	4.1	12.6	6.5	13.7	1.2	5
BC023105			0	0	0	0	2.8	9.4	4	5
MTAP2			0.5	0.3	0.9	1.8	1.3	1.1	5.2	4.9
H2-OB			0	0.1	0.1	0.4	0.1	0.2	2.9	4.8
CD244			1.2	2.6	1.9	4.9	1.2	2.9	0.4	4.8
EGR1			0.8	0.5	0.8	0.7	0.8	0.9	6	4.8
PMEPA1			27.5	20.2	3	1.3	36.1	28.1	5.6	4.7
LOC100502907			0.3	1.9	0	0	0	0	0	4.6
LOC100504079			0.3	0.3	0.5	7.7	3	6.4	5.3	4.5
PIK3IP1			0.3	0.2	0.5	0.7	1.6	3.1	3.9	4.5
SPINT1			0.6	1.6	0.2	1.6	0.9	5.8	0.2	4.4
KLRA3			1.3	0.3	1.6	0.5	1.8	0.6	7.5	4.4
LOC100502964			2.7	3.2	3.5	4.2	1.5	2.1	4.5	4.4
KYNU			0.4	0.1	0.2	0.1	0.8	0.4	4.5	4.4
MX2			2	1.6	1	1.2	4.3	5.8	6.9	4.2
LOC100134990			1.6	1.3	1.6	0.9	1.9	2.7	1.9	4.2
TTC39B			0.9	0.9	1.3	1	2.4	3.1	2.7	4.2
NAP1L2			1.2	1.5	0.8	1	3.7	3.4	3.9	4.1
GM4070			0.2	0.2	0.1	0.3	3.4	3.2	2.3	4.1
FLT4			0.1	0.1	0	0	0.2	0.6	2.4	4.1
HRH2			0.1	0.3	0.2	0.5	1	2.5	0.7	4.1
TREML2			0.4	0.7	0.8	1.3	2	4.6	2.6	4.1
NRG2			0	0	0.1	0.1	0.8	1.4	2	4
GALNT3			1.3	1.5	1.6	1.7	1.6	1.7	2.6	3.9
PGBD5			0	0.7	0	0.6	0	0.6	0.2	3.8
GVIN1			0	0.2	0	0.1	0.2	1.3	0.1	3.8
CTSE			0.8	1.2	1.1	0.9	1.7	3.1	2.6	3.8
KIF5C			0.3	0.4	0.5	0.6	1	1	3.9	3.8
LOC100503498			0.7	0.8	0.6	0.9	2.5	2.7	2.6	3.7
TNFSF8			3.4	2.2	3	1.2	3.3	2.5	6.1	3.7
A530040E14RIK			0.1	0.1	0.1	0.2	0.9	3.5	2.7	3.6
LIFR			1.3	1.3	2.6	2.9	1.8	1.8	1.8	3.6
CFH			1	0.8	4.3	5.8	2.3	2.6	2.2	3.6
CYSLTR2			0	0.1	0.2	0.5	1.1	1.5	2.3	3.6
LOC100503847			0	0	0	0	1.4	2.1	1.8	3.5
TNIK			0	0.2	0	0.1	0	0.2	0.6	3.4
ARID5A			1.6	1.3	1.8	0.8	9.5	15.8	6.4	3.2
CTNND2			0.4	0.3	0.7	1	1.2	1.7	1.7	3.2
PLXDC2			0.8	0.3	2.1	1.5	1.5	0.7	4.7	3.2
A630055G03RIK			0.5	0.2	0.5	0.4	1.3	0.9	3.7	3
LRRC4			0	0	0	0	0.6	0.5	2.7	2.9
C1S			0	0	0	0	1.1	0.8	5	2.8
KLK1B11			0.9	3.2	0.5	1.1	1.2	5.2	1.4	2.8
RAB39			1.3	0.6	2	1.2	1.8	1.1	3.5	2.8
PTGER3			1.5	0.9	2.5	0.9	1.4	0.9	3.8	2.8
GM6807			1.4	0.8	0.7	0.7	2.1	4.1	3.5	2.8
GRAP2			1.1	1.2	0.5	0.3	2.2	2.3	2.9	2.8
SNORD17			93.4	0.4	2	1.1	4.5	0	2.3	2.7
EGR3			0.2	0.2	0.2	0.3	1.3	1.1	2.7	2.7
SCN3B			0.2	0.7	0.3	0.9	0.2	0.4	0.7	2.7
HAAO			2.2	0.3	6.1	0.4	2.2	0.2	7.3	2.7
LOC100504005			0.5	1	0.9	0	1.1	2.5	3.6	2.6
LY6C1			0.5	0	0.1	0	1.6	2.3	3.9	2.6
TRPM2			0.5	0.7	0.8	1.2	0.4	0.5	1.2	2.6
BC094916			0.6	0.2	0.6	0.8	1.1	3.4	1.9	2.6
TIMP1			1.4	0.9	2.2	1.1	4.4	6.3	2.4	2.5
LY6C2			0.2	1.3	0	0.1	0.6	2.5	3.3	2.3
A530023O14RIK			0	0.2	0	0.2	0	2.5	0.1	2.3
GM9199			0.2	0.1	0	0.3	0.5	0.5	1	2.2
FABP7			9.3	3.4	3.6	1.2	7.9	3.6	8	2.2
TLR11			0	0	0	0	0.1	0.3	0.5	2.2
CASP12			0	0	0	0	1	2.2	1.6	2.1
ACTR3B			0.2	0.2	0.2	0.3	0.3	0.6	0.8	2
FAM55C			0.4	0.3	0.8	0.5	0.3	0.4	1.9	2
C130026I21RIK			0.1	0	0.1	0.1	0.1	0.3	0.4	2
C4B			0	0	0	0	0.4	0.5	2.1	1.9
LYSMD2			0	0.3	0	0.1	0.4	1.3	0.2	1.9
SOAT2			0.2	0.8	0.1	0.3	0.3	1.8	0.4	1.8
MMP25			0.3	0.1	0.3	0.1	2.1	2.5	2.1	1.8
1700056E22RIK			0.2	0.1	0.3	0.1	0.2	0.4	1.1	1.8
KLRA17			0.1	0.1	0.1	0	0.1	0.2	1.7	1.8
BCL2L14			0	0	0	0	0.1	0.1	0.6	1.8
LOC100504541			0	0.2	0.2	0.4	0.1	0.3	0.3	1.6
IL1R2			0.5	0.2	0.4	0.3	0.5	0.1	2.2	1.6
CD34			5.2	1.2	2.9	0.6	4.2	0.8	3.5	1.6
SLC6A19			0	0	0.1	0.1	0.7	0.6	1.8	1.6
IL10			0.5	0.9	0.4	1.4	0.3	1.5	0.5	1.5
CCDC92			0.9	1	1.4	1.5	0.8	0.8	1.1	1.5
H2-DMB2			1.8	0.2	4	0.2	5.5	0.3	44.4	1.4
MAPK13			0	0.1	0.1	0.1	1.4	1.6	1.1	1.4
FAM3B			0	0	0	0	0.1	0.1	0.7	1.3
LOC100503773			4.2	0	0	0	0	0	2.2	1.3
GPR18			0.1	0	0.2	0	1.6	1	2.7	1.3
XCR1			0.1	0.1	0	0	0.2	0.2	0.8	1.3
LTB4R1			0.1	0.2	0.6	0.3	3.7	3.8	2	1.3
A530032D15RIK			0.1	0	0	0.1	0.4	0.9	1.3	1.3
LOC100502614			0	0	0	0	0.1	0	0.7	1.2
4933437F05RIK			0.1	0.2	0.2	0.1	0.2	0.3	1.4	1.2
LY6I			0	0	0.1	0	0	0.2	0.8	1.1
ENPP5			0.1	0	0.1	0	0.1	0.1	1.2	1.1
LOC100503527			0	0	0.3	0	0	0	0	1.1
HIST1H2BB			5.2	0	0.1	0	0.4	0.2	0.3	1
LOC100504219			0.5	0.4	1	0.7	1	6.1	1.2	3.9
JAK3			2.7	3.5	4.3	5.5	5.4	9.4	6.8	10.5
PTPLB			6.1	4.4	4.9	4.8	7.7	5.4	7.4	7.7
SCAND1			53.4	70.9	63.2	72	80	123.8	135.9	157.2
NUDT19			15.2	13.5	18	17.8	23.1	21.1	41.6	40
IFI27L2A			279.9	327.7	227.3	303.8	348.5	471.7	456.3	523.2
ESR1			0.4	0.3	0.7	0.9	1	1	1.5	2
TSPO			287.4	248.6	268.6	275.2	391.7	456.7	573.5	528.9
PSMA4			60.2	56.8	48.1	48.9	82.2	103	89.1	95.3
DERL3			0.2	0.3	0.1	0.2	0.3	0.2	0.5	1.4
SCPEP1			237.7	254.9	206.2	197.8	276.7	417.7	306.7	382.8
LOC100504712			3.1	1.1	0.9	1	6.1	11	16.7	13.9
CLEC10A			0.7	0.6	2.3	2.2	1.9	5.8	2.2	2.1
GM16379			6.1	10.9	6.4	9.3	9.4	21.2	21.3	25.4
BMYC			14.9	20.5	17.3	22.7	13.8	14.7	23.9	29.3
IGSF9			0.1	0.1	0.3	0.4	0.2	1.2	0.4	1.7
NFIX			1.4	2.2	1.2	2.5	3.9	4.7	1.5	4.3
ITPKB			8.6	8.9	9.9	10.1	15.9	24.2	11.4	19.9
LHX2			0.9	0.3	0.9	0.7	1.6	2.9	1.5	1.3
A630033E08RIK			1.3	0.8	1.2	0.7	3.6	2.9	3.2	2.1
STK19			10.1	12.1	8.5	11.7	13.2	27.1	15.5	20
KLRA10			0.2	0	0	0.3	0.1	0.3	0.9	1
FUCA1			147.4	101.4	160	117.9	176.6	134.5	251.6	184.8
EXOC6			13	12.7	16.5	15.8	21.1	19.6	23.7	27.9
PLEKHN1			3.3	5.7	2.8	5.6	5.5	14.5	7.8	12.4
NPC2			308.8	398.9	243.3	322.8	369.6	627.5	655.1	852.5
RIPK3			13.4	9.5	26.9	17.4	25.5	23.7	29.5	23.2
PSMB3			17.9	22.1	17	16.7	24.9	14.5	21.9	27
GM13841			4	2	3.7	2.3	3.2	8.2	4.5	8.3
TMEM86A			63.5	90.3	30.9	38.9	44.6	66.1	68	98.7
RNF31			12.1	15.7	11.5	13.7	24.7	36	18.6	24.9
BC063263			1.9	2.2	1.9	2	2.1	2.2	3.1	3.9
CCDC25			16.2	14.8	14.6	13.4	38.8	51.1	24.2	25.7
NOC4L			21.3	18.4	16.3	12.9	44.8	58	30.5	27
OGFRL1			10.9	9.4	15.9	14.4	13.9	11	22	22.1
ZNHIT2			25.8	26	20.9	21.1	28.6	32.9	28.6	36.8
B2M			2438.2	5225.8	2076.9	4251.3	3785.4	8198.5	7666.1	12251.5
NUPR1			7.1	5.4	6	4.2	11.7	17.6	23.6	30.6
IL7			0.1	0.8	0.2	0.7	0.6	2.6	0.4	1.9
5033414D02RIK			31.3	29.7	28.2	24.8	41.6	44	62.3	59.3
CLCN7			37.8	91	30.4	71.7	69.4	203.6	119.8	199.4
MAFK			22.9	19.9	19.5	13.6	37.9	45.1	34.5	26.2
IL2RG			72.1	64.2	65.1	74.1	143.1	172.1	331.5	466.4
NLRP1B			2.1	2.7	3.4	4.7	2.2	3.2	4.3	4.2
TRIOBP			12.7	13.2	14	13.4	26	33.1	20.8	23
CNP			12.6	28.7	13.1	22.1	17	49.9	17.8	39.9
CD2AP			15.3	14.2	15.1	14.7	26.5	24	23.6	24.1
B4GALT3			10.6	11	11.8	11.1	19	29.7	16.4	18.3
PYCARD			15.7	20.6	26.9	32.2	20	36.2	45.5	64.1
TMEM66			71	112.2	74.3	120.2	89.1	151.2	104.6	212.3
4930486L24RIK			1.2	1	1.5	0.9	1.7	1.7	2.4	1.3
FBXO4			5.3	6.7	5.1	5.4	10.8	14.4	9.5	10.3
PSMG4			39.3	39.8	34	27.1	49.7	63.2	80.7	61.9
CCDC90A			19.5	18.2	14.1	15.3	34.1	35.6	24.7	28.8
RAMP2			0.2	0.3	0.1	0.1	0.2	0.3	1.2	0.9
AB124611			25.9	26.1	44	50.2	36.2	52.7	105.4	113.4
ABTB2			0.8	0.4	0.6	0.2	4.1	4.1	2.8	2.6
NUAK2			10.4	11.8	8.2	9.4	17.8	28.7	16.6	19.4
LOC100504226			5.4	6.5	5.9	7.2	7.5	8.8	7.2	10.3
PTPN2			15.8	16.1	14.1	12.9	28.5	36.6	30.2	29.4
SMAGP			3.2	5.4	10.6	14.4	3.5	7.9	5	10.8
SP100			25.5	34.2	23	29.4	66.7	123.1	48.6	56.8
SLC12A9			8.6	9.3	7.4	8.1	7.5	8.8	11.4	16.3
1700021C14RIK			0.4	3.8	0.4	2.1	1.3	2.7	1.3	2.6
UNC93B1			183	212.5	234.9	274.3	225.5	311.8	431.6	533.9
PGAP2			20.1	27.7	22.6	30.2	31.5	65	38.4	65
USF1			15.3	16.4	14.8	15	22.1	24.6	24.2	27.3
LOC100502970			0.3	0.4	0.3	0.4	1.1	2	0.8	0.8
DNAJB11			50.4	46.4	41	44.3	54.2	58.7	48.8	73.8
JAK2			7.2	5.8	7.5	6.7	20.9	21.5	15.9	16.8
POLR2G			63.6	69	54.8	59.7	86.2	111.4	120.9	143.2
IER5			41.4	57.9	44.8	41.9	58.4	91	66.5	66.4
UBE2L6			83.6	94.2	72.2	84.1	169.6	280.1	176.1	226.6
CSRP1			64.2	70.3	67.7	68.2	84.7	165.7	98.3	121.7
LGALS8			52.7	66.6	30.9	35.4	94.9	132.9	79.3	75.9
PVRL4			1.8	1.4	3.8	3.1	2.6	4	4.7	5.2
PLA2G15			19	31.1	25.8	43.9	26	55	31.5	67.6
PSMA7			165.5	140.2	150.3	134.5	239.6	244.2	322.7	269.8
CORO2A			22.7	44.6	28	54.9	30.3	93.9	26.2	70.4
RIPK2			12.2	8.8	12.3	9.7	34	39.5	21.9	23.5
SEPW1			38.9	35.8	131.5	143	52.2	71	100.1	77.5
RAB5C			222.4	237.1	240	247.7	298.9	398.8	315.8	384.9
CADM1			142.6	47.5	127.8	54.5	163.5	58.6	136.2	94
CMTM7			124.8	151.7	155.9	201.7	148.1	234.6	200.8	224.6
RNF217			4.1	5.6	5.6	6.2	6.4	9.9	7.5	8.3
MAD2L2			10	11.2	11.9	11.6	10.7	14.6	24.5	24.2
TRIM5			0.2	2	0.1	2.3	0.4	4.3	0.4	5.5
SDAD1			7.6	7.8	5.2	5.3	14.1	15	9.8	11.6
LASS6			15.9	12.4	11.9	13.2	54.4	37.6	23.9	31.7
FAM188A			21.6	20.9	22.1	20.5	37.2	43.8	39.7	37.4
TMEM192			63.2	78.3	48.1	59	84.4	134.6	88.8	114.8
H2-D1			722.2	1299.2	699.3	1143.2	1078.5	2274.5	1953.1	2640.1
XKR8			2.2	2.8	2.1	2.3	4.7	5.1	4.6	5.7
IL18RAP			1	0.4	3	2	7	6.3	2.9	1.9
1700007K13RIK			0.2	0	0.2	0.2	0.1	0.1	1.2	1
SHARPIN			23.5	29.2	25.7	29	31.5	46.4	46	53.1
ITGAV			44.2	43.3	29.6	40.4	46.6	44.5	17.9	46.6
MTHFR			7.7	9.6	5.5	7.1	11.6	20.4	9.3	12
LENG9			2.2	2.4	1.7	2.1	3.2	5.2	2.4	4.9
SLC12A7			10.5	12.3	12.7	16.9	21	22.7	14.3	23.8
IPCEF1			0	0	0.1	0	0.1	0.1	0.5	0.8
AI662270			41	51.2	40.9	47.3	43.1	61.2	71.5	92.7
KLHL6			23.2	21.8	17.1	16.3	12.2	7.5	23.1	21.7
SLC35B1			66.7	72.7	54.2	70.2	80.8	91.5	69.1	113.9
CST7			2.4	2.7	3.6	4.3	3.1	6.2	6.9	9.1
AA960436			24.3	28.3	18.9	19.9	56.8	96.9	50.6	51.1
TMEFF1			7	4	1.1	0.5	7.6	3.5	5	2.6
SAMD9L			16.5	24	12.6	13.5	42.5	63	29.7	34.9
2810001A02RIK			7.1	9.5	5.5	7.2	4.9	5.3	12.1	14.9
MR1			2.2	4.1	3.5	6.3	2.6	3.8	4	8.3
9030625A04RIK			4.6	13.8	10	25.6	20.9	53	35	64.3
MAPK9			11.6	11.7	14.2	16.4	16	15.7	17.8	22.5
TMCO4			4.5	4.3	4.4	5	9.5	9.1	13.8	12.1
VPS54			12.5	12.5	9.2	8.1	24.4	26.2	15.4	14.9
MID1			0.3	4.5	0.3	6.9	0.3	18.3	0.2	10.1
SERTAD1			22.1	26.1	17.4	17.7	27.7	47.3	26.6	32.9
TTC9C			11.6	13.8	9.8	11.3	15.5	17.8	15.3	18.5
SYVN1			26.2	26.6	22.6	25.7	33.6	37.3	23.8	38.5
PHC2			27.7	27.6	28.4	23.1	57.8	71.7	44.8	43.3
RAB3IP			3.2	3.4	3.2	2.6	5	6.2	6.1	5.5
GRINA			136.3	218.4	110.1	153.2	213.7	372.8	177.8	272.9
LOC100504576			1.1	1	2.1	1.3	1.1	0.2	2.6	1.8
ATP5L			15.1	0.6	0.6	1.4	0.4	0.2	1	11.3
UBASH3B			20.3	22.4	21.7	32.9	39.9	48.7	24.9	49
H13			64.3	66.7	56.9	67.3	91.6	111.6	74.6	94.3
ADAR			18.5	24.7	15.1	19.7	34.5	52.6	24	31.6
TLR4			61.7	52.7	49	43.9	63.6	44.2	63.4	64.6
SLC2A9			7.2	2.9	11.5	5.7	9	3.5	10	8.5
A430107D22RIK			9.4	12.6	12.2	13	13.4	14.8	16.7	17.2
ARID5B			3	2.3	2.6	2.5	11.1	9.8	5.2	5.1
TXN1			247.8	210.6	271.9	262.2	259.2	287.9	475.3	396.8
LOC100504287			1.7	0.1	1.9	0.2	8.4	1.1	7.7	0.9
CDKN1A			117.7	141.9	182.8	203	243.3	488.8	191.5	240.4
DNAJC3			28.9	24.5	28.2	28.9	33.4	27.9	28.3	45.8
CDK2AP2			19.5	21	30.2	33.9	16.7	18.7	44.9	64.1
PSMB2			154.4	168	130.1	129.2	176.2	226.6	202.9	240.4
PTPN1			32	40.4	36.1	60.5	40.2	49.9	37.6	52.7
H47			78.8	82.1	61.5	55.7	89.5	102	80.8	100.6
ORMDL2			16.9	20	16.9	17.6	19.7	25.1	21.9	29
SLC29A3			68.4	60.2	20.7	16.8	85.8	64	25.6	30.9
CHAC1			10.9	9.6	3.5	1.7	13.6	17.3	11.8	4.7
IRF5			82.8	100.5	89.3	118.2	185.6	303.5	117.3	157.9
KARS			49.7	48.6	38.3	39	79.2	108.1	64.6	75.8
AIM2			13	12.3	13.3	11.8	19	19.6	26.6	22.9
C1RL			0.2	0.3	0.2	0.5	1	1.7	3.7	4.2
LOC100504272			1.3	1.2	1.6	1	1.8	1.9	2.1	3.7
USP12			16.1	14.1	15.4	15.3	33.1	29.8	19.5	25.2
IFITM1			3.1	0.1	0.9	0	7.9	6.8	5.7	0.9
6430527G18RIK			31.7	38.3	24	27.7	27.8	29.7	25.2	37.3
1700099I09RIK			0.9	0.7	0.4	0.8	2.2	1.7	2.4	1.5
EIF2AK2			17.7	16.4	15.7	15.7	39	40.6	24	24.7
RAB3IL1			30.9	39.9	32.6	43.6	23.5	32.9	19.4	30.1
BCL2L1			67.4	93.1	60	77.1	83.9	126.9	98.7	127.9
H2-T10			5.5	2.1	5.5	1.5	10.4	3.8	19.1	4.4
DENR			34.4	35	27.3	25.2	76	111.7	45.9	56.2
SLC30A7			6.8	6.9	5.9	6.8	9.5	10.2	8.1	10.7
CD47			64.7	59.4	83.6	87.9	143	158.4	162.6	198.6
PSMA5			9.1	7.8	6.8	8.5	9.6	14.5	12.9	13.7
CCL4			21.8	57.9	47.9	57.5	87.4	158.9	142.3	181.3
P2RY12			1.6	0.6	5	1.9	2.9	1.9	3.8	1.7
FXYD5			743.8	673.7	690.5	602.3	779.5	780.3	821	908.1
PCK2			15.7	12.1	17.3	12	12.8	10.8	33.3	21.5
PDGFRL			1.9	0.1	0.2	0	4.7	0.8	4.8	0.8
2610524H06RIK			4.2	7.1	4.7	8.5	4.9	8.1	12.3	18.7
CASP7			7.3	5.1	12.3	12.4	24.3	21.9	21.4	18.2
ABHD12			140.8	170.8	128.8	186.9	136.1	180.9	118.1	179.4
RNF139			10.8	13	10.6	12.2	15.7	17.9	18	20.8
HMBOX1			5.1	4	5	5.2	8.9	7.8	7.9	9.3
PSPH			22.8	19.6	14.5	7.9	23.9	19.8	27.6	16
DYNLT1B			0.4	0.2	0.5	0.3	0.6	0.4	1.1	1.7
BIRC2			4.9	4.8	5.3	3.8	7.9	9	8.4	8.8
KIF19A			0.1	0.4	0.4	0.5	0.4	0.8	0.7	1.1
HMGA1-RS1			99.5	51.9	105.6	62	148.9	106.3	251.1	136.9
A930038C07RIK			0.5	0.5	0.9	0.8	0.6	0.9	0.5	0.8
PLEKHA2			32.2	30.6	35.4	33.3	53.3	54.9	46.4	53.3
NRIP1			3.5	2.6	3.3	2.4	6.1	4.6	3.2	4.4
UHRF1BP1			4	4.5	4.5	5.2	4.9	6.2	6.9	8.2
TNFAIP8L2			32.4	43.7	49.9	64.8	34.7	60.4	72.7	101.3
NOD2			1.1	1.1	1.3	1.5	10.4	11.1	4.3	5.2
MAP3K8			4.2	4.3	3.6	3.3	6.8	10.2	6.8	6.4
OAS1G			8.8	12	3.3	4.8	14.6	31.4	9.8	12.4
RP23-303F24.3			0.1	0	0	0	0.6	0.9	1.2	0.9
CTTNBP2NL			41.4	52.8	31.4	35.9	50.9	56.8	44.4	58.3
5430435G22RIK			165.1	166.3	117.4	121.3	150.9	194.4	173.6	164.6
ABHD13			8.5	8.3	7.1	6.7	15.6	16.5	13.6	12.6
SEC61G			0.8	0.7	0.5	0.5	1.2	4.1	0.8	1.4
9130208D14RIK			0.4	0.1	0.4	0.2	4.6	1.1	3.3	0.9
LOC100502783			23.1	21.6	17.5	23.8	25.5	35.6	36.9	54.7
SSH2			5.1	4.3	4.8	5.2	2.7	1.2	3.9	6.8
FAM113B			2.4	3.4	3.4	3.8	2.2	2.2	4.8	4.5
DENND1B			7.5	8	7.9	7.3	11.8	9.4	8.5	11.5
CSRNP1			3	4.1	3.3	3.6	17.3	41.9	9.6	7.8
CORO7			20.9	21.5	26.2	27.4	22.9	24.1	37.7	41.2
GM6910			2.2	2.2	1.7	2.7	2.6	3.1	2.9	2.7
LRRC25			22.8	34.2	54	74.6	23.3	40.5	68.8	115.7
ATP11B			13.6	13	17.3	16.4	35.2	37.3	27.8	26
SIPA1L1			1.7	2.6	1.6	3.3	2.2	3.7	1.3	4.1
UNC13D			4.8	6.5	8.4	12.4	7.1	9.4	12	18.6
LOC100503618			0	0	0.3	0.4	0.8	0.8	0.9	1.2
HSPA2			2.3	2.6	1.5	2.2	4.3	10.9	2	4.1
CCBL2			1.7	1.6	1.2	1	3.5	4.5	2.8	4
PHLPP1			4.6	4.8	4.2	4.6	13.2	15.7	14.2	15.7
RGMB			6.3	7.1	6.6	7	8.3	10.2	8.9	11.1
SLC1A4			4.3	3.8	2.2	1.3	4.5	4.3	4.7	2.9
CRLF2			35.6	54.6	34.7	51.6	45.9	95.3	63.3	110.3
AQP9			2.8	1.8	2.8	1	5	3.5	7	2.1
IKZF1			20	19.6	20.3	20	35.3	33.1	20.2	28.4
FMNL2			5	6.1	2.5	3.3	8	9.5	6.4	6.4
RNF145			10.7	12.8	10.8	14.2	18	24.3	21.9	26.9
LEPROTL1			46.8	56.1	47.1	56.7	54.6	69.9	64.2	87
LOC100503941			1.1	2	1.4	2.4	0	2	1.4	2
PAK1			27.2	30.4	31.8	32.7	45	37.4	36.2	49.1
STOML1			6.5	6.6	6.8	6.9	13.7	20.4	11.3	11.6
PLEKHM1			45	58.2	23.1	32.5	62.2	70.8	40.6	46.9
CTSS			2201.6	3438.8	2194.2	3201.8	2549.7	4569.6	4197.9	6221.2
CDC42SE2			90	81.3	86.8	80.4	121.7	98.7	118.2	136.9
MAP4K1			9.3	4.7	15.3	6.7	12.9	6.8	21	10.1
PROS1			5.9	8	12.5	20.7	13.1	22.5	12.1	19.6
PIK3AP1			115.9	188.6	105.3	145.6	120.6	245	102.8	203
LOC100502915			20.6	27.9	18.2	21.2	22.4	31.6	17.5	30.2
PRKD3			12.7	13.8	15.6	17.3	12.4	16.7	13	30.8
ADORA3			0.8	0.5	1.3	0.7	1.2	1.6	1.2	1
ITPRIPL2			26.7	29.5	28.6	34.7	37.6	40.9	39.3	73.9
ASPH			27.4	29.4	32.6	46.4	29.9	30.9	33.2	57.5
FAM100B			8.3	4.4	14.8	7.1	9.4	6.2	35.3	19.2
BAZ2A			7.7	7.5	8.1	9.1	11.5	12.6	8.8	12.6
BCL2A1B			2.7	8.1	1.6	6	4.4	10.7	26.3	27.3
C3AR1			254.6	314	184.1	257.9	331.6	401.7	162.5	297.1
PHACTR1			0	0.1	0	0.2	0.1	1.1	0.2	1.1
LOC100503444			1.8	2.1	2.5	2.7	3	4.1	3.4	5.7
GTPBP2			15.6	13.4	24.3	18.9	28.9	32.7	48.8	35.8
9230105E10RIK			8.9	8.9	8.7	9.8	22.3	18.6	19	15.8
GM5553			0.8	0.9	1.1	1	2.1	2.3	1.2	1.9
PSMA1			138.9	133	131.9	134.9	162	165.7	216.4	224.6
SLC37A1			0.9	0.9	2.2	1.7	1.8	2.1	2.6	2.7
TAGAP			1.5	1.3	2.1	2	9.6	28.7	4.2	4.2
GM9104			0.2	8.7	0.2	8.2	0.1	15.7	0.1	15
PACSIN1			0	0	0	0	0	0.7	0.1	0.7
ARPC5L			37.1	35	39.3	35.2	35.5	34.3	57.4	57.2
INTS9			12.9	15.8	12.7	15.1	18.4	24.1	16.5	23.2
MAX			57.8	66.4	42	44.1	102.1	145.7	77.6	74.8
BATF3			1.1	0.9	2.6	2.6	2.1	1.5	6.1	2.6
RHOBTB1			0.3	0.3	0.8	1	0.3	0.4	1	1.7
RAB37			0.6	0.8	0.3	0.3	1.4	1.8	1.2	1.1
SNAP29			23.1	22	19	18.9	46.7	44	32.5	30.7
GM347			0.1	0.1	0.3	0.3	0.3	0.3	1	1
SLFN5			43.5	57.2	21.2	31.7	112.8	196.6	34.3	70.7
FCRLS			9.7	35.5	16.6	47.6	9.8	39.9	2.7	13.6
AU042671			2.1	2.2	2.1	2.3	2.5	4.4	1.8	4.1
DTD1			5.2	7.4	5.2	6	6.2	8.6	12.1	14.6
HIST1H4K			6.6	0	0.3	0	0.2	0	1.5	0.9
TMUB1			8.6	11.4	6.7	8.7	10.7	17.1	10.2	15.1
NUCB2			15.4	17.7	27.2	33.1	18.9	20.4	31.3	45.4
MBNL1			76.4	112.6	103.3	209.3	74.2	81.9	94.7	217
TMSB10			121.9	304.2	124.6	193.7	159	591.1	179	432.8
ARHGEF12			3.9	3.6	2.6	2.4	7.1	7.2	4.9	5.2
TMEM50B			36.7	32.9	33.5	34.3	62.2	63.9	54.8	55.9
ATP6V0A2			43.1	42.1	33.1	33.1	50.3	49.9	43.1	54
LOC100502742			1.9	2.4	2.2	1.4	2.1	2.5	2.9	3.8
GM6904			0	0	0	0.1	0.1	0.3	0.4	1
ARF5			102.4	119.5	106.3	111.8	117.7	163.9	163.1	187.5
SEMA3C			2.3	3.1	2.9	4.9	3.2	5.8	3	5.2
RBM43			16.9	17.5	18.8	18.7	22.4	27.8	28.4	32.6
PRDX5			113.4	167.5	124.2	197.5	162.2	272	514.9	586.9
COPZ2			4.8	6.7	8.2	9.1	5.3	7.2	9.7	12.2
TLR13			94.4	97	108.9	141.2	69.2	60.8	82.2	138.3
KDM6B			0.9	0.9	1.1	0.5	5.2	6.7	2	1.8
FAM46A			8.4	10.7	6.8	7.2	18.6	20.9	13.4	13.3
ALG12			5.8	5.5	5.9	6.6	6.5	6.5	7.8	10.8
MTCP1			3.5	3.9	4.5	4.5	3.7	4.5	10.2	8
COX6A2			0.8	0.7	0.4	0.2	0.9	1.5	1.9	1.9
ROPN1L			2.7	3.5	3.5	3.1	2.7	4.4	5.6	5.1
GNPTG			25.9	29.2	18.1	19.9	27.4	39.9	19	27
AU022870			37.9	37.8	34.8	33.8	56.6	65	60.4	68.7
HMGA1			13	46.5	13.2	52.6	21.3	80.7	29.9	112.7
RPN1			89.5	83	82	90.9	91.2	89.1	98.1	148.3
NLRP1C			0.2	0.1	0.4	0.4	0.4	0.5	0.7	0.9
L3MBTL3			2.4	3.4	1.7	1.7	4.3	5.7	2.5	3.3
UTRN			2.8	2.1	3.5	3.9	4	3.6	3.4	4.6
CAMK1D			13.1	11.7	12	14	12.7	8.3	12.7	17.4
SDCCAG8			3.7	5.9	4.9	7.6	4.1	8.3	6.1	12
AFTPH			25.9	28.8	23.7	24.5	37	52.7	32	39.4
MRPL47			16.4	15	9.9	9	20	19.8	17.8	19.6
6330416G13RIK			7.3	8.3	4.2	4.6	7.7	8	8.5	9
2310042D19RIK			0.5	1.2	0.3	0.9	0.9	3.3	1.1	2.1
PHLDB3			2.4	4.2	1.8	2.8	2.1	4.6	2.6	5.2
ITM2C			65.6	90.7	79.4	123.7	69.3	99	96.8	178.2
OAS1A			46	58.1	20.1	23.9	59.8	120.1	46.9	59.2
MRPS27			13.4	13	13.9	14.4	14.3	16.1	15.4	21.8
ADAM15			124.4	115.6	147.2	166.7	150.6	147.7	139.8	185.9
BCL9			2	2.5	2.3	3.3	2.6	3.5	3.2	4.8
TLR6			6	2.9	7.9	5.8	12.6	6.6	14.8	10.3
IGBP1			26.6	27.7	28.4	29.1	30.2	37.3	55.5	56.9
LRCH1			6.2	6.1	7.1	7.8	11.6	12.4	10.4	13.3
GM2533			2	0.5	1	0.3	2.8	1.4	1.1	1.6
TNFSF14			3.4	4.1	4.3	4	7	11.6	6.7	6.1
PPP1R13B			4	7.5	4	7.8	4	7.9	4	9.7
TLE3			7.6	11.6	8.8	12.7	9.6	15.1	8.2	14.8
WRN			4	3.1	5.4	5.1	9.9	8	7.5	7.8
PSEN1			50.8	52.4	43.2	46.3	55.3	58.8	54.3	73.3
GPR146			7.8	12.5	7.1	11.5	9.6	17.7	10.1	17.6
GM6907			0.5	0.5	0.5	0.4	1.1	1.4	1.5	1.2
DOK2			29.3	16.6	75.9	58.4	35.6	29.5	51.4	50.2
TMEM179B			45.7	60.3	44.5	55.7	51.3	81.2	73.4	95.7
TIGD2			6.9	9.8	7.2	8.3	10.6	13.8	12.4	13
1810035L17RIK			109.1	111.1	102.1	120.7	141.8	169.4	186.1	187.3
ZFP318			3.9	4	4.4	4.2	4.2	3.5	5.5	7
INPP5D			51.1	67.1	49.2	66.9	53.5	69.7	37.8	72.1
PURA			15.1	17.3	12	13.6	17.3	22	17.1	22.4
BC017643			33.7	36.4	36.1	36.4	49.4	66.8	50.9	59.4
ATP5H			19.4	21.2	24.1	28.6	31	28.8	14.9	44.4
EXPI			0	0.3	0	0.7	0.1	0.3	0.1	0.7
CCDC86			17.4	20.8	9.2	12	29.2	39	17.7	22.7
WHSC1			23.2	22.3	23.3	26	23.1	21.7	22.6	29.5
SLC31A1			29	31	30.9	35.1	86.7	99.9	69	71.2
RNF19B			33	45.4	34.5	43.7	232.6	395.3	171.3	177.3
WDR62			4.9	4.3	6.2	6	4	4.9	9.7	8.8
DCK			51	32.8	69.8	75.2	84.2	80.3	101.8	86.3
ASNS			74.2	68.1	32.3	18.5	85.6	79.9	88.3	56.4
LOC100503284			3.9	3.7	6.4	2.6	4.8	4.7	5.6	7.2
BAMBI-PS1			3	5.1	2.8	5.2	5.8	15.7	6.7	11.2
GM12952			0.1	0.2	0.3	0	0.6	0.8	0.5	1.2
DHRS11			6.2	9.6	5.8	7.3	5.7	10	8.8	13.2
RBL1			19.6	11.6	32	26.1	26.8	22	38.3	32
COX8A			128.3	130.5	136.5	140.2	125.8	216.9	246.2	339.4
IFI30			179.4	143.7	169.1	150	213.2	202.4	245.9	218.4
FRMD4B			8.8	14.2	16.9	25.2	8.4	15.6	12.3	30.8
PHF6			11.7	10.4	12.6	10.1	18	14	13	13.9
SLFN2			148	186.8	97.9	131.3	463.6	725.2	342.1	441.5
HYOU1			47.7	35.7	39	44.1	49.9	30.9	34.6	67.3
MITD1			15.4	14.1	13.7	14.3	23.3	30.2	26.4	26.3
CASP2			12.1	9.9	13.6	12.2	11.6	10	20	18.6
PRRG4			1.3	5.3	1.8	5.2	7.7	18.3	3.1	8.2
MIR715			12011.3	263	251.4	217.9	3674.7	980.8	4820.3	1156.5
ANAPC5			74.3	70.9	85	85.1	82.5	87.1	97.9	131.3
IQSEC2			6.2	7.9	8.4	12	12.1	16.2	8	12.4
HIVEP1			4.2	3.8	5.4	5.6	12.7	11.4	6.5	9.1
CUL2			15	16.5	14	15.2	26	27.3	21.6	24.2
TMEM37			11.9	13.4	11.6	16.6	5.6	7.5	5.4	7.7
USP8			37	42	35.8	43.1	47.7	53.7	47.7	64.5
TEP1			15.6	16	20.8	24.4	16.7	15.8	23.5	31.8
RPP21			51	54.6	51.6	38	48.1	63.3	85	69.9
PRKCQ			0	0	0	0	0	0.1	0	0.6
CISH			0.1	0.1	0	0	0.9	4.4	0.4	0.8
GM5148			1.6	1.4	1.2	1.2	2.8	2.9	2.6	3.1
LRRC33			44.6	55.3	59.9	76	62.4	96.2	69.1	106.9
PAFAH1B3			16.9	26.3	24.1	28.2	16.9	32.5	41.1	44.7
TRAF3IP2			2.3	3.1	3.2	4	3.8	5.5	4	5.8
ITGA8			0.8	0.1	3	1	0.5	0.2	3.9	2
GM14277			15.9	14.2	18.9	14.6	20	20.2	30.4	25.7
SNX20			48.8	62.8	49.2	54.6	87.7	122.2	97.7	109.8
SCLY			21.4	28.7	20.4	18.8	28.4	40.2	36.6	34.1
NFKBIZ			1.9	2.1	2.1	1.9	11.3	17.8	6.2	6.3
TRIM34			1.1	8.6	0.7	7.3	2	12.8	1.9	12.1
FBXL5			15.9	15.3	20.6	20.7	31.6	31.1	38	35.3
PRKX			26.3	28	25.1	26.9	65.4	74.4	34.1	40.6
TBC1D14			19.9	21.8	19.8	22	20.5	26.5	18.7	27.4
FYN			28.7	25.5	36.8	29.7	44.6	42.5	38.3	35.7
TWSG1			15.5	13.4	18.3	16.1	30.9	23.9	34.2	27.5
RAG1AP1			24.4	22.7	24	23.5	24.8	30.6	41.9	44.2
LGALS3BP			230.6	407.2	157.6	308	361.7	754.4	383	654.3
SERINC3			195.8	171	318.6	332.3	218.4	197.6	262	330.9
1810044D09RIK			0.9	1.4	0.9	0.6	1	1.1	1.9	2.8
LOC100504473			0.6	1.5	0.7	1.5	1.1	1.4	0.8	2.7
SLFN9			5.9	4.6	7.8	12.1	11.8	10.6	10.8	14.7
ZFP810			1.1	1	1.4	1.5	1.2	0.9	2.6	2.8
TMEM128			30.6	37.3	27	36.7	50.2	63.5	45.5	61.1
SLC25A38			12.4	12.8	13.1	13.1	13.6	16.2	15.6	18.2
CYP4V3			48.6	57.7	32.2	32.7	63.8	74.7	66.4	76.7
CMC1			29.8	42.1	27.1	40.7	39.9	80.4	50.6	74.8
IFNAR2			95.8	66.4	94.2	68.6	97.5	88.1	127.3	118.2
HTT			8.1	7.2	7.4	8.8	15.7	14.7	9.9	12.8
LNPEP			17.3	15.8	16.9	18.5	26.5	16.2	17.9	27
SEC24B			25.1	26.1	22.6	23.1	36.8	39.6	27	35.1
1110032A13RIK			24.9	31.3	29.6	38.7	17.8	26.1	35	50.4
FKBP2			61.7	47.2	76	66.1	61.9	61.4	98.7	126.4
TMBIM6			240.8	294.3	235.2	280.4	404.7	584.3	348.4	485.6
MEF2A			51.5	59.6	36.2	49	48.4	49.7	27.9	45
LOC100503365			4.9	2.5	2.9	1.2	7.8	4.5	4.3	7
ITPKA			0.1	0	0	0	0.8	0.3	1.4	0.6
MAP3K9			3.6	3.7	3.6	4.1	4.8	4.1	2.2	4.2
MRPL13			54.9	49.3	49	46.4	59.6	70	93.1	81.5
USP2			14.3	5.1	5.2	2	11.3	3.8	7.8	3.2
GM5617			4.4	5.1	4.3	5	4.1	6.3	7.4	10.5
PSMA2			93.5	99.8	79.5	87	117.5	166.2	132.4	151.8
GM7061			1.2	1.1	0.8	0.9	1.8	1.6	1.9	2.2
1500011B03RIK			16.4	8	17	10.7	16.2	9.4	28.4	14.5
PCSK1			2	1.6	3.7	3.4	3.3	2.8	4	5.7
ASB11			0	0	0	0	0	0	0.8	0.6
STXBP1			12.9	11	21.8	24.6	39	45.9	32.5	38.4
RN18S			0	836.5	517.2	427.7	1607.3	386.3	3052.9	677.2
LETM1			27.9	32	18.8	23.3	30.9	38.4	21.8	31
TLK1			32.4	40.4	27.6	31.1	37.1	45.4	29	44.2
SPOP			62.7	53.6	66	56	75.3	74.9	86.9	91.3
GM263			0.1	0.2	0.1	0	0.4	1	0.4	0.7
S1PR2			44.1	63.8	39.8	54.5	64.5	99.6	50.9	88.7
RAB15			2.2	6.1	1.3	0.9	6.6	17.5	3.6	2.5
PPIB			282.1	296.6	236.6	260.8	301.4	362.8	340.2	440.5
LRRK1			6.4	5.6	6.4	6.1	7.3	5.5	6.3	8.8
TOX4			14.1	16.9	12.7	15.8	24.7	30.6	17.1	23.2
ATF4			193.9	230.6	120.4	98.5	251.9	390.5	275.5	208.9
KRTCAP2			176.5	151.3	188.6	156.8	198.4	191	298.7	274.1
ATXN7L1			14.5	17.1	18.8	19.8	24.7	33	24.2	32.1
PTPLAD2			12.2	11.3	22.5	22	10.5	10.3	16.4	24.9
UVRAG			23.4	29.7	19.3	22.5	29.2	37.5	30.1	37.3
PCGF5			10.9	11.1	9.3	10	18.6	27.2	19.6	18.4
RARRES1			0.1	0.1	0	0.1	0.3	0.4	0.6	0.7
PPM1M			15.7	15.1	19.5	22.5	16.3	15.4	30.4	33.6
BDH2			3	4.2	1.6	1.7	2.7	4.7	1.5	3.5
LANCL3			0	0.1	0.1	0.4	0	0.1	0.1	0.6
MYCBP2			5.8	5.6	6.2	7.4	9.4	10.4	6.4	10
GANC			1.5	1.3	2.6	3	2.4	2.1	3.4	3.7
FAM174A			32.5	33.3	54.6	67	41.9	52.3	77	85.8
PRM1			0.1	0	0.1	0	0.1	0.5	0.3	0.6
BRCC3			19.6	18.5	16.7	16.5	21.9	27.3	24.8	25.9
EIF4E3			14.2	12.7	18.2	14.5	37.1	38.5	30.1	24.5
DAPP1			8.2	8.6	7.1	7.6	9.5	11.4	7.9	11.4
TMEM160			67.3	80	62.7	75.1	71.5	106.1	99.1	128.3
MRPL3			38.8	38.2	31.9	28.9	47.3	51.8	56	47.9
AI837181			23.8	28	19.7	22.1	27	38.1	34.1	41.5
2010106G01RIK			49.5	49.6	49.2	57.5	85.8	81.4	65.1	92.1
RPS6KA3			36.3	29.1	39.1	38.5	50.1	32.7	33.8	46.1
LOC100503309			0.5	0.4	0.5	0	1	0.5	0.5	0.6
3110056K07RIK			0.9	1.4	1.1	1.6	0.9	1.2	2	2.8
DENND1A			10.5	12.3	13.6	17.3	32.3	57.5	15.4	23.4
LOC100504674			0.4	2.5	0.5	1.9	0.4	1.4	0.5	2.6
EHD4			57.4	54.5	81.1	105.3	63.1	74.1	73.6	109.9
HIGD1A			6.3	5.6	5.9	5.9	4	9.3	8.1	8.6
HCK			40.3	32.5	55.3	53.1	95.8	104.2	130.2	163.7
LOC100502870			105.4	159.2	119.5	84.6	196.8	166.1	424.4	275.5
SHB			3.9	3.9	5.3	6.4	6.8	7.2	7.8	9.5
NOTCH1			2.5	1.9	3.2	2.9	5.4	5	3.4	3.4
BBC3			7.9	8.8	9.1	5.7	8.4	10	18	12.5
ICAM2			2	3.2	3.8	7.4	1.7	5.2	5.1	9.1
DUSP2			1.3	1.6	0.9	1.3	2.6	7.2	1.5	3.2
ALKBH4			5	6.2	3.3	4	6.6	7	5.1	5.9
GM10051			3.6	4.3	3.6	4.2	6	6.5	6.3	8.7
LOC100504670			778.5	690.1	613.1	178.4	869.4	1157	847	726.4
MAN2A1			23.6	23.9	25.3	28.6	34.2	31.2	24.9	32.6
FAM171A2			0.4	0.4	0.2	0.2	0.5	0.4	1	0.7
RPL35A			0.1	1.5	0	0.2	0.4	1.8	0.9	0.8
GM13202			21.7	32.8	16.7	27.3	32.2	53.2	26.4	41.8
SECISBP2L			16	18.7	14.8	20	23.9	23.2	17.9	27.4
AUP1			141.6	151.3	126.8	128.1	152.6	187.8	195.2	217
KAT2B			6.5	5.4	10.1	8.8	16.2	12.7	13.3	13.6
2210012G02RIK			2.4	5.8	2.6	5.4	3.9	10.7	4.2	8.4
NUFIP1			6	6.6	5	4.8	8.6	13.1	10.3	10
2810408I11RIK			2.4	1.6	4	2.1	2.4	1.1	7.4	4.1
ZFP558			0.6	0.4	0.3	0.3	0.8	0.5	1.2	1.3
FAM54A			5.1	3.8	8.5	14	9	7.7	15.7	8.6
GM4024			151	150.3	141.7	152.8	185.3	188.4	188	252.2
SLC35F5			25.9	32.7	21.7	23.3	26.9	36.9	20.8	37.3
EML4			6.4	5.7	6.5	6	9.9	7.3	8.6	9.4
GM6222			22.6	15.1	18.2	15.9	33.6	23.1	33.7	22
FAM3C			25.7	21.4	24.5	20.3	26.1	20.1	31.8	36.4
MCM9			3.5	3.8	3.9	3.4	4.5	4.9	5.1	5
GALNT10			10.2	12.1	9.9	12	12.1	15.8	7.6	15.5
HPS3			8.7	9.4	12.6	13	10.5	9.9	17	20.2
ASTE1			2.3	2.9	1.8	2.1	2.8	5.4	2.9	4.1
PHLDA3			10.5	13.3	17.6	16.9	7.5	12.8	13.4	19.6
CLEC4B1			1.2	0.9	2.1	1.2	0.8	0.9	1.7	1.3
GM11992			0.1	0.3	0.1	0.2	0.1	0.8	0.1	1.1
CMTM6			22.9	33	25.9	49.5	40.2	57.2	28.3	47.1
C030046E11RIK			6.3	6	4.4	3.9	12.5	12.6	8.9	8.6
OSBPL9			31.3	32.6	32.1	35.3	35.4	39.6	43.3	49.7
PPHLN1			19.7	21.2	15.7	17.6	26.7	23.1	24.8	28.6
NT5M			7.3	7.3	7.7	7.3	7.6	9.8	13.7	12.1
TLE4			14.7	15.1	15.4	16.8	19.1	20.6	13.1	18.8
LENEP			1.7	1.9	1	0.8	1.4	2	1.2	1.7
FCER1G			1187.7	1460.6	1319.7	1625.5	1271.5	1883.6	2296.6	2874.6
KIF3B			14.9	16.4	15.8	16.6	24.9	30	15.6	21
CHD7			2.2	1.8	1.2	1.1	4.9	4.5	2.1	2.2
METTL9			32.8	26.5	30.3	26.1	37.8	32.7	34.6	30.8
TMEM87A			23.4	16.5	20.9	13.6	31.4	20.8	25.5	21.5
1110054M08RIK			0.7	0.5	1.3	1.3	0.6	0.6	1.6	2.2
BC037034			14.5	12.8	23	23.6	19.9	19.2	38.1	34.2
DNAJC25			10.3	12.4	5.9	6	10.8	13.3	5.8	7.6
TMEM156			3.9	5.1	4.6	3.7	3.4	2.3	4	5.3
RFX5			1.7	1.5	3.2	3.8	5.3	5.7	4.8	5.2
LOC100503548			1.7	0.9	1.3	1.6	4.3	2.9	9	11.7
GNS			211.1	247.3	144.3	163.1	247.5	331.8	179.1	301.5
SLC3A2			267.3	254	162.3	119.3	359.4	416.5	238.7	187.3
PDE3B			0.8	0.6	1.5	1.1	1	0.5	1.4	1.3
ABHD15			5	5.1	5.7	5.6	1.5	0.9	4.8	4.9
THYN1			24.5	23.6	23.6	22.3	26.1	31.2	34.8	38
BCL2L12			3.4	5.9	3.7	4.1	2.7	5.1	4.1	6.7
LRRC16A			5.7	4.7	1.8	1.5	5.8	5.1	4.4	3.8
LOC100502931			0.2	0	0.1	0.1	0.4	1	0.4	0.7
ARID3B			2.2	2.6	2	2.2	2.7	3.7	2.5	3
ST14			1.8	1.6	3.9	4.1	2.1	3.1	6.5	5.6
GM2695			33.2	33.1	29.4	32.5	34.2	55.8	65.3	68.6
RGS2			202.7	166.8	143.1	95.7	193.8	149.4	195.1	168.7
PHGDH			6.3	6.1	3.7	1.8	7.3	7.2	8.1	5.3
MTHFS			11.1	15.8	8.4	13.8	13	19.6	23.4	23.8
GNA15			12.3	11.9	18.3	17.9	18.6	20.7	17.7	22.2
VCPIP1			18.2	21	15.4	17.5	26.7	29.6	20.2	25.2
BC004004			23.7	27.5	25.2	28	26.7	38.6	33.8	43.3
TBKBP1			14.4	13.5	16	14.2	25	31.4	18	20
ZCCHC6			11.8	12.2	11.5	12.1	17.6	20.9	14.1	18.3
PIGA			3.6	2.6	4.2	3	3.7	2.2	5.6	4.4
SERP1			116.6	128.3	104.9	127.8	120.8	101.5	123.2	178.6
LOC100504423			0.3	0.3	0.2	0.1	0.2	0.1	1.1	0.9
OLFR99			0.3	0.2	0.3	0.1	0.9	0.6	0.7	0.6
PSRC1			1.7	1.2	6.6	3.7	1.3	1.5	6.4	4.1
DSE			26	25.8	27.9	30.1	42.5	49.1	26.5	39.8
NUDT9			29.2	30.9	25.7	25.4	38.2	49.4	36.5	41.1
ATP1B3			160	164.8	159.8	167.2	179.7	204.9	228.8	264.3
TAF4B			1.5	1.8	1	0.8	2.6	3.3	1.8	3
HPRT			116.2	115.2	161.4	202.1	197	239.3	208.6	237.3
IMPA2			9.4	7.2	18.3	15.3	8.7	6.8	30.9	20.9
LRRC14B			2.2	6	0.9	1.3	1.2	3	1.2	1.5
B020018G12RIK			9.2	8.5	7.9	6.7	13.1	14.7	11.7	12.6
COX7B			79.5	79.8	70	78.8	91.4	120.4	144.4	154.5
RP23-195K8.6			26.7	28.9	31.5	27.3	28.4	36.9	45.6	42.1
TPM3			66.5	60.9	57.2	54.2	95.4	97.9	71.2	75.3
FOXN3			3.5	3	3.3	3.6	6.6	3.9	2.6	4.1
VDR			0.2	0.2	0.2	0.1	0.3	0.2	0.4	0.6
CNDP2			169.4	209.3	156.3	195.3	268.6	402.8	211.4	292.9
PSME4			13.8	16.9	12.9	18.4	20.3	22.5	13.1	22.2
KLF2			25.7	21.9	28.6	33.5	26.5	24.1	22.1	39
RNF24			3.3	3.1	4	4	6.1	6.1	3.5	4.1
UCP2			168.3	99.8	229.2	214.7	160.7	112.9	216.3	219.2
BASP1			291.1	326.6	268	234.2	563.1	563	560.6	350.3
KDM2B			8.7	7.2	10.1	10.3	6.8	6.9	9.2	11.3
DOCK11			15.8	15.5	16.5	16.4	20	16.5	17.8	25.8
GPR160			0.6	2.3	1.3	2.7	0.3	1.9	0.7	2.6
ITGA4			13.7	8.5	22	21.9	44.7	25.9	21.4	25.2
EPSTI1			7.7	22.7	6	27	22.2	83.7	10.9	43.6
GPR141			10.1	4.8	16.5	7.6	22.1	11.1	39.5	16.3
ZBTB5			2.1	2.1	1.9	2	5.8	7.4	4.3	4.5
APOL9B			0.1	0.2	0	0.1	0.5	2.9	0.4	0.8
CXCL14			61.2	8.2	30.1	2.7	48	7.9	27.8	3.5
SATB2			1.1	1.2	0.8	1.3	2	1.8	0.7	2
FCGRT			9.2	8.4	15.7	13.1	7.7	8.2	14.1	12.1
SETDB2			4.9	4.9	5.5	5.3	8.6	10.8	9.3	7.8
POLR2I			25.5	28	17.9	16.5	24.4	29.9	28.8	32.4
GM71			25.6	20.1	19.7	14.6	25.4	20.4	31	27.3
MOSC2			26.2	33.5	27.9	28.4	30.6	51.3	33.8	47.3
DDX60			1.3	2.2	1.2	2.2	4.1	8.3	3.7	5.4
PRCP			22	23.3	25.2	34	30.5	38.5	35	50.9
GM6636			0.7	1.2	0.9	0.8	1.3	1.6	1.2	1.5
TICAM2			9.1	6.2	9.4	7.4	11.9	8.2	16.7	15.3
GM6682			8.9	2.6	9.2	3.1	11.7	4.7	8.8	5.8
CCNG1			50.8	59.7	59.9	63.9	64.2	64.3	56.4	74.7
MARCKS			46.9	58.1	44.9	61.2	88.1	116.4	45.2	70.3
ALG5			35.8	36.2	30.6	27.2	39.1	45	42.8	50.8
CETN4			0.3	0.5	0.4	0.9	0.2	0.7	0.3	1.1
ERO1LB			10.6	8.6	12.7	11.4	12.5	8.5	17	17.3
SYF2			46.3	48.5	35	35.6	61.2	94.5	55	61.9
LOC100503657			3	2.9	2.2	3.7	4.5	5.8	3.6	3.9
PCNA			172.2	169.1	213.7	239.8	195.8	243.7	220.9	201.2
BC051226			0.9	2	1.2	2.4	1.4	4.3	2.9	4.3
CCDC134			6	5.3	4.8	4.2	5.5	6	4.8	5.7
LOC100504150			1.8	2.1	3.3	2.7	2.5	2.5	4	4.5
5033406O09RIK			0.1	0.8	0.1	1.7	0.1	0.7	0.1	2.4
6530402F18RIK			0.8	1.3	0.7	0.8	1.9	2.4	1.3	1.5
1810043G02RIK			7.2	8.1	7.6	7.9	6	7.7	10.9	13.4
LOC100502628			10.7	13.2	8.4	12.2	10.7	22.9	11.8	18.3
PAQR4			9.1	5.3	14	10.6	8.7	5	13	10.3
LOC100503122			10.1	10.8	5.7	6.6	10.1	16.8	12.2	11.9
CYLD			6.4	6.9	7.5	8.9	13.5	12.9	10.7	13.7
ZRANB3			11.5	10.6	14.2	11.3	12.7	16	19.9	14
E130201H02RIK			7.7	8.3	7.7	9.2	9.5	10.7	12.2	12
2310039H08RIK			6.4	4.8	4	3.3	5.8	6.8	8.2	10.5
TSPAN4			59.8	73	65.8	71	91.1	143.1	103.5	114.7
UNC119			17.7	27	32.5	40.7	13.1	20.2	30.1	47.5
LAPTM4A			181.7	187.8	151.5	166	205.3	237.9	265	261
GPR108			29.7	29.7	33.5	33.7	42.7	52	45.2	55
NSMCE4A			30.9	25.8	33.9	30.5	32.2	28.4	49.3	39.8
SGCB			11.1	16.6	9.8	13.3	15.6	26.2	13.1	18.3
RAP2C			26.7	34.8	27.2	32	56.3	75.2	38.7	49.1
HDGFRP3			1.1	0.7	1.6	1.2	1.2	0.4	1.9	1.8
LOC100502949			0.8	1.3	0.8	1.1	2	3	2.3	1.6
C3			4.6	8.5	2.3	5.3	32.9	56.1	94	170.1
GNG2			33.5	38.8	40.6	47	34.8	43.3	48.3	55.6
LGALS9			125.5	186.2	71.2	102.3	161.5	360	106.4	150.2
MRPS16			44.3	39.4	40.9	37	43.9	45.2	72.2	65.7
NSMCE1			16.9	14.8	22.9	19.9	22.3	24.3	29.6	27.9
KEAP1			26	28.2	30.3	32.7	34	40.6	32.6	38.3
CEP170			15.5	15.4	13.9	13.4	17.4	19.3	15.6	21.3
BIN3			28.2	31.2	34.5	37.4	32.4	40.6	48.9	57.4
HK1			52.3	62.3	45.4	54.2	77.5	116.3	46.9	69.2
PTGER2			0.6	0.6	2	5.7	0.5	0.7	2.4	2.3
CHMP4B			156.3	187.8	135.3	149.3	213.4	406.4	211.3	244.5
ARL6IP1			162.5	166.4	185.5	166.1	200.7	215.8	167.1	185.3
TMED8			6.3	6.5	7.3	8.5	14.1	13	10.5	12.6
ATM			4	3.3	3.3	3.3	3.6	2.8	4.3	5
GM2382			18.5	18.4	17.6	13.6	21.1	23.3	43.7	32.1
GLG1			42.7	40.9	43.2	53	50.5	42	36.8	67.7
NDUFAB1			12	11	10.3	12.2	9.6	13.3	11.9	19.2
LOC100504483			3.1	1.3	2.8	2.2	2.8	0.7	3.2	3.4
EDN1			0.1	0.1	0.1	0	0.9	1.5	1.1	0.5
TSPAN33			0.3	0.1	0.1	0.1	0.5	0.2	0.9	0.6
KMO			0.2	0.1	0.3	0.2	1	1.8	0.6	0.5
GM6252			3.2	4.3	3.8	4.2	3.9	6.4	6.3	8.8
BC031353			1.2	1.4	1.5	2.2	0.8	1	1.1	2.2
BRDT			0.6	0.4	0.5	0.3	1.5	2.4	1.3	1.2
TMEM106A			77.7	97.9	97.5	128.9	118.1	218.7	123	165.3
ARF4			89.6	83.7	74.6	69.6	126.9	147.4	97.8	103.5
FBXW17			12.6	14.4	11.6	12.6	27.6	41.3	23	17.5
AW011738			0.2	0.2	0.2	0.1	0.2	0.5	0.8	0.7
TMPRSS8			0.2	0.1	0.5	0.1	0.4	0.1	2.2	0.5
RMRP			987.2	4.9	8	5	18.8	6.6	17.4	10.7
RNF115			58.2	65.9	46.7	57.1	90	100.8	62.7	71.1
LOC100504120			8.4	8.5	8.3	8.6	3.8	2	7	10.3
UBR4			12.7	15.3	9.1	13.8	15.3	20.7	10.4	16.2
RPN2			139.4	125.2	145.6	144.7	147.8	147.4	160.3	209.8
CXCR3			5.1	6	9.7	12.4	3	2.8	3	7.3
DPY19L3			0.1	0.1	0.1	0.1	0.2	0.2	0.5	0.6
FUCA2			69.1	80.2	55.2	58.3	69.2	84.1	71.3	90.3
FCF1			6.2	9.7	6	6.1	9.3	14.1	11.3	10.3
KLF6			150.7	128.9	133.2	98.6	299.6	287.7	213.4	147.9
RAB32			46.4	52	34.4	35.1	58.3	64.9	89	91
ENAH			0.1	0.1	0.1	0	1.1	0.2	1.8	0.5
ELMO2			14.9	13.3	20	17.8	19.4	19	21.2	22.7
RABL5			31.4	42.8	28.8	38.9	33	59	43.4	63.7
CLEC4A3			6.8	5.1	13.4	13.1	3.9	3.2	10.4	15.9
TOR1A			29.1	27.9	31.6	31.9	32.4	36.8	54.5	52.9
TOR3A			71.8	37.8	47.7	29.6	184.4	163.4	116.7	75.6
SDHB			134.3	143.3	115.1	109.3	146.1	168.3	192.7	211.8
SCARB2			79.3	81.8	64.2	68	86	88.8	66.7	81.1
ITM2B			588	858.8	684.7	994.5	579.4	1028.8	976.2	1431.5
TRAF3IP3			2.7	3.4	5.2	6.2	1.6	2	6.3	6.8
MTUS1			3.1	6.1	1.8	1.8	5.7	7.7	3.8	4.1
LY6G			0	0	0	0	0	0	0.3	0.5
1110020P15RIK			107.5	110.8	102.4	104.6	112.4	153.7	213.8	218.5
WHAMM			3.6	4.1	4.1	4.3	6.6	9.7	7.6	7.3
TNF			16.5	16	17.7	17	202.9	423.6	84.3	75.4
ZBTB7B			18	24	27.8	36	23.8	37.5	30.5	48.5
HIF1A			44	46.9	47.3	46.4	71.4	66.6	64.8	68.2
PAOX			1	1.2	1.5	2.5	0.8	2	2	3.2
SYNE1			5.9	6.6	7.2	7	4.9	3.8	8.5	10.7
1700123I01RIK			0	0	0	0	0.2	0.6	0.9	0.5
LUZP1			14.1	12.8	9.1	8.9	10.4	9.4	7.9	11.1
BC005537			351.3	282	314.2	322	395.5	288.5	408.3	356.5
DOCK4			6.7	6.2	7	7.3	10.6	7.9	8.9	8.8
SLC9A9			2.2	2.8	6.7	12.6	1.9	2.4	2.7	5.1
RNASEH2B			19.1	21.5	18.9	18.1	25.9	28.6	33	30.9
SLC6A9			2	2.7	1.8	6.5	1.7	2.2	3.9	2.9
ALDH18A1			10.4	13.2	8	9.3	11.5	15.4	12.6	16.6
SLC33A1			17	16.7	17.2	21.1	19.3	19.6	18.7	24.9
SRGAP2			9.5	9.6	15.6	19	12	11.9	14.5	21.4
ZNRD1			20.8	20.6	14.8	15.9	20.4	26.4	22.6	25.8
RAB38			0.1	0.4	0.1	0.2	0.5	1.5	0.4	0.8
DCAF15			8.2	9.7	9.8	10	6.6	11.9	13.5	17.8
MYL6B			2.7	2.7	2.1	3	2.6	3.5	2.5	3.4
XBP1			114.1	131.9	105.7	125.4	116.9	131.3	113.6	167.1
0610011L14RIK			13.2	15	10.4	10	18.9	23.5	14.6	17.1
DERL1			44	50.1	39.1	44.3	47.9	52.2	49.2	66
TRIM56			5.9	4.1	5.1	4.7	7.8	9.1	5.2	6.1
PTPN6			112.8	128.2	124.8	146	163.1	202.8	214	291.2
SCFD1			22.2	24.3	20	21.1	33.7	39.3	30.3	33.7
GM8894			87.4	85.3	78	77.8	136.7	169.9	111.9	140.2
HDC			0	0	0	0	1	2.9	0.3	0.5
THY1			0.1	0	0	0	2.8	1.5	0.6	0.5
SLC25A22			12.1	14.1	11.4	14.1	18.7	32.8	18.3	22.9
KATNA1			13.6	18	12.3	13.1	34.9	44.6	27.2	20.8
KCNA3			1.9	1.9	1.7	1.1	3.8	2.4	2.2	1.4
FGD6			4.7	6.6	3	5.2	8.8	11	6.4	8.3
NDUFS3			13.9	14.1	13.1	13.4	17.3	20.4	25.6	22.7
ITPR3			15.8	13.2	13.2	11.8	16.2	12.7	11.7	14.4
FXC1			38.1	41.3	40.3	44.7	43	64	67.8	72.9
4632428N05RIK			24.4	26.3	46.9	66.6	13.7	13.4	26.5	58.7
CCNE1			15.8	6.2	20.7	18	10.1	4.7	35	20.3
ARFGEF1			17.9	19.2	16.1	18.2	24.1	24.4	19.2	26.9
GRN			1163.5	1505.9	930.3	1108.7	1221.5	1917	1030.4	1552.7
TMSB4X			4149.7	4138.8	4840.3	4975.6	4921.5	5152.1	6740.8	7181.6
KCNAB1			0.1	0.1	0	0	0.2	0.7	0.8	0.6
MAN2B1			192.3	165.4	216.9	219.7	173	168.2	140.5	233.8
PICALM			77.5	75.5	70.6	68	168.4	150.7	85.7	92.6
CSF3R			2.6	3	2.4	2.7	2.9	5.2	10.3	8
[truncated: 23,761 more rows]

## Sheet: GSEA_IFN4-24 vs NS4-24
NAME	IFN4-24 vs NS4-24	NOM p-val	FDR q-val
HALLMARK_E2F_TARGETS	Lower in IFN-stimulated	0	0.163317
HALLMARK_G2M_CHECKPOINT	Lower in IFN-stimulated	0	0.372268
HALLMARK_ANDROGEN_RESPONSE	Lower in IFN-stimulated	0.00524934	0.552936
KEGG_CELL_CYCLE	Lower in IFN-stimulated	0.00555556	0.524982
HALLMARK_MITOTIC_SPINDLE	Lower in IFN-stimulated	0.00634921	0.557348
KEGG_STEROID_BIOSYNTHESIS	Lower in IFN-stimulated	0.00881057	0.365651
HALLMARK_UV_RESPONSE_DN	Lower in IFN-stimulated	0.0108108	0.499432
KEGG_OOCYTE_MEIOSIS	Lower in IFN-stimulated	0.0167131	0.52164
KEGG_BIOSYNTHESIS_OF_UNSATURATED_FATTY_ACIDS	Lower in IFN-stimulated	0.0197368	0.45039
KEGG_DRUG_METABOLISM_CYTOCHROME_P450	Lower in IFN-stimulated	0.0238663	0.421906
KEGG_METABOLISM_OF_XENOBIOTICS_BY_CYTOCHROME_P450	Lower in IFN-stimulated	0.0260663	0.531486
HALLMARK_MYOGENESIS	Lower in IFN-stimulated	0.0264706	0.583581
HALLMARK_CHOLESTEROL_HOMEOSTASIS	Lower in IFN-stimulated	0.0270936	0.492614
KEGG_ALDOSTERONE_REGULATED_SODIUM_REABSORPTION	Lower in IFN-stimulated	0.0275229	0.514131
KEGG_GLUTATHIONE_METABOLISM	Lower in IFN-stimulated	0.0300752	0.50279
KEGG_MATURITY_ONSET_DIABETES_OF_THE_YOUNG	Lower in IFN-stimulated	0.0344037	0.514316
KEGG_REGULATION_OF_ACTIN_CYTOSKELETON	Lower in IFN-stimulated	0.0392157	0.576672
KEGG_AXON_GUIDANCE	Lower in IFN-stimulated	0.040107	0.597669
KEGG_ENDOCYTOSIS	Lower in IFN-stimulated	0.0476191	0.59538
HALLMARK_ALLOGRAFT_REJECTION	Higher in IFN-stimulated	0	0
HALLMARK_INFLAMMATORY_RESPONSE	Higher in IFN-stimulated	0	0
HALLMARK_INTERFERON_ALPHA_RESPONSE	Higher in IFN-stimulated	0	0
HALLMARK_INTERFERON_GAMMA_RESPONSE	Higher in IFN-stimulated	0	0
HALLMARK_TNFA_SIGNALING_VIA_NFKB	Higher in IFN-stimulated	0	0
KEGG_ANTIGEN_PROCESSING_AND_PRESENTATION	Higher in IFN-stimulated	0	0
KEGG_CYTOKINE_CYTOKINE_RECEPTOR_INTERACTION	Higher in IFN-stimulated	0	0.000282312
KEGG_PROTEASOME	Higher in IFN-stimulated	0	0.000287014
HALLMARK_IL6_JAK_STAT3_SIGNALING	Higher in IFN-stimulated	0	0.00033117
KEGG_PRIMARY_IMMUNODEFICIENCY	Higher in IFN-stimulated	0	0.000605568
KEGG_NOD_LIKE_RECEPTOR_SIGNALING_PATHWAY	Higher in IFN-stimulated	0	0.00176296
KEGG_OXIDATIVE_PHOSPHORYLATION	Higher in IFN-stimulated	0	0.00387942
KEGG_CYTOSOLIC_DNA_SENSING_PATHWAY	Higher in IFN-stimulated	0	0.00401677
KEGG_JAK_STAT_SIGNALING_PATHWAY	Higher in IFN-stimulated	0	0.00449167
KEGG_RIG_I_LIKE_RECEPTOR_SIGNALING_PATHWAY	Higher in IFN-stimulated	0	0.00578169
HALLMARK_COMPLEMENT	Higher in IFN-stimulated	0	0.00638728
KEGG_ASTHMA	Higher in IFN-stimulated	0	0.0104469
KEGG_LEISHMANIA_INFECTION	Higher in IFN-stimulated	0	0.0131213
KEGG_HUNTINGTONS_DISEASE	Higher in IFN-stimulated	0	0.0468337
HALLMARK_OXIDATIVE_PHOSPHORYLATION	Higher in IFN-stimulated	0	0.0920577
KEGG_ALZHEIMERS_DISEASE	Higher in IFN-stimulated	0	0.124455
KEGG_PARKINSONS_DISEASE	Higher in IFN-stimulated	0.00151515	0.0251628
KEGG_TOLL_LIKE_RECEPTOR_SIGNALING_PATHWAY	Higher in IFN-stimulated	0.00167785	0.00913575
KEGG_AUTOIMMUNE_THYROID_DISEASE	Higher in IFN-stimulated	0.00181488	0.0227516
HALLMARK_IL2_STAT5_SIGNALING	Higher in IFN-stimulated	0.003003	0.152063
HALLMARK_APOPTOSIS	Higher in IFN-stimulated	0.00769231	0.209829
HALLMARK_KRAS_SIGNALING_UP	Higher in IFN-stimulated	0.00887574	0.279518
KEGG_INTESTINAL_IMMUNE_NETWORK_FOR_IGA_PRODUCTION	Higher in IFN-stimulated	0.0141593	0.089956
KEGG_APOPTOSIS	Higher in IFN-stimulated	0.0147783	0.158826
KEGG_COMPLEMENT_AND_COAGULATION_CASCADES	Higher in IFN-stimulated	0.015	0.120854
KEGG_SNARE_INTERACTIONS_IN_VESICULAR_TRANSPORT	Higher in IFN-stimulated	0.0165138	0.0959833
HALLMARK_PANCREAS_BETA_CELLS	Higher in IFN-stimulated	0.0178253	0.0903772
KEGG_FRUCTOSE_AND_MANNOSE_METABOLISM	Higher in IFN-stimulated	0.0295652	0.120915
KEGG_CARDIAC_MUSCLE_CONTRACTION	Higher in IFN-stimulated	0.031746	0.211504
KEGG_CELL_ADHESION_MOLECULES_CAMS	Higher in IFN-stimulated	0.0354267	0.255674
KEGG_EPITHELIAL_CELL_SIGNALING_IN_HELICOBACTER_PYLORI_INFECTION	Higher in IFN-stimulated	0.0447761	0.2613
KEGG_ADIPOCYTOKINE_SIGNALING_PATHWAY	Higher in IFN-stimulated	0.0489396	0.295094
