# Supplementary material for: Genome-wide screens identify Toxoplasma gondii determinants of parasite fitness in IFNγ-activated murine macrophages
Source: Nat Commun. 2020 Oct 16;11:5258. doi: 10.1038/s41467-020-18991-8 (PMC7567896; doi:10.1038/s41467-020-18991-8)
Supplement: Supplementary file 8 — Supplementary Data 4 [file 41467_2020_18991_MOESM8_ESM.xlsx]

## Sheet: Primers for illumina sequencing
Primer name	5'-Sequence-3'	BARCODE	Description
RP P7 Illumina adaptator -1	CAAGCAGAAGACGGCATACGAGATCGTGATgattttcaaatggcgacctgc	CGTGAT	Reverse primer to amplify the sgRNA from the sample genomic DNA
RP P7 Illumina adaptator -2	CAAGCAGAAGACGGCATACGAGATACATCGgattttcaaatggcgacctgc	ACATCG	Reverse primer to amplify the sgRNA from the sample genomic DNA
RP P7 Illumina adaptator -3	CAAGCAGAAGACGGCATACGAGATGCCTAAgattttcaaatggcgacctgc	GCCTAA	Reverse primer to amplify the sgRNA from the sample genomic DNA
RP P7 Illumina adaptator -4	CAAGCAGAAGACGGCATACGAGATTGGTCAgattttcaaatggcgacctgc	TGGTCA	Reverse primer to amplify the sgRNA from the sample genomic DNA
RP P7 Illumina adaptator -5	CAAGCAGAAGACGGCATACGAGATCACTGTgattttcaaatggcgacctgc	CACTGT	Reverse primer to amplify the sgRNA from the sample genomic DNA
RP P7 Illumina adaptator -6	CAAGCAGAAGACGGCATACGAGATATTGGCgattttcaaatggcgacctgc	ATTGGC	Reverse primer to amplify the sgRNA from the sample genomic DNA
RP P7 Illumina adaptator -7	CAAGCAGAAGACGGCATACGAGATGATCTGgattttcaaatggcgacctgc	GATCTG	Reverse primer to amplify the sgRNA from the sample genomic DNA
RP P7 Illumina adaptator -8	CAAGCAGAAGACGGCATACGAGATTCAAGTgattttcaaatggcgacctgc	TCAAGT	Reverse primer to amplify the sgRNA from the sample genomic DNA
RP P7 Illumina adaptator -9	CAAGCAGAAGACGGCATACGAGATCTGATCgattttcaaatggcgacctgc	CTGATC	Reverse primer to amplify the sgRNA from the sample genomic DNA
RP P7 Illumina adaptator -10	CAAGCAGAAGACGGCATACGAGATAAGCTAgattttcaaatggcgacctgc	AAGCTA	Reverse primer to amplify the sgRNA from the sample genomic DNA
RP P7 Illumina adaptator -12	CAAGCAGAAGACGGCATACGAGATGTAGCCgattttcaaatggcgacctgc	GTAGCC	Reverse primer to amplify the sgRNA from the sample genomic DNA
RP P7 Illumina adaptator -13	CAAGCAGAAGACGGCATACGAGATTACAAGgattttcaaatggcgacctgc	TACAAG	Reverse primer to amplify the sgRNA from the sample genomic DNA
RP P7 Illumina adaptator -14	CAAGCAGAAGACGGCATACGAGATTTGACTgattttcaaatggcgacctgc	TTGACT	Reverse primer to amplify the sgRNA from the sample genomic DNA
RP P7 Illumina adaptator -15	CAAGCAGAAGACGGCATACGAGATGGAACTgattttcaaatggcgacctgc	GGAACT	Reverse primer to amplify the sgRNA from the sample genomic DNA
RP P7 Illumina adaptator -16	CAAGCAGAAGACGGCATACGAGATTGACATgattttcaaatggcgacctgc	TGACAT	Reverse primer to amplify the sgRNA from the sample genomic DNA
RP P7 Illumina adaptator -17	CAAGCAGAAGACGGCATACGAGATGGACGGgattttcaaatggcgacctgc	GGACGG	Reverse primer to amplify the sgRNA from the sample genomic DNA
RP P7 Illumina adaptator -18	CAAGCAGAAGACGGCATACGAGATGCGGACgattttcaaatggcgacctgc	GCGGAC	Reverse primer to amplify the sgRNA from the sample genomic DNA
RP P7 Illumina adaptator -19	CAAGCAGAAGACGGCATACGAGATTTTCACgattttcaaatggcgacctgc	TTTCAC	Reverse primer to amplify the sgRNA from the sample genomic DNA
RP P7 Illumina adaptator -20	CAAGCAGAAGACGGCATACGAGATGGCCACgattttcaaatggcgacctgc	GGCCAC	Reverse primer to amplify the sgRNA from the sample genomic DNA
RP P7 Illumina adaptator -22	CAAGCAGAAGACGGCATACGAGATCGAAACgattttcaaatggcgacctgc	CGAAAC	Reverse primer to amplify the sgRNA from the sample genomic DNA
RP P7 Illumina adaptator -23	CAAGCAGAAGACGGCATACGAGATCGTACGgattttcaaatggcgacctgc	CGTACG	Reverse primer to amplify the sgRNA from the sample genomic DNA
RP P7 Illumina adaptator -25	CAAGCAGAAGACGGCATACGAGATCCACTCgattttcaaatggcgacctgc	CCACTC	Reverse primer to amplify the sgRNA from the sample genomic DNA
RP P7 Illumina adaptator -26	CAAGCAGAAGACGGCATACGAGATATCAGTgattttcaaatggcgacctgc	ATCAGT	Reverse primer to amplify the sgRNA from the sample genomic DNA
RP P7 Illumina adaptator -27	CAAGCAGAAGACGGCATACGAGATAGGAATgattttcaaatggcgacctgc	AGGAAT	Reverse primer to amplify the sgRNA from the sample genomic DNA
FP_P5 Illumina adaptator	AATGATACGGCGACCACCGAGATCTACACGAATGACACACAGGAACTACGCG		Forward primer to amplify the sgRNA from the sample genomic DNA
custom sequencing primer- P150CrisprIllumina	CGGTGCCACTTTTTCAAGTTGATAACGGACTAGCCTTATTTTAACTTGCTATTTCTAGCTCTAAAAC		Forward Illumina sequencing primer
custom indexing primer -P151 illuminaindex	GCGCGACAGAAAGCCCCTTCGAAGAGCGCACAGGGAGGAAGCAGGCCTCTGCAGGTCGCCATTTGAAAATC		Reverse Illumina sequencing primer

## Sheet: Oligos for sgRNA constructs
Primer Name	5'-Sequence-3' (sgRNA sequence are in Capital)	Gene	Description	Designed
GRA45_sgRNA1_F	aagttGAAATGAAGGGAATCTCATCTg	TGGT1_316250 (GRA45)	Forward oligo for gRNA #1	In this study
GRA45_sgRNA1_R	aaaacAGATGAGATTCCCTTCATTTCa	TGGT1_316250 (GRA45)	Reverse oligo for gRNA #1	In this study
GRA45_sgRNA2_F	aagttGGGTGGCTGCCTCGCGTTGGg	TGGT1_316250 (GRA45)	Forward oligo for gRNA #2	In this study
GRA45_sgRNA2_R	aaaacCCAACGCGAGGCAGCCACCCa	TGGT1_316250 (GRA45)	Reverse oligo for gRNA #2	In this study
MYR1_sgRNA1_F	aagttGGTTTCTTCCACTGCACTCGg	TGGT1_254470 (MYR1)	Forward oligo for gRNA #1	(Wang et al., 2019)
MYR1_sgRNA1_R	aaaacCGAGTGCAGTGGAAGAAACCa	TGGT1_254470 (MYR1)	Reverse oligo for gRNA #1	(Wang et al., 2019)
MYR1_sgRNA2_F	aagttGCCGCCACAGAATCGTAACGg	TGGT1_254470 (MYR1)	Forward oligo for gRNA #2	(Wang et al., 2019)
MYR1_sgRNA2_R	aaaacCGTTACGATTCTGTGGCGGCa	TGGT1_254470 (MYR1)	Reverse oligo for gRNA #2	(Wang et al., 2019)
TGGT1_269620_sgRNA1_F	aagttGGCGCTGTTGGCGATGACGAg	TGGT1_269620	Forward oligo for gRNA #1	In this study
TGGT1_269620_sgRNA1_R	aaaacTCGTCATCGCCAACAGCGCCa	TGGT1_269620	Reverse oligo for gRNA #1	In this study
TGGT1_269620_sgRNA2_F	aagttGCTGTTTTCGCCCTACGCGGg	TGGT1_269620	Forward oligo for gRNA #2	In this study
TGGT1_269620_sgRNA2_R	aaaacCCGCGTAGGGCGAAAACAGCa	TGGT1_269620	Reverse oligo for gRNA #2	In this study
TGGT1_232670_sgRNA1_F	aagttGATCTGTTCCCCAAACGTAAg	TGGT1_232670	Forward oligo for gRNA #1	In this study
TGGT1_232670_sgRNA1_R	aaaacTTACGTTTGGGGAACAGATCa	TGGT1_232670	Reverse oligo for gRNA #1	In this study
TGGT1_232670_sgRNA2_F	aagttGAGGGCCTACGGAGACACCAGg	TGGT1_232670	Forward oligo for gRNA #2	In this study
TGGT1_232670_sgRNA2_R	aaaacCTGGTGTCTCCGTAGGCCCTCa	TGGT1_232670	Reverse oligo for gRNA #2	In this study
TGGT1_263560_sgRNA1_F	aagttACACCGAGGCGCAGAACCAAg	TGGT1_263560	Forward oligo for gRNA #1	In this study
TGGT1_263560_sgRNA1_R	aaaacTTGGTTCTGCGCCTCGGTGTa	TGGT1_263560	Reverse oligo for gRNA #1	In this study
TGGT1_263560_sgRNA2_F	aagttGGCTCGGATTCGCTCCAAAAg	TGGT1_263560	Forward oligo for gRNA #2	In this study
TGGT1_263560_sgRNA2_R	aaaacTTTTGGAGCGAATCCGAGCCa	TGGT1_263560	Reverse oligo for gRNA #2	In this study
GRA22_sgRNA1_F	aagttGTCCTCAATGGGTTTATTATGg	TGGT1_215220 (GRA22)	Forward oligo for gRNA #1	(Sangare et al., 2019)
GRA22_sgRNA1_R	aaaacCATAATAAACCCATTGAGGACa	TGGT1_215220 (GRA22)	Reverse oligo for gRNA #1	(Sangare et al., 2019)
GRA22_sgRNA2_F	aagttGGCCGGTATCGTTTTCTACCAg	TGGT1_215220 (GRA22)	Forward oligo for gRNA #2	(Sangare et al., 2019)
GRA22_sgRNA2_R	aaaacTGGTAGAAAACGATACCGGCCa	TGGT1_215220 (GRA22)	Reverse oligo for gRNA #2	(Sangare et al., 2019)
ROM1_sgRNA1_F	aagttGCTCATCCCGAATCATGGCGCg	TGGT1_200290 (ROM1)	Forward oligo for gRNA #1	In this study
ROM1_sgRNA1_R	aaaacGCGCCATGATTCGGGATGAGCa	TGGT1_200290 (ROM1)	Reverse oligo for gRNA #1	In this study
ROM1_sgRNA2_F	aagttGACTCGCAGACCTCCGCACAGg	TGGT1_200290 (ROM1)	Forward oligo for gRNA #2	In this study
ROM1_sgRNA2_R	aaaacCTGTGCGGAGGTCTGCGAGTCa	TGGT1_200290 (ROM1)	Reverse oligo for gRNA #2	In this study
GRA7_sgRNA1_F	aagttCAGGCCTAAAACACAAAGCGg	TGGT1_203310 (GRA7)	Forward oligo for gRNA #1	In this study
GRA7_sgRNA1_R	aaaacCGCTTTGTGTTTTAGGCCTGa	TGGT1_203310 (GRA7)	Reverse oligo for gRNA #1	In this study

## Sheet: Primers for making plasmids
Primer name	5'-Sequence-3'	Gene	Description	Designed
GRA45_Mut_F	TGCATCTTCCCAGACACGAC	TGGT1_316250 (GRA45)	Forward primer within GRA45 locus to determine knockout, used as P1	In this study
GRA45_Mut_R	CGTTGTCAGCAACAGTGAACATCC	TGGT1_316250 (GRA45)	Reverse primer within GRA45 locus to determine knockout, used as P2	In this study
MYR1_Mut_F	AACTTCTACGCTGTTCGTCTCG	TGGT1_254470 (MYR1)	Forward primer within MYR1 locus to determine knockout, used as P1	(Wang et al., 2019)
MYR1_Mut_R	TGACTACCCTCATCTGGAAGCG	TGGT1_254470 (MYR1)	Reverse primer within MYR1 locus to determine knockout, used as P2	(Wang et al., 2019)
TGGT1_269620_Mut_F	CCGAGTCCGCTGCAACACAGACG	TGGT1_269620	Forward primer within TGGT1_269620 locus to determine knockout, used as P1	In this study
TGGT1_269620_Mut_R	GACACACACGCAGAGATCGAGCCG	TGGT1_269620	Reverse primer within TGGT1_269620 locus to determine knockout, used as P2	In this study
TGGT1_232670_Mut_F	CTGTGAAGCGGGCCACCAAGATGG	TGGT1_232670	Forward primer within TGGT1_232670 locus to determine knockout, used as P1	In this study
TGGT1_232670_Mut_R	CGCTGCTGTCAGTCTCACGCTTCT	TGGT1_232670	Reverse primer within TGGT1_232670 locus to determine knockout, used as P2	In this study
TGGT1_263560_Mut_F	AACCGACGATGATAATCTTGACTTC	TGGT1_263560	Forward primer within TGGT1_263560 locus to determine knockout, used as P1	In this study
TGGT1_263560_Mut_R	AACTCCGGGTGCACACAGAC	TGGT1_263560	Reverse primer within TGGT1_263560 locus to determine knockout, used as P2	In this study
FP GRA22 genomic locus	AAACGGCGTCCTGTTGATTTGTG	TGGT1_215220 (GRA22)	Forward primer within GRA22 locus to determine knockout, used as P1	(Sangare et al., 2019)
RP GRA22 genomic locus	CTCTTCATCCTTATTTTCCCCAAC	TGGT1_215220 (GRA22)	Reverse primer within GRA22 locus to determine knockout, used as P2	(Sangare et al., 2019)
ROM1 genomic F :	CTGCAAATACACGAATACGGCAGTC	TGGT1_200290 (ROM1)	Forward primer within ROM1 locus to determine knockout, used as P1	In this study
GRA7_Mut_F	AAAGGGATTACTGCGGCGTC	TGGT1_203310 (GRA7)	Forward primer within GRA7 locus to determine knockout, used as P1	In this study
GRA7_Mut_R	ACTCTTCTGTGTCTGTCTGC	TGGT1_203310 (GRA7)	Reverse primer within GRA7 locus to determine knockout, used as P2	In this study
RP GFP inter	ATCCCAACGAAAAGAGAGACCAC	pTKO	Reverse primer within the repair template to confirm the insertion into the locus of the GOI, used as P3	(Sangare et al., 2019)
TGGT1_309160_F	GCTTTTTGGCGACGAATCCTGC	TGGT1_309160	Forward primer for checking the DNA quanlity of parasite genomic DNA	(Wang et al., 2019)
TGGT1_309160_R	GTCTTTTGCTTCGAGAGATTCCGC	TGGT1_309160	Reverse primer for checking the DNA quanlity of parasite genomic DNA	(Wang et al., 2019)
pUPRT::GOI GIB F	GACAGACCGCTGACGGAATC	pUPRT::DHFR-D	Forward primer to amplify the pUPRT::DHFR-D without the DHFR cassette	(Sangare et al., 2019)
pUPRT::GOI GIB R	AGAAGCCCTGTGGACAGGTC	pUPRT::DHFR-D	Reverse primer to amplify the pUPRT::DHFR-D without the DHFR cassette	(Sangare et al., 2019)
pUPRT-Prom-GRA45_F	GACCTGTCCACAGGGCTTCTCGCAAACAGAGCTGAACTGCTTAAC	TGGT1_316250 (GRA45)	Forward primer to amplify the promoter region (~1500bp upstream of ATG) and coding sequence of GRA45 with pUPRT homology arm (in red)	In this study
pUPRT-GRA45HA_R	TCAAGCGTAATCTGGAACATCGTATGGGTACTGTTCCTTAGCCATCATGTCGAG	TGGT1_316250 (GRA45)	Forward primer to amplify the promoter region (~1500bp upstream of ATG) and coding sequence of GRA45 flanked with HA tag sequence (in red), and used as P7.	In this study
pUPRT-GRA45-3UTR_F	TACCCATACGATGTTCCAGATTACGCTTGAACCGTGCAGCCGCGGCTTATAG	TGGT1_316250 (GRA45)	Forward primer to amplify ~500 bp of the 3' UTR of GRA45 flanked with HA tag sequence (in red)	In this study
pUPRT-GRA45-3UTR_R	TCCAGTCCGCGATTCCGTCAGCGGTCTGTCTCTGATTAGGTGAGAGCCCCCCG	TGGT1_316250 (GRA45)	Reverse primer to amplify ~500 bp of the 3' UTR of GRA45 with pUPRT homology arm (in red)	In this study
FP UPRT out plasmid	ACTACTGGCTCTCTCCCTGAGC	TGGT1_312480 (UPRT)	Forward primer within the gene locus 200 bp upstream from the UPRT homology arm of pUPRT::GRA45HA, used as P4	(Sangare et al., 2019)
GRA45_Promoter-R	AAGCACGGGACTGAGACAAACC	TGGT1_316250 (GRA45)	Reverse primer for checking the insertion of GRA45 complementation in UPRT locus, used as P5	In this study
GRA45_pLIC_F	TACTTCCAATCCAATTTAATGCCCTGGGTTGCTGCTTTTGGTTC	TGGT1_316250 (GRA45)	Forward primers to amplify a fragment of GRA45 sequence contains LIC sequences for pLIC-DHFR plasmid	In this study
GRA45_pLIC_R	TCCTCCACTTCCAATTTTAGCCTGTTCCTTAGCCATCATGTCGAG	TGGT1_316250 (GRA45)	Reverse primers to amplify a fragment of GRA45 sequence contains LIC sequences for pLIC-DHFR plasmid	In this study
GRA45_DHFR-F	GAGGACACACGCCGTCTCAGTGTTGTTTGCTGCGTAACGCGTGTCTCTTTCCGTGTTCAACTTTATGCTTCCGGCTCGTATG	pTKOatt-DHFR	Forward primer for amplifying DHFR cassette flanking by GRA45 homologous arm (in red) for making GRA45-KO in ΔKu80 parasites	In this study
GRA45_DHFR-R	GGTGACCCCGCTTCACACCGGCTATTCATTGACGGCGGCTATAAGCCGCGGCTGCACGGTTACACAGCCAGTCTGCAGGTCG	pTKOatt-DHFR	Reverse primer for amplifying DHFR cassette flanking by GRA45 homologous arm (in red) for making GRA45-KO in ΔKu80 parasites	In this study
DHFR-5'UTR_R	ACACGACAACGCCCCGTAGA	pTKOatt-DHFR	Reverse primer for checking the insertion of DHFR* in GRA45 locus, used as P6	In this study
GRA45_ΔACD-F	TACGAAGAATTTGTTGAACAGTTG	TGGT1_316250 (GRA45)	Forward primer for making GRA45 α-Crystallin domain (72aa-225aa) deletion mutant in pUPRT::GRA45HA plasmid via Q5 mutagenesis	In this study
GRA45_ΔACD-R	AAGTCCCTCACTCATCAGCCG	TGGT1_316250 (GRA45)	Reverse primer for making GRA45 α-Crystallin domain (72aa-225aa) deletion mutant in pUPRT::GRA45HA plasmid via Q5 mutagenesis	In this study
GRA45_ΔTL-F	CGCGCGCGCAAGCTCAACGAC	TGGT1_316250 (GRA45)	Forward primer for making GRA45 Transthyretin-like fold (260aa-335aa) deletion mutant in pUPRT::GRA45HA plasmid via Q5 mutagenesis	In this study
GRA45_ΔTL-R	CCACGTGAGACGGTACATGGGG	TGGT1_316250 (GRA45)	Reverse primer for making GRA45 Transthyretin-like fold (260aa-335aa) deletion mutant in pUPRT::GRA45HA plasmid via Q5 mutagenesis	In this study
GRA45_VxV/AAA-F	CTCGACTACGTCGAGAGCAGACGCGACACTGCGGCAGCGCTGAAGCGGAAGCAG	TGGT1_316250 (GRA45)	Forward primer for making GRA45 with 2nd VxV motif (VEV 162aa-164aa) mutation (in red) in pUPRT::GRA45HA plasmid via Q5 mutagenesis	In this study
GRA45_VxV/AAA-F	CACGCCCTGGTGCTGGACGTGGCTGTACGTGGCTGCCGCCGAGTCTAAATTCAC	TGGT1_316250 (GRA45)	Reverse primer for making GRA45 with 1st VxV motif (VKV 139aa-141aa) mutation (in red) in pUPRT::GRA45HA plasmid via Q5 mutagenesis	In this study
GRA45_1st IxV/AAA-F	CGGGCCGCCGCGCACCTTTCGAAGGG	TGGT1_316250 (GRA45)	Forward primer for making GRA45 with 1st IxV motif (IDV 205aa-207aa) mutation (in red) in pUPRT::GRA45HA plasmid via Q5 mutagenesis	In this study
GRA45_1st IxV/AAA-R	CCCGAGGTAGCAGGGCGGGGAG	TGGT1_316250 (GRA45)	Reverse primer for making GRA45 with 1st IxV motif (IDV 205aa-207aa) mutation in pUPRT::GRA45HA plasmid via Q5 mutagenesis	In this study
GRA45_2nd IxV/AAA-F	AATCCGGAGGACAAATTCGTGAG	TGGT1_316250 (GRA45)	Forward primer for making 2nd IxV motif (IDV 291aa-293aa) mutation in pUPRT::GRA45HA plasmid via Q5 mutagenesis	In this study
GRA45_2nd IxV/AAA-R	CTTCGCGGCGGCTCGAAAGGCCTGGCG	TGGT1_316250 (GRA45)	Reverse primer for making 2nd IxV motif (IDV 291aa-293aa) mutation (in red) in pUPRT::GRA45HA plasmid via Q5 mutagenesis	In this study
