# Supplementary material for: Genome-wide screens identify Toxoplasma gondii determinants of parasite fitness in IFNγ-activated murine macrophages
Source: Nat Commun. 2020 Oct 16;11:5258. doi: 10.1038/s41467-020-18991-8 (PMC7567896; doi:10.1038/s41467-020-18991-8)
Supplement: Supplementary file 9 — Source Data [file 41467_2020_18991_MOESM9_ESM.xlsx]

## Sheet: Fig 2a to 2f
Relative parasite growth vs. naïve BMDMs (%)
	WT						ΔTGGT1_269620
1ng/ml IFNγ	66.98	82.61	90.34	78.24	75.82	91.48	55.57	62.69	69.97	82.1	62.02	81.92
5ng/ml IFNγ	43.55	46.97	82.02	66.37	69.97	93.4	27.93	14.37	54.62	64.53	35.54	72.63
Relative parasite growth vs. naïve BMDMs (%)
	WT					Δgra45
1ng/ml IFNγ	70.1	66.77	72.2	98.26	97.47	58.78	58.35	65.01	86.16	75.51
5ng/ml IFNγ	50.6	40.95	49.13	85.88	83.61	30.05	33.51	33.1	78.28	40.79
Relative parasite growth vs. naïve BMDMs (%)
	WT					ΔTGGT1_232670
1ng/ml IFNγ	81.42	90.34	75.82	91.48	78.24	79.38	84.97	60.34	84.33	77.73
5ng/ml IFNγ	73.68	82.02	69.97	93.4	66.37	55.32	66.61	33.63	75.9	65.82
Relative parasite growth vs. naïve BMDMs (%)
	WT					ΔTGGT1_263560
1ng/ml IFNγ	90.34	75.09	87.33	78.24	75.82	58.76	60.14	75.59	68.4	45.53
5ng/ml IFNγ	82.02	57.86	60.9	66.37	69.97	39.21	42.23	51.09	46.54	14.74
Relative parasite growth vs. naïve BMDMs (%)
	WT				Δgra22
1ng/ml IFNγ	90.34	87.33	75.09	78.24	75.19	73.8	65.15	70.42
5ng/ml IFNγ	82.02	75.59	57.86	66.37	70.82	56.41	50.97	57.22
Relative parasite growth vs. naïve BMDMs (%)
	WT					ΔTGGT1_269950
1ng/ml IFNγ	66.77	90.34	78.24	75.82	91.48	46.61	72.36	70.76	60.1	90.88
5ng/ml IFNγ	40.95	82.02	66.37	69.97	93.4	28.55	63.48	69.77	43.45	83.26

## Sheet: Fig 2g and 2h
Δgra22 parasites (%)
	Before competition			After competition
Naïve	42.47	35.43	32.46	48.1	68.18	33.87
1ng/ml IFNγ	42.47	35.43	32.46	3.98	16.33	2.63
Δrom1 parasites (%)
	Before competition			After competition
Naïve	37.83	41.52	64.54	40	35.01	62.78
1ng/ml IFNγ	37.83	41.52	64.54	6.22	13.77	31.89

## Sheet: Fig 3a and 3b
IRGA6 vacuoles (%)			IRGA6 vacuoles (%)
WT	Δgra45		WT	Δgra22	ΔTGGT1_263560	ΔTGGT1_269950
3.9	2.78		2.63	3.28	3.99	4.97
5.79	10.47		5.03	5.52	6.41	10.71
7.13	7.09		2.85	4.68	6.64	4.88
IRGB6 vacuoles (%)			IRGB6 vacuoles (%)
WT	Δgra45		WT	Δgra22	ΔTGGT1_263560	ΔTGGT1_269950
3.68	2.99		2.67	2.14	6.22	5.1
5.36	8.74		5	6.08	8.46	8.93
5.2	7.48		5.51	6.88	8.27	9.77

## Sheet: Fig 3c and 3d
Relative parasite growth vs. naïve BMDMs (%)
	WT			Δgra45			Δgra22
1ng/ml IFNγ	88.14	90.23	83.34	62.28	64.44	56.39	85.03	78.83	72.15
5ng/ml IFNγ	67.72	59.98	58.28	39.03	28.77	26.36	58.28	41.74	37.88
Relative parasite growth vs. naïve BMDMs (%)
	WT			ΔTGGT1_263560			ΔTGGT1_269950
1ng/ml IFNγ	100.79	94.76	99.7	105.07	85.81	110.76	107.09	83.98	98
5ng/ml IFNγ	78.7	67.99	81.53	79.69	58.69	87.63	77.88	61.52	73.32

## Sheet: Fig 3e to 3h
Relative parasite growth vs. naïve macrophages (%)
	WT				Δgra45
2.5 ng/ml IFNγ	71.54	70.27	74.23	81.72	51.65	53.74	62.18	77.72
5 ng/ml IFNγ	43.2	44.26	52.15	70.13	29.21	25.79	46.78	62.21
Relative parasite growth vs. naïve macrophages (%)
	WT			Δgra22
2.5 ng/ml IFNγ	70.27	74.23	81.72	63.07	67.34	70.69
5 ng/ml IFNγ	44.26	52.15	70.69	58.9	67.89	76.1
Relative parasite growth vs. naïve macrophages (%)
	WT			ΔTGGT1_263560
2.5 ng/ml IFNγ	69.87	70.92	81.72	70.4	69.83	89.6
5 ng/ml IFNγ	68.94	63.07	67.34	66.02	67.13	70.67
Relative parasite growth vs. naïve macrophages (%)
	WT			ΔTGGT1_269950
2.5 ng/ml IFNγ	69.87	70.92	81.72	65.33	75.92	80.51
5 ng/ml IFNγ	68.94	63.07	67.34	68.48	71.6	76.95

## Sheet: Fig 4c to 4h
PV lumen GRA5 (%)				PV lumen GRA7 (%)
WT	Δgra45	Δgra45 + GRA45HA		WT	Δgra45	Δgra45 + GRA45HA
2.78	23.76	5.61		13.86	48.04	12.87
9.71	31.73	9.8		9.62	36.63	11.54
4.85	28.04	7.92		8.74	31	9.57
PV lumen MAF1 (%) at 4 h p.i.				PV lumen MAF1 (%) at 24 h p.i.
WT	Δgra45	Δgra45 + GRA45HA		WT	Δgra45	Δgra45 + GRA45HA
36.54	99.05	34.62		6.48	74.04	1.82
29.7	99.02	29.7		14.42	86.27	7.34
31.43	98.04	35.45		10.78	89.22	8.26
PV lumen GRA23 (%)				Cytosolic GRA44 (%)
WT	Δmyr1	Δgra45		WT	Δgra45	Δgra45 + GRA45HA
5.88	N/A	44		12.75	40.38	10.48
5.77	1.89	30.77		9.71	48.54	9.62
5.77	12	50		7.48	35.64	5.95

## Sheet: Fig 4i and 4j
GRA16 nuclear intensity
WT	Δmyr1	Δgra45	Δgra45 + GRA45HA
819.196	37.0791	32.4956	1187.63
986.824	33.1869	17.6694	491.978
466.606	25.9338	45.379	414.662
GRA24 nuclear intensity
WT	Δmyr1	Δgra45	Δgra45 + GRA45HA
435.233	49.075	11.2212	784.821
499.713	4.40451	44.2091	384.454
1027.74	53.0026	73.1261	987.173

## Sheet: Fig 5f
Relative parasite growth vs. naïve BMDM (%)
WT	Δgra45	Δgra45 +GRA45WTHA	Δgra45 +GRA45ΔACDHA	Δgra45 +GRA45ΔTLHA	Δgra45 +GRA45ΔIxVHA	Δgra45 +GRA45VxV/AAAHA	Δgra45 +GRA451st IxV/AAAHA	Δgra45 +GRA452nd IxV/AAAHA	Δgra45 +GRA45IxV/AAAHA
92.8	53.42	81.1	50.06	57.75	55.58	78.18	62.45	74.62	51.97
98.88	70.67	92.97	67.91	70.05	75.91	81.46	73.27	81.36	70.33
88.23	58.08	83.41	58.35	56.65	57.52	73.74	62.9	77.18	48.05

## Sheet: Fig 6b
Mean fitness (IFNγ vs. Naïve BMDM)
GRA45	MYR1	MYR2	MYR3	MYR4
-4.04482	-0.434734	-1.11523	-0.725458	-3.16
-3.00644	-0.27558	0.982983	0.0623164	0.29
-2.95597	0.820828	1.40737	0.0149219	-1.23

## Sheet: Fig 6c
Relative parasite growth (%)
	WT				Δmyr1				Δgra45				Δgra45 + GRA45HA
Naïve	100	100	100	100	100	100	100	100	100	100	100	100	100	100	100	100
1ng/ml IFNγ	105.77	82.51	87.33	75.09	114.89	82.07	69.57	69.16	90.01	74.71	64.63	58.59	103.82	86.99	105.25	74.41
5ng/ml IFNγ	75.47	77.82	75.59	57.86	67.29	69.93	57.51	57.99	35.21	62.37	49.59	43.59	77.22	82.87	96.5	64.69
10ng/ml IFNγ	71.42	86.68	75.78	56.58	56.03	66.06	55.42	50.87	26.94	56.17	49.65	42.04	71.77	103.64	88.12	62.51
50ng/ml IFNγ	71.18	85.58	71.49	57.54	56.11	64.58	59.76	51.28	26.34	53.17	39.53	34.22	67.51	106.44	96.96	59.36

[truncated: 13 more sheets: Fig 6d, Suppl Fig 1a, Suppl Fig 1b, Suppl Fig 5a to 5e, Suppl Fig 5f, Suppl Fig 5g, Suppl Fig 6a and 6b, Suppl Fig 6c to 6f, Suppl Fig 8a and 8b, Suppl Fig 8e, Suppl Fig 9a, Suppl Fig 9d, Suppl Fig 9e]
